# Supplementary material for: PSAT1 regulates hair follicle growth and stem cell behavior in cashmere goats
Source: BMC Vet Res. 2025 Apr 16;21:277. doi: 10.1186/s12917-025-04736-6 (PMC12001598; doi:10.1186/s12917-025-04736-6)
Supplement: Supplementary file 6 — Supplementary Material 6 [file 12917_2025_4736_MOESM6_ESM.xlsx]

## Sheet: Sheet1
Sample	Sample Type	Concentration (ng/μL)	Total Yield (μg)	OD260/280	OD260/230	RQN
Control1	Secondary hair follicle stem cells	659	23.07	2.01	2.13	9.6
Control2	Secondary hair follicle stem cells	438.2	15.34	1.98	1.98	9.4
Control3	Secondary hair follicle stem cells	346.4	12.12	2.02	2.02	9.8
PSAT1_OE1	Secondary hair follicle stem cells	723.3	25.32	2.01	2.11	10
PSAT1_OE2	Secondary hair follicle stem cells	562.8	19.7	1.97	2.22	10
PSAT1_OE3	Secondary hair follicle stem cells	780.9	27.33	2.02	2.15	10
