# Supplementary material for: PSAT1 regulates hair follicle growth and stem cell behavior in cashmere goats
Source: BMC Vet Res. 2025 Apr 16;21:277. doi: 10.1186/s12917-025-04736-6 (PMC12001598; doi:10.1186/s12917-025-04736-6)
Supplement: Supplementary file 7 — Supplementary Material 7 [file 12917_2025_4736_MOESM7_ESM.csv]

Sample	Raw reads	Raw bases	Clean reads	Clean bases	Error rate(%)	Q20(%)	Q30(%)	GC content(%)
Control1	51645016	7798397416	51029208	7614149281	0.0131	98.08	94.05	56.19
Control2	46168666	6971468566	45621942	6820930444	0.0131	98.09	94.07	53.95
Control3	42882080	6475194080	42378174	6322031101	0.0131	98.11	94.12	55.24
PSAT1_OE1	49172404	7425033004	48465670	7168297413	0.0131	98.1	94.1	57.6
PSAT1_OE2	41473898	6262558598	40992578	6102274877	0.0131	98.09	94.05	58.22
PSAT1_OE3	42654460	6440823460	42200634	6313444857	0.0131	98.1	94.08	56.58
