# Supplementary material for: PSAT1 regulates hair follicle growth and stem cell behavior in cashmere goats
Source: BMC Vet Res. 2025 Apr 16;21:277. doi: 10.1186/s12917-025-04736-6 (PMC12001598; doi:10.1186/s12917-025-04736-6)
Supplement: Supplementary file 8 — Supplementary Material 8 [file 12917_2025_4736_MOESM8_ESM.csv]

Gene ID	Gene Name	Gene Description	Control1	Control2	Control3	PSAT1_OE1	PSAT1_OE2	PSAT1_OE3	Control	PSAT1_OE
ENSCHIG00000000001		-	0	0	0	0	0	0	0	0
ENSCHIG00000000002		-	11.03	13.43	2.37	4.72	3.96	9.85	8.943333	6.176667
ENSCHIG00000000003		-	0	0	0	0	0	0	0	0
ENSCHIG00000000004		-	112.64	195.37	110.62	42.35	34.26	48.26	139.543333	41.623333
ENSCHIG00000000005		-	0	0	0	0	0	0	0	0
ENSCHIG00000000006	ND1	NADH dehydrogenase subunit 1 [Source:NCBI gene (formerly Entrezgene);Acc:1485856]	212.28	239.08	200.93	221.05	154.31	121.15	217.43	165.503333
ENSCHIG00000000007		-	0	0	0	0	0	0	0	0
ENSCHIG00000000008		-	0	0	0	0	0	0	0	0
ENSCHIG00000000009		-	0	0	0	0	0	0	0	0
ENSCHIG00000000010	ND2	NADH dehydrogenase subunit 2 [Source:NCBI gene (formerly Entrezgene);Acc:1485857]	179.09	466.39	312.47	272.64	137.01	252.83	319.316667	220.826667
ENSCHIG00000000011		-	0	0	0	0	0	0	0	0
ENSCHIG00000000012		-	0	0	0	0	0	0	0	0
ENSCHIG00000000013		-	0	0	0	0	0	0	0	0
ENSCHIG00000000014		-	0	0	0	0	0	0	0	0
ENSCHIG00000000015		-	0	0	0	0	0	0	0	0
ENSCHIG00000000016	COX1	cytochrome c oxidase subunit I [Source:NCBI gene (formerly Entrezgene);Acc:1485858]	2987.12	3441.39	3293.86	3117.61	2434.01	3241.99	3240.79	2931.203333
ENSCHIG00000000017		-	0	0	0	0	0	0	0	0
ENSCHIG00000000018		-	0	0	0	0	0	0	0	0
ENSCHIG00000000019	COX2	cytochrome c oxidase subunit II [Source:NCBI gene (formerly Entrezgene);Acc:1485859]	1224.01	5160.26	1081.83	1499.77	2617.75	1251.42	2488.7	1789.646667
ENSCHIG00000000020		-	0	0	0	0	0	0	0	0
ENSCHIG00000000021	ATP8	ATP synthase F0 subunit 8 [Source:NCBI gene (formerly Entrezgene);Acc:1485860]	9118.67	9273.09	8028.32	6321.45	7502.85	12300	8806.693333	8708.1
ENSCHIG00000000022	ATP6	ATP synthase F0 subunit 6 [Source:NCBI gene (formerly Entrezgene);Acc:1485861]	1595.43	1744.88	1468.93	920.91	846.05	1581.85	1603.08	1116.27
ENSCHIG00000000023	COX3	cytochrome c oxidase subunit III [Source:NCBI gene (formerly Entrezgene);Acc:1485862]	4665.85	5101.44	4220.11	4755.68	4170.37	4812.77	4662.466667	4579.606667
ENSCHIG00000000024		-	0	0	0	0	0	0	0	0
ENSCHIG00000000025	ND3	NADH dehydrogenase subunit 3 [Source:NCBI gene (formerly Entrezgene);Acc:1485863]	5369.55	8057.29	5820.72	5639.63	5729.99	4232.59	6415.853333	5200.736667
ENSCHIG00000000026		-	0	0	0	0	0	0	0	0
ENSCHIG00000000027	ND4L	NADH dehydrogenase subunit 4L [Source:NCBI gene (formerly Entrezgene);Acc:1485864]	2218.71	2333.02	2515.99	1875.35	1284.69	2172.76	2355.906667	1777.6
ENSCHIG00000000028	ND4	NADH dehydrogenase subunit 4 [Source:NCBI gene (formerly Entrezgene);Acc:1485865]	1329.22	1342.73	1443.17	947.37	643.94	1038.59	1371.706667	876.633333
ENSCHIG00000000029		-	0	0	0	0	0	0	0	0
ENSCHIG00000000030		-	0	0	0	0	0	0	0	0
ENSCHIG00000000031		-	0	0	0	0	0	0	0	0
ENSCHIG00000000032	ND5	NADH dehydrogenase subunit 5 [Source:NCBI gene (formerly Entrezgene);Acc:1485866]	78.71	95.65	91.6	61.05	29.81	68.71	88.653333	53.19
ENSCHIG00000000033	ND6	NADH dehydrogenase subunit 6 [Source:NCBI gene (formerly Entrezgene);Acc:1485867]	1.8	2.12	2.92	7.45	2.72	1.65	2.28	3.94
ENSCHIG00000000034		-	0	0	0	0	0	0	0	0
ENSCHIG00000000035	CYTB	cytochrome b [Source:NCBI gene (formerly Entrezgene);Acc:1485868]	86.73	168.11	142.29	71.72	55.87	98.93	132.376667	75.506667
ENSCHIG00000000036		-	0	0	0	0	0	0	0	0
ENSCHIG00000000037		-	0	0	0	0	0	0	0	0
ENSCHIG00000000038		-	0	0	0	0	0	0	0	0
ENSCHIG00000000039		-	0	0	0	0.13	0.15	0.15	0	0.143333
ENSCHIG00000000040		-	0	0	0	0	0	0	0	0
ENSCHIG00000000041		-	0	0	0	0	0	0	0	0
ENSCHIG00000000042		-	0	0	0	0	0	0	0	0
ENSCHIG00000000043		-	0.16	0.73	1.26	1.57	2.51	3.17	0.716667	2.416667
ENSCHIG00000000044		-	0	0	0	0	0	0	0	0
ENSCHIG00000000045	VPREB1	V-set pre-B cell surrogate light chain 1 [Source:HGNC Symbol;Acc:HGNC:12709]	0	0	0	0	0	0	0	0
ENSCHIG00000000046	ODF3	outer dense fiber of sperm tails 3 [Source:HGNC Symbol;Acc:HGNC:19905]	0	0	0	0	0	0	0	0
ENSCHIG00000000047		-	0	0	0	0	0	0	0	0
ENSCHIG00000000048		-	0	0	0	0	0	0	0	0
ENSCHIG00000000049		-	0	2.06	0	0	0	0	0.686667	0
ENSCHIG00000000050		-	19.02	33.22	20.67	13.73	12.53	12.88	24.303333	13.046667
ENSCHIG00000000051		-	0	0	0	0	0	0	0	0
ENSCHIG00000000052		-	0	0	0	0	0	0	0	0
ENSCHIG00000000053		-	8.07	0.88	1.06	0.75	0.47	0.69	3.336667	0.636667
ENSCHIG00000000054		-	0	0	0	0	0	0	0	0
ENSCHIG00000000055	TMLHE	trimethyllysine hydroxylase, epsilon [Source:HGNC Symbol;Acc:HGNC:18308]	1.3	2.08	2.41	1.87	1.02	2.07	1.93	1.653333
ENSCHIG00000000056		-	0	0	0	0	0	0	0	0
ENSCHIG00000000057	SNRPD3	small nuclear ribonucleoprotein D3 polypeptide [Source:HGNC Symbol;Acc:HGNC:11160]	147.57	126.56	159.26	168.91	125.67	167.1	144.463333	153.893333
ENSCHIG00000000058		-	12.63	8.42	12.69	24.11	27.03	20.16	11.246667	23.766667
ENSCHIG00000000059		-	1.88	1.23	6.77	3.33	3.41	0.55	3.293333	2.43
ENSCHIG00000000060		-	0	0	0	0	0	0	0	0
ENSCHIG00000000061	RTL9	retrotransposon Gag like 9 [Source:HGNC Symbol;Acc:HGNC:29245]	0	0	0	0	0.02	0.06	0	0.026667
ENSCHIG00000000062		-	0	0	0	0	0	0	0	0
ENSCHIG00000000063		-	0	0	0	0	0	0	0	0
ENSCHIG00000000064	TYSND1	trypsin like peroxisomal matrix peptidase 1 [Source:HGNC Symbol;Acc:HGNC:28531]	23.17	18.94	30.74	28.97	33.56	34.87	24.283333	32.466667
ENSCHIG00000000065	AIFM1	apoptosis inducing factor mitochondria associated 1 [Source:HGNC Symbol;Acc:HGNC:8768]	26.37	27.02	38.75	21.63	16.24	27.67	30.713333	21.846667
ENSCHIG00000000066	MCF2L	MCF.2 cell line derived transforming sequence like [Source:HGNC Symbol;Acc:HGNC:14576]	0.3	0.23	1.14	0.17	0.1	0.21	0.556667	0.16
ENSCHIG00000000067	SS18	SS18 subunit of BAF chromatin remodeling complex [Source:HGNC Symbol;Acc:HGNC:11340]	10.73	18.79	16.41	8.59	4.98	15.82	15.31	9.796667
ENSCHIG00000000068	ZSWIM8	zinc finger SWIM-type containing 8 [Source:HGNC Symbol;Acc:HGNC:23528]	28.11	22.26	35.89	20.76	19.29	29.13	28.753333	23.06
ENSCHIG00000000069		-	25.32	27.73	23.62	22.62	19.53	12.77	25.556667	18.306667
ENSCHIG00000000070	INO80C	INO80 complex subunit C [Source:HGNC Symbol;Acc:HGNC:26994]	77.51	98.37	83.48	99.95	111.34	91.05	86.453333	100.78
ENSCHIG00000000071	BCORL1	BCL6 corepressor like 1 [Source:HGNC Symbol;Acc:HGNC:25657]	6.53	5.34	9.05	3.61	3.53	6.48	6.973333	4.54
ENSCHIG00000000072	LRIT2	leucine rich repeat, Ig-like and transmembrane domains 2 [Source:HGNC Symbol;Acc:HGNC:23443]	0	0	0	0	0	0	0	0
ENSCHIG00000000073	KAT6B	lysine acetyltransferase 6B [Source:HGNC Symbol;Acc:HGNC:17582]	1.2	1.6	1.97	1.17	0.47	2.01	1.59	1.216667
ENSCHIG00000000074	SUPV3L1	Suv3 like RNA helicase [Source:HGNC Symbol;Acc:HGNC:11471]	4.43	6.37	6.09	4.38	2.9	7.06	5.63	4.78
ENSCHIG00000000075	TYMS	thymidylate synthetase [Source:HGNC Symbol;Acc:HGNC:12441]	34.95	33.01	42.07	60.63	51.19	52.61	36.676667	54.81
ENSCHIG00000000076	INTS10	integrator complex subunit 10 [Source:HGNC Symbol;Acc:HGNC:25548]	26.31	27.99	27.75	25.33	20.64	32.73	27.35	26.233333
ENSCHIG00000000077	PPP3CB	protein phosphatase 3 catalytic subunit beta [Source:HGNC Symbol;Acc:HGNC:9315]	0	0	0	0	0	0	0	0
ENSCHIG00000000078		-	0	0	0	0	0	0	0	0
ENSCHIG00000000079		-	0	0	0	0	0	0	0	0
ENSCHIG00000000080		-	0.85	0.4	0.72	0	0.16	0.17	0.656667	0.11
ENSCHIG00000000081		-	0	0	0	0	0	0	0	0
ENSCHIG00000000082	TOP3B	DNA topoisomerase III beta [Source:HGNC Symbol;Acc:HGNC:11993]	5.07	3.39	5.05	7.97	7.46	5.91	4.503333	7.113333
ENSCHIG00000000083		-	0	0	0	0	0	2.4	0	0.8
ENSCHIG00000000084	ZFP92	ZFP92 zinc finger protein [Source:HGNC Symbol;Acc:HGNC:12865]	0	0	0	0	0	0	0	0
ENSCHIG00000000085		-	0	0	0	0	0	0	0	0
ENSCHIG00000000086		-	0	0	0	0	0	0	0	0
ENSCHIG00000000087	CLPTM1L	CLPTM1 like [Source:HGNC Symbol;Acc:HGNC:24308]	117.31	90.92	112.2	156.3	194.68	156.4	106.81	169.126667
ENSCHIG00000000088		-	0	0	0	0	0	0	0	0
ENSCHIG00000000089		-	3.52	2.52	3.64	4.33	2.59	2.69	3.226667	3.203333
ENSCHIG00000000090		-	0	0	0	0	0	0	0	0
ENSCHIG00000000091		-	0	0	0	0	0	0	0	0
ENSCHIG00000000092		-	0	0	0	0	0	0	0	0
ENSCHIG00000000093	GUCD1	guanylyl cyclase domain containing 1 [Source:HGNC Symbol;Acc:HGNC:14237]	22.59	18.4	22.01	20.71	24.91	20.53	21	22.05
ENSCHIG00000000094		-	0	0	0	0	0	0	0	0
ENSCHIG00000000095		-	0	0	0	0	0	0	0	0
ENSCHIG00000000096	STEEP1	STING1 ER exit protein 1 [Source:HGNC Symbol;Acc:HGNC:26239]	6.47	9.22	8	4.88	4.48	5.61	7.896667	4.99
ENSCHIG00000000097		-	3722.46	3834.91	4657.82	2303.47	1929.18	3617.47	4071.73	2616.706667
ENSCHIG00000000098	SRPX2	sushi repeat containing protein X-linked 2 [Source:HGNC Symbol;Acc:HGNC:30668]	0	0	0	0.4	0.18	0.43	0	0.336667
ENSCHIG00000000099	AIFM2	apoptosis inducing factor mitochondria associated 2 [Source:HGNC Symbol;Acc:HGNC:21411]	65.48	53.48	59.02	48.65	52.81	54.9	59.326667	52.12
ENSCHIG00000000100	ACSL4	acyl-CoA synthetase long chain family member 4 [Source:HGNC Symbol;Acc:HGNC:3571]	15.41	30.99	29.41	10.91	7.79	26.66	25.27	15.12
ENSCHIG00000000101	L1CAM	L1 cell adhesion molecule [Source:HGNC Symbol;Acc:HGNC:6470]	90.99	58.6	96.21	128.31	113.99	158.14	81.933333	133.48
ENSCHIG00000000102	PLAC9	placenta associated 9 [Source:HGNC Symbol;Acc:HGNC:19255]	2.1	3.32	4.03	3.48	0.83	1.84	3.15	2.05
ENSCHIG00000000103	F7	coagulation factor VII [Source:HGNC Symbol;Acc:HGNC:3544]	0	0	0	0	0	0	0	0
ENSCHIG00000000104	CABCOCO1	ciliary associated calcium binding coiled-coil 1 [Source:HGNC Symbol;Acc:HGNC:28678]	0.85	3.05	2.44	0.53	0.34	0.85	2.113333	0.573333
ENSCHIG00000000105	ZNF24	zinc finger protein 24 [Source:HGNC Symbol;Acc:HGNC:13032]	3.07	8.71	8.5	1.73	0.65	5.25	6.76	2.543333
ENSCHIG00000000106	MED15	mediator complex subunit 15 [Source:HGNC Symbol;Acc:HGNC:14248]	53.73	36.6	50.15	65.26	68.74	67.96	46.826667	67.32
ENSCHIG00000000107	CDHR1	cadherin related family member 1 [Source:HGNC Symbol;Acc:HGNC:14550]	0	0	0	0	0	0	0	0
ENSCHIG00000000108	VPS26A	VPS26, retromer complex component A [Source:HGNC Symbol;Acc:HGNC:12711]	2.92	8.9	5.24	0.91	0.82	3.02	5.686667	1.583333
ENSCHIG00000000109	ENOSF1	enolase superfamily member 1 [Source:HGNC Symbol;Acc:HGNC:30365]	1.47	1.81	2.21	1.1	0.65	1.54	1.83	1.096667
ENSCHIG00000000110	MSS51	MSS51 mitochondrial translational activator [Source:HGNC Symbol;Acc:HGNC:21000]	0.09	0	0	0	0.21	0	0.03	0.07
ENSCHIG00000000111	NKAP	NFKB activating protein [Source:HGNC Symbol;Acc:HGNC:29873]	1.36	3.11	2.63	1.01	0.47	1.72	2.366667	1.066667
ENSCHIG00000000112	CNDP2	carnosine dipeptidase 2 [Source:HGNC Symbol;Acc:HGNC:24437]	40.86	33.31	43.17	64.81	73.37	60.83	39.113333	66.336667
ENSCHIG00000000113	ADK	adenosine kinase [Source:HGNC Symbol;Acc:HGNC:257]	3.99	9.89	3.76	5.29	8.34	8.97	5.88	7.533333
ENSCHIG00000000114	LYST	lysosomal trafficking regulator [Source:HGNC Symbol;Acc:HGNC:1968]	0.34	0.85	1	0.32	0.12	0.97	0.73	0.47
ENSCHIG00000000115		-	0	0	0	0	0	0	0	0
ENSCHIG00000000116		-	0	0	0	0	0	0	0	0
ENSCHIG00000000117		-	0	0	0	0	0	0	0	0
ENSCHIG00000000118		-	74.35	56.21	69.02	73.31	93.45	83.51	66.526667	83.423333
ENSCHIG00000000119	SHOX	short stature homeobox [Source:HGNC Symbol;Acc:HGNC:10853]	0	0	0	0	0	0	0	0
ENSCHIG00000000120		-	0	0	0	0	0	0	0	0
ENSCHIG00000000121	GTPBP6	GTP binding protein 6 (putative) [Source:HGNC Symbol;Acc:HGNC:30189]	10.15	10.42	12.12	22.54	29.09	19.28	10.896667	23.636667
ENSCHIG00000000122	PPM1F	protein phosphatase, Mg2+/Mn2+ dependent 1F [Source:HGNC Symbol;Acc:HGNC:19388]	33.58	27.86	38.46	52.6	63.26	48.65	33.3	54.836667
ENSCHIG00000000123	IQANK1	IQ motif and ankyrin repeat containing 1 [Source:HGNC Symbol;Acc:HGNC:49576]	0.37	0.12	0.29	0.62	0.29	0.44	0.26	0.45
ENSCHIG00000000124	EDF1	endothelial differentiation related factor 1 [Source:HGNC Symbol;Acc:HGNC:3164]	597.61	532.95	548.45	505.37	580.74	562.94	559.67	549.683333
ENSCHIG00000000125		-	0	0	0	0	0	0	0	0
ENSCHIG00000000126		-	5.31	5.81	6.09	5.77	4.03	10.32	5.736667	6.706667
ENSCHIG00000000127	CD99L2	CD99 molecule like 2 [Source:HGNC Symbol;Acc:HGNC:18237]	3.22	3.78	4.95	2.11	1.48	2.95	3.983333	2.18
ENSCHIG00000000128	VAMP7	vesicle associated membrane protein 7 [Source:HGNC Symbol;Acc:HGNC:11486]	3.52	17.35	8.72	3.28	1.47	4.68	9.863333	3.143333
ENSCHIG00000000129	SEPTIN5	septin 5 [Source:HGNC Symbol;Acc:HGNC:9164]	13.79	11.84	12.12	15.97	15.43	13.75	12.583333	15.05
ENSCHIG00000000130		-	1.14	1.83	0.83	0.43	0.29	0	1.266667	0.24
ENSCHIG00000000131		-	131.18	115.68	120.97	160.83	202.83	139.47	122.61	167.71
ENSCHIG00000000132	ARHGEF6	Rac/Cdc42 guanine nucleotide exchange factor 6 [Source:HGNC Symbol;Acc:HGNC:685]	0.37	0.58	0.66	0	0.01	0	0.536667	0.003333
ENSCHIG00000000133	F10	coagulation factor X [Source:HGNC Symbol;Acc:HGNC:3528]	0	0	0	0	0	0	0	0
ENSCHIG00000000134	ANXA11	annexin A11 [Source:HGNC Symbol;Acc:HGNC:535]	72.4	65.32	84.17	67.06	69.94	101.43	73.963333	79.476667
ENSCHIG00000000135	PRF1	perforin 1 [Source:HGNC Symbol;Acc:HGNC:9360]	0	0	0	0	0	0	0	0
ENSCHIG00000000136	NOL4	nucleolar protein 4 [Source:HGNC Symbol;Acc:HGNC:7870]	0	0	0	0	0	0	0	0
ENSCHIG00000000137	ARHGAP4	Rho GTPase activating protein 4 [Source:HGNC Symbol;Acc:HGNC:674]	0.12	0.11	0.11	0.5	0.13	0.27	0.113333	0.3
ENSCHIG00000000138	ZNF521	zinc finger protein 521 [Source:HGNC Symbol;Acc:HGNC:24605]	0	0	0	0	0	0.03	0	0.01
ENSCHIG00000000139	SRGN	serglycin [Source:HGNC Symbol;Acc:HGNC:9361]	0	0	0	0	0	0	0	0
ENSCHIG00000000140	NDUFA1	NADH:ubiquinone oxidoreductase subunit A1 [Source:HGNC Symbol;Acc:HGNC:7683]	415.26	591.75	406.34	276.01	234.75	398.96	471.116667	303.24
ENSCHIG00000000141	GHITM	growth hormone inducible transmembrane protein [Source:NCBI gene (formerly Entrezgene);Acc:100860799]	89.24	112.68	122.34	71.84	65.67	108.33	108.086667	81.946667
ENSCHIG00000000142		-	46.92	58.74	49.68	45.12	32.75	61.85	51.78	46.573333
ENSCHIG00000000143	YES1	YES proto-oncogene 1, Src family tyrosine kinase [Source:HGNC Symbol;Acc:HGNC:12841]	3.87	13.05	8.5	1.72	1.56	4.39	8.473333	2.556667
ENSCHIG00000000144	DIPK1C	divergent protein kinase domain 1C [Source:HGNC Symbol;Acc:HGNC:31729]	0.03	0.04	0.02	0.04	0	0	0.03	0.013333
ENSCHIG00000000145	SALL3	spalt like transcription factor 3 [Source:HGNC Symbol;Acc:HGNC:10527]	0.02	0	0	0	0	0	0.006667	0
ENSCHIG00000000146	RAB31	RAB31, member RAS oncogene family [Source:HGNC Symbol;Acc:HGNC:9771]	59.01	57.06	75.28	104.58	73.01	150.02	63.783333	109.203333
ENSCHIG00000000147	PLAT	plasminogen activator, tissue type [Source:HGNC Symbol;Acc:HGNC:9051]	17.44	12.59	11.95	64.27	57.69	145.22	13.993333	89.06
ENSCHIG00000000148		-	0	0	0	0	0	0	0	0
ENSCHIG00000000149		-	0	0	0	0	0	0	0	0
ENSCHIG00000000150		-	0	0	0	0	0	0	0	0
ENSCHIG00000000151	CRELD2	cysteine rich with EGF like domains 2 [Source:HGNC Symbol;Acc:HGNC:28150]	52.22	43.35	49.48	87.96	89.68	51.64	48.35	76.426667
ENSCHIG00000000152	MAPK1	mitogen-activated protein kinase 1 [Source:NCBI gene (formerly Entrezgene);Acc:102186040]	111.87	90.82	124.28	117.46	104.16	156.46	108.99	126.026667
ENSCHIG00000000153		-	4.62	5.31	8.84	1.95	1.5	2.96	6.256667	2.136667
ENSCHIG00000000154		-	0	0	0	0	0	0	0	0
ENSCHIG00000000155	MAMDC4	MAM domain containing 4 [Source:HGNC Symbol;Acc:HGNC:24083]	6.75	5.15	5.86	7.52	7.41	5.64	5.92	6.856667
ENSCHIG00000000156		-	0	0	0	0	0	0	0	0
ENSCHIG00000000157		-	0	0	0	0	0	0	0	0
ENSCHIG00000000158	RAB39B	RAB39B, member RAS oncogene family [Source:HGNC Symbol;Acc:HGNC:16499]	0.07	0.04	0	0	0.04	0.07	0.036667	0.036667
ENSCHIG00000000159		-	0	0	0	0	0	0	0	0
ENSCHIG00000000160		-	39.63	39.56	45.31	67.91	70.5	50.32	41.5	62.91
ENSCHIG00000000161		-	0	0	0	0	0	0	0	0
ENSCHIG00000000162		-	10.98	13.02	17.94	11.74	6.11	17.79	13.98	11.88
ENSCHIG00000000163	UBE2A	ubiquitin conjugating enzyme E2 A [Source:HGNC Symbol;Acc:HGNC:12472]	121.66	152.21	155.54	99.48	74.92	95.7	143.136667	90.033333
ENSCHIG00000000164	TNMD	tenomodulin [Source:HGNC Symbol;Acc:HGNC:17757]	0.08	0.05	0.1	0.02	0.02	0.02	0.076667	0.02
ENSCHIG00000000165	PROZ	protein Z, vitamin K dependent plasma glycoprotein [Source:HGNC Symbol;Acc:HGNC:9460]	0	0.17	0.14	0.5	1.15	1.43	0.103333	1.026667
ENSCHIG00000000166		-	0	0	0	0	0	0	0	0
ENSCHIG00000000167		-	6.78	10.26	7.91	5.25	4.1	7.48	8.316667	5.61
ENSCHIG00000000168	CD40LG	CD40 ligand [Source:HGNC Symbol;Acc:HGNC:11935]	0	0	0	0	0	0	0	0
ENSCHIG00000000169		-	0.26	0.77	0.64	0.2	0.3	0.2	0.556667	0.233333
ENSCHIG00000000170	ELF4	E74 like ETS transcription factor 4 [Source:HGNC Symbol;Acc:HGNC:3319]	7.9	5.45	7.77	6.49	5.64	8.45	7.04	6.86
ENSCHIG00000000171	MACROH2A2	macroH2A.2 histone [Source:HGNC Symbol;Acc:HGNC:14453]	0.06	0.54	0.37	0	0	0	0.323333	0
ENSCHIG00000000172	AVPR2	arginine vasopressin receptor 2 [Source:HGNC Symbol;Acc:HGNC:897]	0	0	0	0	0	0	0	0
ENSCHIG00000000173	TMEM26	transmembrane protein 26 [Source:HGNC Symbol;Acc:HGNC:28550]	0	0	0	0.09	0.08	0.09	0	0.086667
ENSCHIG00000000174		-	7.21	10.3	9.92	5.43	3.68	11.15	9.143333	6.753333
ENSCHIG00000000175		-	0	0	0	0	0	0	0	0
ENSCHIG00000000176	C18orf63	chromosome 18 open reading frame 63 [Source:HGNC Symbol;Acc:HGNC:40037]	0	0	0	0	0	0	0	0
ENSCHIG00000000177		-	0	0	0	0	0	0	0	0
ENSCHIG00000000178		-	0	0	0	0	0	0	0	0
ENSCHIG00000000179	CFAP70	cilia and flagella associated protein 70 [Source:HGNC Symbol;Acc:HGNC:30726]	58.95	69.15	57.28	61.15	86.23	67.13	61.793333	71.503333
ENSCHIG00000000180	HGSNAT	heparan-alpha-glucosaminide N-acetyltransferase [Source:HGNC Symbol;Acc:HGNC:26527]	33.45	20.76	31.72	31.08	30.84	37.24	28.643333	33.053333
ENSCHIG00000000181	STK32C	serine/threonine kinase 32C [Source:HGNC Symbol;Acc:HGNC:21332]	1.08	1.25	1.59	2.76	2.59	4.11	1.306667	3.153333
ENSCHIG00000000182		-	0	0	0	0	0	0	0	0
ENSCHIG00000000183		-	0	0	0	0	0	0	0	0
ENSCHIG00000000184		-	0	0.08	0	0	0	0.12	0.026667	0.04
ENSCHIG00000000185	PPP2R3B	protein phosphatase 2 regulatory subunit B''beta [Source:HGNC Symbol;Acc:HGNC:13417]	6.45	4.19	5.98	7.4	7.3	8.4	5.54	7.7
ENSCHIG00000000186		-	0	0	0	0	0	0	0	0
ENSCHIG00000000187		-	2.3	3.08	2.6	1.12	1.49	2.48	2.66	1.696667
ENSCHIG00000000188		-	8.96	5.84	12.49	4.06	1.51	0.83	9.096667	2.133333
ENSCHIG00000000189	FAM83H	family with sequence similarity 83 member H [Source:HGNC Symbol;Acc:HGNC:24797]	58.84	36.88	55.28	109.09	113.95	107.35	50.333333	110.13
ENSCHIG00000000190		-	0	0	0	0	0	0	0	0
ENSCHIG00000000191		-	0.09	0	0.06	0	0	0	0.05	0
ENSCHIG00000000192		-	0	0	0	0	0	0	0	0
ENSCHIG00000000193		-	0	0	0	0	0	0	0	0
ENSCHIG00000000194		-	0	0	0	0	0	0	0	0
ENSCHIG00000000195		-	0	0	0	0	0	0	0	0
ENSCHIG00000000196		-	0	0	0	20.11	4.75	17.83	0	14.23
ENSCHIG00000000197	SLC38A5	solute carrier family 38 member 5 [Source:HGNC Symbol;Acc:HGNC:18070]	2.84	1.64	1.4	3.59	3.67	2.81	1.96	3.356667
ENSCHIG00000000198	FMR1	FMRP translational regulator 1 [Source:HGNC Symbol;Acc:HGNC:3775]	1.72	3.52	3.43	1.16	0.51	2.73	2.89	1.466667
ENSCHIG00000000199		-	0	0	0	0	0	0	0	0
ENSCHIG00000000200		-	0	0	0	0	0	0	0	0
ENSCHIG00000000201	PCID2	PCI domain containing 2 [Source:HGNC Symbol;Acc:HGNC:25653]	24.66	19.84	24	28.08	28.46	23.93	22.833333	26.823333
ENSCHIG00000000202	TSPAN4	tetraspanin 4 [Source:HGNC Symbol;Acc:HGNC:11859]	2.18	1.76	2.52	2.68	4.39	2.88	2.153333	3.316667
ENSCHIG00000000203	ZCCHC24	zinc finger CCHC-type containing 24 [Source:HGNC Symbol;Acc:HGNC:26911]	0.25	0.09	0.65	0	0	0.11	0.33	0.036667
ENSCHIG00000000204	KLHL22	kelch like family member 22 [Source:HGNC Symbol;Acc:HGNC:25888]	19.58	16.42	22.53	15.02	18.17	21.98	19.51	18.39
ENSCHIG00000000205	PALD1	phosphatase domain containing paladin 1 [Source:HGNC Symbol;Acc:HGNC:23530]	0.12	0.15	0.07	0.21	0.16	0.21	0.113333	0.193333
ENSCHIG00000000206	ASXL3	ASXL transcriptional regulator 3 [Source:HGNC Symbol;Acc:HGNC:29357]	0.03	0.04	0.04	0	0.01	0	0.036667	0.003333
ENSCHIG00000000207	NAA10	N-alpha-acetyltransferase 10, NatA catalytic subunit [Source:HGNC Symbol;Acc:HGNC:18704]	47.18	43.71	43.21	52.81	61.03	44.5	44.7	52.78
ENSCHIG00000000208		-	0	0	0	0	0	0	0	0
ENSCHIG00000000209		-	0	0	0	0	0	0	0	0
ENSCHIG00000000210	RHOBTB1	Rho related BTB domain containing 1 [Source:HGNC Symbol;Acc:HGNC:18738]	3.57	4.92	8.05	4.69	2.48	6.34	5.513333	4.503333
ENSCHIG00000000211	CHCHD1	coiled-coil-helix-coiled-coil-helix domain containing 1 [Source:HGNC Symbol;Acc:HGNC:23518]	252.11	261.66	265.26	185.68	207.28	215.35	259.676667	202.77
ENSCHIG00000000212	ADCYAP1	adenylate cyclase activating polypeptide 1 [Source:HGNC Symbol;Acc:HGNC:241]	0.09	0.05	0.06	0.03	0.1	0.09	0.066667	0.073333
ENSCHIG00000000213	AP3M1	adaptor related protein complex 3 subunit mu 1 [Source:HGNC Symbol;Acc:HGNC:569]	15.38	31.83	32.13	8.19	3.84	22.62	26.446667	11.55
ENSCHIG00000000214	DNAJC9	DnaJ heat shock protein family (Hsp40) member C9 [Source:HGNC Symbol;Acc:HGNC:19123]	4.4	8.16	2.44	6.6	4.83	10.25	5	7.226667
ENSCHIG00000000215	VAPA	VAMP associated protein A [Source:HGNC Symbol;Acc:HGNC:12648]	195.85	179.96	193.94	143.34	128	178.08	189.916667	149.806667
ENSCHIG00000000216		-	1.28	1.07	1.52	2.22	0.87	2.73	1.29	1.94
ENSCHIG00000000217		-	0	0	0	0	0	0	0	0
ENSCHIG00000000218		-	0	0	0	0	0	0	0	0
ENSCHIG00000000219	CRLF2	cytokine receptor like factor 2 [Source:HGNC Symbol;Acc:HGNC:14281]	0	0	0	0	0	0	0	0
ENSCHIG00000000220		-	0	0	0	0	0	0	0	0
ENSCHIG00000000221		-	0	0	0	0	0	0	0	0
ENSCHIG00000000222		-	0	0	0	0	0	0	0	0
ENSCHIG00000000223	ELFN1	extracellular leucine rich repeat and fibronectin type III domain containing 1 [Source:HGNC Symbol;Acc:HGNC:33154]	0.03	0.03	0.04	0.03	0.07	0.04	0.033333	0.046667
ENSCHIG00000000224	TUBGCP3	tubulin gamma complex associated protein 3 [Source:HGNC Symbol;Acc:HGNC:18598]	13.4	13.24	15.25	21.56	19.34	28.7	13.963333	23.2
ENSCHIG00000000225	LZTR1	leucine zipper like transcription regulator 1 [Source:HGNC Symbol;Acc:HGNC:6742]	22.63	20.43	30.6	29.8	30.87	27.03	24.553333	29.233333
ENSCHIG00000000226		-	0	0.06	0	0	0	0	0.02	0
ENSCHIG00000000227		-	0	0	0	0	0	0	0	0
ENSCHIG00000000228	PPIL2	peptidylprolyl isomerase like 2 [Source:HGNC Symbol;Acc:HGNC:9261]	38.62	29.56	36.47	34.39	33.59	48.3	34.883333	38.76
ENSCHIG00000000229	MAFK	MAF bZIP transcription factor K [Source:HGNC Symbol;Acc:HGNC:6782]	24.16	21.87	32.29	37.16	36.78	29.74	26.106667	34.56
ENSCHIG00000000230		-	3.52	17.27	12.6	3.34	1.6	4.36	11.13	3.1
ENSCHIG00000000231		-	0	0	0	0	0	0	0	0
ENSCHIG00000000232	CACNA1F	calcium voltage-gated channel subunit alpha1 F [Source:HGNC Symbol;Acc:HGNC:1393]	0	0	0	0	0	0	0	0
ENSCHIG00000000233		-	0	0	0	0.02	0	0.03	0	0.016667
ENSCHIG00000000234	GP1BB	glycoprotein Ib platelet subunit beta [Source:HGNC Symbol;Acc:HGNC:4440]	0	0	0	0	0	0	0	0
ENSCHIG00000000235	C22orf39	chromosome 22 open reading frame 39 [Source:HGNC Symbol;Acc:HGNC:27012]	4.02	6.99	7.25	5.92	9.84	17.57	6.086667	11.11
ENSCHIG00000000236		-	0	0	0	0	0	0	0	0
ENSCHIG00000000237		-	0	0	0	0	0	0	0	0
ENSCHIG00000000238		-	14.81	22.59	21.36	23.46	23.29	19.18	19.586667	21.976667
ENSCHIG00000000239	SHLD2	shieldin complex subunit 2 [Source:HGNC Symbol;Acc:HGNC:28773]	0.18	0.53	0.36	0.21	0.02	0.67	0.356667	0.3
ENSCHIG00000000240	CUL4A	cullin 4A [Source:HGNC Symbol;Acc:HGNC:2554]	55.78	47.23	66.22	81	63.76	99.43	56.41	81.396667
ENSCHIG00000000241	PPIF	peptidylprolyl isomerase F [Source:HGNC Symbol;Acc:HGNC:9259]	7.06	4.26	5.44	15.47	16.44	15.69	5.586667	15.866667
ENSCHIG00000000242	SLC25A14	solute carrier family 25 member 14 [Source:HGNC Symbol;Acc:HGNC:10984]	1.99	3.1	2.95	2.36	2.58	3.97	2.68	2.97
ENSCHIG00000000243		-	14.21	10.88	6.33	12.28	11.27	14.1	10.473333	12.55
ENSCHIG00000000244	SLC9A6	solute carrier family 9 member A6 [Source:HGNC Symbol;Acc:HGNC:11079]	2.54	3.56	4.14	2.85	1.67	4.51	3.413333	3.01
ENSCHIG00000000245		-	0	0.5	0.4	0.64	1.05	0.42	0.3	0.703333
ENSCHIG00000000246	RENBP	renin binding protein [Source:HGNC Symbol;Acc:HGNC:9959]	2.9	2.15	1.89	2.76	2.32	3.56	2.313333	2.88
ENSCHIG00000000247		-	7.07	20.03	12.86	4.75	2.39	9.68	13.32	5.606667
ENSCHIG00000000248		-	8.97	16.53	11.48	10.41	5.52	21.35	12.326667	12.426667
ENSCHIG00000000249		-	0	0	0	0	0	0	0	0
ENSCHIG00000000250	FUT11	fucosyltransferase 11 [Source:HGNC Symbol;Acc:HGNC:19233]	0	0	0	0	0	0	0	0
ENSCHIG00000000251	HRH4	histamine receptor H4 [Source:HGNC Symbol;Acc:HGNC:17383]	0	0	0	0	0	0	0	0
ENSCHIG00000000252		-	0	0	0	0	0	0	0	0
ENSCHIG00000000253	COL13A1	collagen type XIII alpha 1 chain [Source:HGNC Symbol;Acc:HGNC:2190]	0	0	0	0.19	0	0	0	0.063333
ENSCHIG00000000254	METTL4	methyltransferase 4, N6-adenosine [Source:HGNC Symbol;Acc:HGNC:24726]	0.44	0.31	0.15	0.06	0.13	0.15	0.3	0.113333
ENSCHIG00000000255	CD226	CD226 molecule [Source:HGNC Symbol;Acc:HGNC:16961]	0	0	0	0	0	0	0	0
ENSCHIG00000000256		-	0	0	0	0	0	0	0	0
ENSCHIG00000000257		-	0.86	2.21	1.53	2.44	0.82	1.32	1.533333	1.526667
ENSCHIG00000000258		-	0	0	0	0	0	0	0	0
ENSCHIG00000000259		-	0	0	0	0	0	0	0	0
ENSCHIG00000000260		-	0	0	0	0	0	0	0	0
ENSCHIG00000000261		-	0	0	0	0	0	0	0	0
ENSCHIG00000000262		-	0	0	0	0	0	0	0	0
ENSCHIG00000000263		-	0	0	0	0	0	0	0	0
ENSCHIG00000000264		-	0	0	0	0.22	0	0	0	0.073333
ENSCHIG00000000265	ITGB1BP2	integrin subunit beta 1 binding protein 2 [Source:HGNC Symbol;Acc:HGNC:6154]	0.07	0	0	0	0.08	0	0.023333	0.026667
ENSCHIG00000000266		-	0	0	0	0	0	0	0	0
ENSCHIG00000000267		-	0	0	0	0	0	0	0	0
ENSCHIG00000000268	TMEM184A	transmembrane protein 184A [Source:HGNC Symbol;Acc:HGNC:28797]	0.19	0.28	0.38	3.77	3.26	3.82	0.283333	3.616667
ENSCHIG00000000269	ASMTL	acetylserotonin O-methyltransferase like [Source:HGNC Symbol;Acc:HGNC:751]	40.64	36.87	35.39	46.73	60.68	42.8	37.633333	50.07
ENSCHIG00000000270		-	0	0	0	0	0	0	0	0
ENSCHIG00000000271		-	3.24	2.19	2.55	0.16	0.39	0.5	2.66	0.35
ENSCHIG00000000272		-	0	0	0	0	0	0	0	0
ENSCHIG00000000273	TEDC1	tubulin epsilon and delta complex 1 [Source:HGNC Symbol;Acc:HGNC:20127]	55.69	48.33	39.66	46.59	38.63	27.86	47.893333	37.693333
ENSCHIG00000000274		-	0	0	0	5.75	7.5	6.37	0	6.54
ENSCHIG00000000275		-	0	0	0	0	0	0	0	0
ENSCHIG00000000276		-	0	0	0	0	0	0	0	0
ENSCHIG00000000277	LAMP1	lysosomal associated membrane protein 1 [Source:HGNC Symbol;Acc:HGNC:6499]	199.63	158.48	224.89	157.05	156.86	239.35	194.333333	184.42
ENSCHIG00000000278		-	48.3	43.92	43.59	73.19	52.72	114.16	45.27	80.023333
ENSCHIG00000000279	NXT2	nuclear transport factor 2 like export factor 2 [Source:HGNC Symbol;Acc:HGNC:18151]	0.35	1.1	0.57	0.55	0.34	0.76	0.673333	0.55
ENSCHIG00000000280	BRS3	bombesin receptor subtype 3 [Source:HGNC Symbol;Acc:HGNC:1113]	0	0	0	0	0	0	0	0
ENSCHIG00000000281	SCARF2	scavenger receptor class F member 2 [Source:HGNC Symbol;Acc:HGNC:19869]	0.05	0.08	0.06	0.32	0.32	0.22	0.063333	0.286667
ENSCHIG00000000282	ZMIZ1	zinc finger MIZ-type containing 1 [Source:HGNC Symbol;Acc:HGNC:16493]	7.78	6.61	11.31	10.44	8.29	11.72	8.566667	10.15
ENSCHIG00000000283		-	0	0	0	0	0	0	0	0
ENSCHIG00000000284	HCFC1	host cell factor C1 [Source:HGNC Symbol;Acc:HGNC:4839]	16.11	10.63	16.61	24.34	21.01	23.2	14.45	22.85
ENSCHIG00000000285	DDX50	DExD-box helicase 50 [Source:HGNC Symbol;Acc:HGNC:17906]	1.74	5.3	4.36	1.14	0.36	2.69	3.8	1.396667
ENSCHIG00000000286	IMPACT	impact RWD domain protein [Source:HGNC Symbol;Acc:HGNC:20387]	1.04	2.99	1.66	1.24	0.84	2.65	1.896667	1.576667
ENSCHIG00000000287	CYB5A	cytochrome b5 [Source:NCBI gene (formerly Entrezgene);Acc:100861011]	13.71	25.62	26.96	11.35	4.82	15.72	22.096667	10.63
ENSCHIG00000000288	GALR1	galanin receptor 1 [Source:HGNC Symbol;Acc:HGNC:4132]	0	0	0	0	0	0	0	0
ENSCHIG00000000289		-	3.25	8.05	5.12	3.56	2.01	3.67	5.473333	3.08
ENSCHIG00000000290	DOK6	docking protein 6 [Source:HGNC Symbol;Acc:HGNC:28301]	6.51	8.05	10.82	0.85	1.4	1.96	8.46	1.403333
ENSCHIG00000000291		-	0	0	0	0	0	0	0	0
ENSCHIG00000000292	APCDD1	APC down-regulated 1 [Source:HGNC Symbol;Acc:HGNC:15718]	1.09	0.82	0.96	0.51	0.61	0.6	0.956667	0.573333
ENSCHIG00000000293	LDLRAD4	low density lipoprotein receptor class A domain containing 4 [Source:HGNC Symbol;Acc:HGNC:1224]	6.79	5.9	8.15	5.68	7.29	7.68	6.946667	6.883333
ENSCHIG00000000294	PHF8	PHD finger protein 8 [Source:HGNC Symbol;Acc:HGNC:20672]	4.04	3.66	6.42	4.16	3.31	5.01	4.706667	4.16
ENSCHIG00000000295		-	0	0	0	0	0	0	0	0
ENSCHIG00000000296		-	192.19	257.01	213.03	145.42	178.02	153.35	220.743333	158.93
ENSCHIG00000000297		-	0.2	0.32	0.07	0.68	0.69	2.86	0.196667	1.41
ENSCHIG00000000298		-	2.88	4.26	5.71	8.18	3.17	7.41	4.283333	6.253333
ENSCHIG00000000299	THAP7	THAP domain containing 7 [Source:HGNC Symbol;Acc:HGNC:23190]	35.4	27.95	31.41	37.64	49.03	32.21	31.586667	39.626667
ENSCHIG00000000300		-	0.04	0	0	0	0.01	0.05	0.013333	0.02
ENSCHIG00000000301		-	0	0	0.76	0	0	0	0.253333	0
ENSCHIG00000000302		-	5.58	7.38	7.54	4.74	3.74	7.79	6.833333	5.423333
ENSCHIG00000000303	SDF2L1	stromal cell derived factor 2 like 1 [Source:HGNC Symbol;Acc:HGNC:10676]	37.29	28.79	27.61	53.19	63.3	32.55	31.23	49.68
ENSCHIG00000000304	ATP11A	ATPase phospholipid transporting 11A [Source:HGNC Symbol;Acc:HGNC:13552]	7.22	8.25	13.05	15.96	10.26	18.22	9.506667	14.813333
ENSCHIG00000000305		-	2.82	20.16	0	3.98	3.77	0	7.66	2.583333
ENSCHIG00000000306	SUSD2	sushi domain containing 2 [Source:HGNC Symbol;Acc:HGNC:30667]	0.25	0.42	0.26	0.05	0.08	0.03	0.31	0.053333
ENSCHIG00000000307	GNB1L	G protein subunit beta 1 like [Source:HGNC Symbol;Acc:HGNC:4397]	49.47	51.87	56.72	84.78	114.71	76.78	52.686667	92.09
ENSCHIG00000000308		-	0	0	0	0	0	0	0	0
ENSCHIG00000000309		-	0	0	0	0	0	0	0	0
ENSCHIG00000000310	GRTP1	growth hormone regulated TBC protein 1 [Source:HGNC Symbol;Acc:HGNC:20310]	10.51	11.97	11.96	11.59	16.16	10.16	11.48	12.636667
ENSCHIG00000000311		-	0.31	0.25	0.29	1.72	0.74	0.82	0.283333	1.093333
ENSCHIG00000000312	HTATSF1	HIV-1 Tat specific factor 1 [Source:HGNC Symbol;Acc:HGNC:5276]	7.27	14	10.48	4.35	3	10.3	10.583333	5.883333
ENSCHIG00000000313	GUCY2F	guanylate cyclase 2F, retinal [Source:HGNC Symbol;Acc:HGNC:4691]	0	0	0	0	0	0	0	0
ENSCHIG00000000314	ZNF397	zinc finger protein 397 [Source:HGNC Symbol;Acc:HGNC:18818]	1.18	1.69	1.48	0.61	0.31	0.86	1.45	0.593333
ENSCHIG00000000315	RPS24	ribosomal protein S24 [Source:HGNC Symbol;Acc:HGNC:10411]	362.8	739.57	323.01	621.45	540.33	353.68	475.126667	505.153333
ENSCHIG00000000316		-	0	0	0	0	0	0	0	0
ENSCHIG00000000317	STOX1	storkhead box 1 [Source:HGNC Symbol;Acc:HGNC:23508]	0.06	0.19	0.05	0.02	0	0.03	0.1	0.016667
ENSCHIG00000000318		-	0	0	0	0	0	0	0	0
ENSCHIG00000000319	SEC24C	SEC24 homolog C, COPII coat complex component [Source:HGNC Symbol;Acc:HGNC:10705]	40.53	30.79	45.03	44.61	32.55	44.14	38.783333	40.433333
ENSCHIG00000000320	INTS6L	integrator complex subunit 6 like [Source:HGNC Symbol;Acc:HGNC:27334]	0.07	0.09	0.18	0.13	0.06	0.07	0.113333	0.086667
ENSCHIG00000000321	VCL	vinculin [Source:HGNC Symbol;Acc:HGNC:12665]	69.51	58.61	104.85	58.86	37.78	97.37	77.656667	64.67
ENSCHIG00000000322	FAM149B1	family with sequence similarity 149 member B1 [Source:HGNC Symbol;Acc:HGNC:29162]	6.2	10.82	7.25	8.26	4.73	7.24	8.09	6.743333
ENSCHIG00000000323		-	0	0	0	0	0	0	0	0
ENSCHIG00000000324	MTR	5-methyltetrahydrofolate-homocysteine methyltransferase [Source:HGNC Symbol;Acc:HGNC:7468]	1.19	0.9	1.14	2.61	1.73	3.38	1.076667	2.573333
ENSCHIG00000000325	SYCE1	synaptonemal complex central element protein 1 [Source:HGNC Symbol;Acc:HGNC:28852]	0	0	0	0	0	0	0	0
ENSCHIG00000000326		-	0	0	0	0	0	0	0	0
ENSCHIG00000000327	DPYSL4	dihydropyrimidinase like 4 [Source:HGNC Symbol;Acc:HGNC:3016]	0	0.11	0	0	0	0.14	0.036667	0.046667
ENSCHIG00000000328	CSF2RA	colony stimulating factor 2 receptor subunit alpha [Source:HGNC Symbol;Acc:HGNC:2435]	0.41	0.06	0.45	0	0	0.09	0.306667	0.03
ENSCHIG00000000329		-	0	0	0	0	0	0	0	0
ENSCHIG00000000330		-	0	0	0	0	0	0	0	0
ENSCHIG00000000331	FGFRL1	fibroblast growth factor receptor like 1 [Source:HGNC Symbol;Acc:HGNC:3693]	0.68	0.48	1.55	1.44	1.26	1.17	0.903333	1.29
ENSCHIG00000000332		-	0	0	0	0.13	0	0	0	0.043333
ENSCHIG00000000333		-	0	0	0	0	0	0	0	0
ENSCHIG00000000334		-	178.91	194.53	190.06	147.13	158.52	114.98	187.833333	140.21
ENSCHIG00000000335		-	0	0	0	0	0	0	0	0
ENSCHIG00000000336		-	3.11	2.38	3.77	1.37	2.83	0.45	3.086667	1.55
ENSCHIG00000000337		-	0	0	0	0	0	0	0	0
ENSCHIG00000000338		-	0.04	0.22	0.43	0.09	0.09	0.16	0.23	0.113333
ENSCHIG00000000339		-	0	0	0	0	0	0	0	0
ENSCHIG00000000340	UFD1	ubiquitin recognition factor in ER associated degradation 1 [Source:HGNC Symbol;Acc:HGNC:12520]	148.01	131.25	161.76	143.04	157.72	164.26	147.006667	155.006667
ENSCHIG00000000341		-	0	0	0.11	0.14	0.32	0.12	0.036667	0.193333
ENSCHIG00000000342		-	0	0	0	0	0	0	0	0
ENSCHIG00000000343		-	8.5	7.46	8.04	8.72	6.5	7.12	8	7.446667
ENSCHIG00000000344		-	0	0	0	0	0	0	0	0
ENSCHIG00000000345		-	0	0	0.09	0	0.08	0.09	0.03	0.056667
ENSCHIG00000000346	ADIRF	adipogenesis regulatory factor [Source:HGNC Symbol;Acc:HGNC:24043]	182.86	107.45	79.22	249.01	271.73	267.88	123.176667	262.873333
ENSCHIG00000000347	DGCR2	DiGeorge syndrome critical region gene 2 [Source:HGNC Symbol;Acc:HGNC:2845]	34.59	25.52	36.8	53.94	57.08	50.89	32.303333	53.97
ENSCHIG00000000348		-	0	0	0	0	0	0	0	0
ENSCHIG00000000349	ZNF280C	zinc finger protein 280C [Source:HGNC Symbol;Acc:HGNC:25955]	0.46	0.8	0.27	0.17	0.11	0.38	0.51	0.22
ENSCHIG00000000350	MAPRE2	microtubule associated protein RP/EB family member 2 [Source:HGNC Symbol;Acc:HGNC:6891]	16.88	12.32	12.8	14.54	11.87	15.83	14	14.08
ENSCHIG00000000351	SH2D4B	SH2 domain containing 4B [Source:HGNC Symbol;Acc:HGNC:31440]	0.08	0.02	0.11	3.01	2.36	2.21	0.07	2.526667
ENSCHIG00000000352	POLR3A	RNA polymerase III subunit A [Source:HGNC Symbol;Acc:HGNC:30074]	13.46	9.53	15.22	12.87	8.95	15.45	12.736667	12.423333
ENSCHIG00000000353	CDK1	cyclin dependent kinase 1 [Source:HGNC Symbol;Acc:HGNC:1722]	1.59	4.69	0.95	3.96	2.4	6.39	2.41	4.25
ENSCHIG00000000354	CCAR1	cell division cycle and apoptosis regulator 1 [Source:HGNC Symbol;Acc:HGNC:24236]	2.63	9.48	4.89	1.83	1.21	3.59	5.666667	2.21
ENSCHIG00000000355	TIMM21	translocase of inner mitochondrial membrane 21 [Source:HGNC Symbol;Acc:HGNC:25010]	6.32	10.86	10.48	7.02	5.07	10.87	9.22	7.653333
ENSCHIG00000000356		-	0.52	0.37	0.53	1.27	1.31	1.7	0.473333	1.426667
ENSCHIG00000000357		-	0.02	0.06	0.13	0.11	0.02	0.1	0.07	0.076667
ENSCHIG00000000358		-	18.88	16.35	19.86	43.04	56.14	62.69	18.363333	53.956667
ENSCHIG00000000359	KLHL14	kelch like family member 14 [Source:HGNC Symbol;Acc:HGNC:29266]	0	0	0	0	0	0	0	0
ENSCHIG00000000360	NDC80	NDC80 kinetochore complex component [Source:HGNC Symbol;Acc:HGNC:16909]	0.63	1.03	0.23	0.85	0.52	1.64	0.63	1.003333
ENSCHIG00000000361	NAPG	NSF attachment protein gamma [Source:HGNC Symbol;Acc:HGNC:7642]	21.86	19.9	21.12	23.71	22.39	33	20.96	26.366667
ENSCHIG00000000362	FAM210A	family with sequence similarity 210 member A [Source:HGNC Symbol;Acc:HGNC:28346]	2.12	3.01	3.29	2.52	1.17	4.27	2.806667	2.653333
ENSCHIG00000000363		-	0	0	0	0	0	0	0	0
ENSCHIG00000000364	PDZD4	PDZ domain containing 4 [Source:HGNC Symbol;Acc:HGNC:21167]	0.02	0	0.04	0.02	0.19	0	0.02	0.07
ENSCHIG00000000365	NONO	non-POU domain containing octamer binding [Source:HGNC Symbol;Acc:HGNC:7871]	111.9	96.36	122.37	99	68.37	132.11	110.21	99.826667
ENSCHIG00000000366	PHPT1	phosphohistidine phosphatase 1 [Source:HGNC Symbol;Acc:HGNC:30033]	60.6	76.4	63.85	101.73	79.2	64.55	66.95	81.826667
ENSCHIG00000000367		-	0	0	0	0	0	0	0	0
ENSCHIG00000000368	SOX3	SRY-box transcription factor 3 [Source:HGNC Symbol;Acc:HGNC:11199]	0	0	0	0	0	0	0	0
ENSCHIG00000000369	YDJC	YdjC chitooligosaccharide deacetylase homolog [Source:HGNC Symbol;Acc:HGNC:27158]	15.63	9.2	9.93	23.42	28.41	15.6	11.586667	22.476667
ENSCHIG00000000370	LRRC74B	leucine rich repeat containing 74B [Source:HGNC Symbol;Acc:HGNC:34301]	0	0	0	0	0	0	0	0
ENSCHIG00000000371		-	0.02	0	0	0	0	0	0.006667	0
ENSCHIG00000000372		-	0	0	0	0	0	0	0	0
ENSCHIG00000000373		-	0.16	1.86	0.32	0.28	0.31	0.66	0.78	0.416667
ENSCHIG00000000374	TXNRD2	thioredoxin reductase 2 [Source:HGNC Symbol;Acc:HGNC:18155]	23.29	19.91	23.65	41.39	50.03	34.78	22.283333	42.066667
ENSCHIG00000000375		-	0	0	0	0	0	0	0	0
ENSCHIG00000000376	DCUN1D2	defective in cullin neddylation 1 domain containing 2 [Source:HGNC Symbol;Acc:HGNC:20328]	0	0	0	0	0	0	0	0
ENSCHIG00000000377	SNCG	synuclein gamma [Source:HGNC Symbol;Acc:HGNC:11141]	0	0	0	0	0	0	0	0
ENSCHIG00000000378		-	0	0	0	0	0	0	0	0
ENSCHIG00000000379		-	0	0	0.02	0.05	0.02	0.08	0.006667	0.05
ENSCHIG00000000380	IRS4	insulin receptor substrate 4 [Source:HGNC Symbol;Acc:HGNC:6128]	0.03	0	0	0	0	0	0.01	0
ENSCHIG00000000381	PGRMC1	progesterone receptor membrane component 1 [Source:HGNC Symbol;Acc:HGNC:16090]	52.13	104.5	84.91	42.6	33.81	69.74	80.513333	48.716667
ENSCHIG00000000382	TSPAN14	tetraspanin 14 [Source:HGNC Symbol;Acc:HGNC:23303]	56.81	46.08	55.74	45.61	47.42	56.52	52.876667	49.85
ENSCHIG00000000383	NODAL	nodal growth differentiation factor [Source:HGNC Symbol;Acc:HGNC:7865]	0.2	0.29	0.17	0.07	0	0	0.22	0.023333
ENSCHIG00000000384		-	0	0	0	0	0	0	0	0
ENSCHIG00000000385		-	0	0.04	0.06	0.07	0.12	0.03	0.033333	0.073333
ENSCHIG00000000386		-	7.07	12.32	14.99	4.2	1.81	9.35	11.46	5.12
ENSCHIG00000000387		-	0	0	0	1.32	2.41	5.6	0	3.11
ENSCHIG00000000388	TMX3	thioredoxin related transmembrane protein 3 [Source:HGNC Symbol;Acc:HGNC:24718]	7.16	15.57	13.68	7.78	4.09	17.13	12.136667	9.666667
ENSCHIG00000000389	DLG5	discs large MAGUK scaffold protein 5 [Source:HGNC Symbol;Acc:HGNC:2904]	44.32	35.67	67.91	50.96	33.82	52.63	49.3	45.803333
ENSCHIG00000000390	GAREM1	GRB2 associated regulator of MAPK1 subtype 1 [Source:HGNC Symbol;Acc:HGNC:26136]	1.25	1.19	2.03	6.37	5.87	7.48	1.49	6.573333
ENSCHIG00000000391	ZNF236	zinc finger protein 236 [Source:HGNC Symbol;Acc:HGNC:13028]	1.43	1.29	2.65	1.62	1.31	2.57	1.79	1.833333
ENSCHIG00000000392	SMCHD1	structural maintenance of chromosomes flexible hinge domain containing 1 [Source:HGNC Symbol;Acc:HGNC:29090]	0.84	2.64	2.27	0.52	0.21	0.97	1.916667	0.566667
ENSCHIG00000000393	CYP2E1	cytochrome P450 family 2 subfamily E member 1 [Source:VGNC Symbol;Acc:VGNC:103441]	0	0	0	0	0	0	0	0
ENSCHIG00000000394	AP3M2	adaptor related protein complex 3 subunit mu 2 [Source:HGNC Symbol;Acc:HGNC:570]	3.2	2.34	4.08	1.81	1.48	5.69	3.206667	2.993333
ENSCHIG00000000395		-	24.93	16.35	23.2	14.91	13.53	15.43	21.493333	14.623333
ENSCHIG00000000396		-	0.19	0.1	0	0	0	0	0.096667	0
ENSCHIG00000000397	PFKL	phosphofructokinase, liver type [Source:HGNC Symbol;Acc:HGNC:8876]	114.68	87.07	107.48	192.36	221.79	203.27	103.076667	205.806667
ENSCHIG00000000398	C7orf50	chromosome 7 open reading frame 50 [Source:HGNC Symbol;Acc:HGNC:22421]	72.53	75.57	82.28	67.3	88.74	68.22	76.793333	74.753333
ENSCHIG00000000399		-	0	0	0	0	0	0	0	0
ENSCHIG00000000400		-	0	0	0	0	0	0	0	0
ENSCHIG00000000401		-	1.35	1.1	1.11	3.46	2.27	7.67	1.186667	4.466667
ENSCHIG00000000402		-	0	0	0	0	0	0	0	0
ENSCHIG00000000403		-	0	0	0	0	0	0	0	0
ENSCHIG00000000404		-	0	0	0	0	0	0	0	0
ENSCHIG00000000405		-	410.05	385.2	361.26	311.8	298.9	303.94	385.503333	304.88
ENSCHIG00000000406		-	0	0	0	0	0	0	0	0
ENSCHIG00000000407	CRIP1	cysteine rich protein 1 [Source:HGNC Symbol;Acc:HGNC:2360]	4069.22	3997.95	3115.22	3302.5	4050.25	3351.99	3727.463333	3568.246667
ENSCHIG00000000408		-	0	0	0	0	0	0	0	0
ENSCHIG00000000409		-	11.94	8.74	11.82	6.98	7.01	7.26	10.833333	7.083333
ENSCHIG00000000410	TMCO3	transmembrane and coiled-coil domains 3 [Source:HGNC Symbol;Acc:HGNC:20329]	20.38	16.46	24.34	19.18	20.89	21.55	20.393333	20.54
ENSCHIG00000000411		-	1.47	2.91	2.68	1	0.38	2.09	2.353333	1.156667
ENSCHIG00000000412		-	0	0	0	0	0	0	0	0
ENSCHIG00000000413	MMRN2	multimerin 2 [Source:HGNC Symbol;Acc:HGNC:19888]	0.09	0.12	0	0	0.05	0.12	0.07	0.056667
ENSCHIG00000000414	MOSPD1	motile sperm domain containing 1 [Source:HGNC Symbol;Acc:HGNC:25235]	1.92	7.36	4.03	0.58	0.13	1.56	4.436667	0.756667
ENSCHIG00000000415		-	4.73	3.9	6.36	3.74	2.16	2.77	4.996667	2.89
ENSCHIG00000000416	PRXL2A	peroxiredoxin like 2A [Source:HGNC Symbol;Acc:HGNC:28651]	685.7	575.3	497.4	1425.56	1205.27	2135.7	586.133333	1588.843333
ENSCHIG00000000417	EIF4EBP2	eukaryotic translation initiation factor 4E binding protein 2 [Source:HGNC Symbol;Acc:HGNC:3289]	121.54	114.24	170.84	112.05	69.94	181.13	135.54	121.04
ENSCHIG00000000418		-	0	0	0	0	0	0	0	0
ENSCHIG00000000419		-	0	0	0	0	0	0	0	0
ENSCHIG00000000420	FBXO15	F-box protein 15 [Source:HGNC Symbol;Acc:HGNC:13617]	0.41	0.85	0.59	1.14	1.12	0.97	0.616667	1.076667
ENSCHIG00000000421	B4GALT6	beta-1,4-galactosyltransferase 6 [Source:HGNC Symbol;Acc:HGNC:929]	0.06	0.34	0.25	0.07	0	0	0.216667	0.023333
ENSCHIG00000000422	ECD	ecdysoneless cell cycle regulator [Source:HGNC Symbol;Acc:HGNC:17029]	10.07	20.09	17.88	8.6	5.03	14.63	16.013333	9.42
ENSCHIG00000000423	MEP1B	meprin A subunit beta [Source:HGNC Symbol;Acc:HGNC:7020]	0	0	0	0	0	0	0	0
ENSCHIG00000000424		-	0	0	0	0	0	0	0	0
ENSCHIG00000000425	EMILIN2	elastin microfibril interfacer 2 [Source:HGNC Symbol;Acc:HGNC:19881]	0.13	0.04	0.05	0.04	0.08	0.3	0.073333	0.14
ENSCHIG00000000426	GNG4	G protein subunit gamma 4 [Source:HGNC Symbol;Acc:HGNC:4407]	0	0	0	0	0	0	0	0
ENSCHIG00000000427		-	16.39	11.86	21.67	25.63	21.61	21.25	16.64	22.83
ENSCHIG00000000428	RNMT	RNA guanine-7 methyltransferase [Source:HGNC Symbol;Acc:HGNC:10075]	1.01	10.27	5.4	1.7	1.33	3.08	5.56	2.036667
ENSCHIG00000000429	NRBP2	nuclear receptor binding protein 2 [Source:HGNC Symbol;Acc:HGNC:19339]	8.68	8.74	12.93	9.4	7.38	11.74	10.116667	9.506667
ENSCHIG00000000430		-	0	0	0	0	0	0	0	0
ENSCHIG00000000431		-	0	0	0	0	0	0	0	0
ENSCHIG00000000432		-	0	0	0	0	0	0	0	0
ENSCHIG00000000433	SYP	synaptophysin [Source:HGNC Symbol;Acc:HGNC:11506]	0.07	0.02	0	0.07	0	0	0.03	0.023333
ENSCHIG00000000434		-	0	0	0	0	0	0	0	0
ENSCHIG00000000435	AKAP17A	A-kinase anchoring protein 17A [Source:HGNC Symbol;Acc:HGNC:18783]	10.94	7.91	11.32	15.09	13.35	15.9	10.056667	14.78
ENSCHIG00000000436		-	0	0	0	0	0	0	0	0
ENSCHIG00000000437	ANK3	ankyrin 3 [Source:HGNC Symbol;Acc:HGNC:494]	0.43	0.59	0.65	0.37	0.2	1.05	0.556667	0.54
ENSCHIG00000000438	ZMYM3	zinc finger MYM-type containing 3 [Source:HGNC Symbol;Acc:HGNC:13054]	8.15	5.84	8.57	7.67	5.56	7.64	7.52	6.956667
ENSCHIG00000000439	SYTL4	synaptotagmin like 4 [Source:HGNC Symbol;Acc:HGNC:15588]	3.41	4.41	4.89	2.41	2.44	5.72	4.236667	3.523333
ENSCHIG00000000440	ATP2B3	ATPase plasma membrane Ca2+ transporting 3 [Source:HGNC Symbol;Acc:HGNC:816]	0	0.04	0.07	0.02	0.06	0.04	0.036667	0.04
ENSCHIG00000000441		-	12.17	12.03	13.74	14.27	10.19	12.51	12.646667	12.323333
ENSCHIG00000000442		-	0	0	5.25	1.19	0	3.03	1.75	1.406667
ENSCHIG00000000443	GGT5	gamma-glutamyltransferase 5 [Source:HGNC Symbol;Acc:HGNC:4260]	0.01	0	0.03	0.04	0.05	0.06	0.013333	0.05
ENSCHIG00000000444		-	0	0	0	0	0	0	0	0
ENSCHIG00000000445		-	1.84	4.34	3.72	1.14	0.34	2.24	3.3	1.24
ENSCHIG00000000446	TFDP1	transcription factor Dp-1 [Source:HGNC Symbol;Acc:HGNC:11749]	34.98	30.85	32.54	66.5	63.74	60.8	32.79	63.68
ENSCHIG00000000447	TSSK2	testis specific serine kinase 2 [Source:HGNC Symbol;Acc:HGNC:11401]	1.24	0.66	1.22	3.31	1.51	1.78	1.04	2.2
ENSCHIG00000000448	BMPR1A	bone morphotic protein receptor type 1A [Source:NCBI gene (formerly Entrezgene);Acc:100861241]	0.97	2.84	2.08	0.63	0.73	1.1	1.963333	0.82
ENSCHIG00000000449		-	0	0	0	0	0	0	0	0
ENSCHIG00000000450		-	2.36	1.84	2	1.98	1.61	0.73	2.066667	1.44
ENSCHIG00000000451	DYDC2	DPY30 domain containing 2 [Source:HGNC Symbol;Acc:HGNC:23468]	0.45	0.49	0.37	0.06	0.06	0.08	0.436667	0.066667
ENSCHIG00000000452	ZNF407	zinc finger protein 407 [Source:HGNC Symbol;Acc:HGNC:19904]	2.64	2.42	3.56	2.63	2.02	3.48	2.873333	2.71
ENSCHIG00000000453		-	0	0	0	0	0	0	0	0
ENSCHIG00000000454		-	0.04	0	0	0	0	0.06	0.013333	0.02
ENSCHIG00000000455	MYOZ1	myozenin 1 [Source:HGNC Symbol;Acc:HGNC:13752]	0.09	0.09	0.35	0.46	0.1	0.12	0.176667	0.226667
ENSCHIG00000000456		-	0	0	0	0	0	0	0	0
ENSCHIG00000000457		-	3.71	3.43	5.41	3.19	2.03	3.73	4.183333	2.983333
ENSCHIG00000000458	PRR32	proline rich 32 [Source:HGNC Symbol;Acc:HGNC:34498]	0	0	0	0	0	0	0	0
ENSCHIG00000000459	HCRTR2	hypocretin receptor 2 [Source:HGNC Symbol;Acc:HGNC:4849]	0	0	0	0	0	0	0	0
ENSCHIG00000000460		-	0	0	0	0	0	0	0	0
ENSCHIG00000000461		-	0.32	0.6	0	0.2	1.22	1.02	0.306667	0.813333
ENSCHIG00000000462	TSC22D3	TSC22 domain family member 3 [Source:HGNC Symbol;Acc:HGNC:3051]	20.84	28.48	50.44	11.25	6.88	57.37	33.253333	25.166667
ENSCHIG00000000463		-	2.34	2.39	2.39	3.25	3.22	2.83	2.373333	3.1
ENSCHIG00000000464	DSEL	dermatan sulfate epimerase like [Source:HGNC Symbol;Acc:HGNC:18144]	0.63	0.96	0.83	0.44	0.28	0.44	0.806667	0.386667
ENSCHIG00000000465	CCBE1	collagen and calcium binding EGF domains 1 [Source:HGNC Symbol;Acc:HGNC:29426]	0	0	0	0.89	0.96	0.61	0	0.82
ENSCHIG00000000466		-	0	0	0	0	0	0	0	0
ENSCHIG00000000467		-	0	0	0	0	0	0	0	0
ENSCHIG00000000468	CPLX3	complexin 3 [Source:HGNC Symbol;Acc:HGNC:27652]	0.56	0	0	0	0	0	0.186667	0
ENSCHIG00000000469	RNF138	ring finger protein 138 [Source:HGNC Symbol;Acc:HGNC:17765]	5.21	8.52	4.36	2.81	2.7	4.78	6.03	3.43
ENSCHIG00000000470		-	0	0	0	0	0	0	0	0
ENSCHIG00000000471		-	0	0	0	0	0	0	0	0
ENSCHIG00000000472	JMJD8	jumonji domain containing 8 [Source:HGNC Symbol;Acc:HGNC:14148]	41.95	32.08	43.78	34.62	36.47	35.74	39.27	35.61
ENSCHIG00000000473	PRSS37	serine protease 37 [Source:HGNC Symbol;Acc:HGNC:29211]	0	0	0	0	0	0	0	0
ENSCHIG00000000474	GRM7	glutamate metabotropic receptor 7 [Source:HGNC Symbol;Acc:HGNC:4599]	0	0	0	0	0	0	0	0
ENSCHIG00000000475		-	0	0	0	0	0	0	0	0
ENSCHIG00000000476	ECHS1	enoyl-CoA hydratase, short chain 1 [Source:HGNC Symbol;Acc:HGNC:3151]	188.11	183.52	194.96	199.68	243.76	249.49	188.863333	230.976667
ENSCHIG00000000477		-	0.02	0.02	0	0	0	0	0.013333	0
ENSCHIG00000000478	WWC3	WWC family member 3 [Source:HGNC Symbol;Acc:HGNC:29237]	14.68	13.92	19.06	13.16	9.07	17.7	15.886667	13.31
ENSCHIG00000000479		-	0	0	0	0	0	0	0	0
ENSCHIG00000000480	PLAU	plasminogen activator, urokinase [Source:HGNC Symbol;Acc:HGNC:9052]	1994.91	1866.32	2282.57	628.66	633.63	1136.48	2047.933333	799.59
ENSCHIG00000000481		-	5.14	8.92	3.7	6.71	3.44	5.92	5.92	5.356667
ENSCHIG00000000482		-	0	0	0	0	0	0	0	0
ENSCHIG00000000483	EREG	epiregulin [Source:HGNC Symbol;Acc:HGNC:3443]	0.77	3.9	3.12	5.47	1.74	4.35	2.596667	3.853333
ENSCHIG00000000484	JAZF1	JAZF zinc finger 1 [Source:HGNC Symbol;Acc:HGNC:28917]	0	0	0.32	0	0	0	0.106667	0
ENSCHIG00000000485		-	0	0	0	0	0	0	0	0
ENSCHIG00000000486	C1orf198	chromosome 1 open reading frame 198 [Source:HGNC Symbol;Acc:HGNC:25900]	69.46	69.72	105.77	81.03	70.42	95.42	81.65	82.29
ENSCHIG00000000487	PUS1	pseudouridine synthase 1 [Source:HGNC Symbol;Acc:HGNC:15508]	12.21	8.88	10.07	19.91	20.09	16.3	10.386667	18.766667
ENSCHIG00000000488	CLIC3	chloride intracellular channel 3 [Source:HGNC Symbol;Acc:HGNC:2064]	4.9	5.17	3.29	60.44	56.59	52.44	4.453333	56.49
ENSCHIG00000000489	DHX32	DEAH-box helicase 32 (putative) [Source:HGNC Symbol;Acc:HGNC:16717]	17.27	16.54	21.58	21.68	17.52	30.35	18.463333	23.183333
ENSCHIG00000000490		-	0	0	0	0	0	0	0	0
ENSCHIG00000000491	ERGIC1	endoplasmic reticulum-golgi intermediate compartment 1 [Source:HGNC Symbol;Acc:HGNC:29205]	98.7	66.4	85.11	115.45	140.49	144.38	83.403333	133.44
ENSCHIG00000000492		-	0.74	1.37	1.19	0.3	0.23	0.93	1.1	0.486667
ENSCHIG00000000493	TMEM109	transmembrane protein 109 [Source:HGNC Symbol;Acc:HGNC:28771]	77.48	49.37	55.75	160.81	206.61	152.7	60.866667	173.373333
ENSCHIG00000000494	CCSAP	centriole, cilia and spindle associated protein [Source:HGNC Symbol;Acc:HGNC:29578]	2.13	4.25	2.79	3.54	1.93	4.61	3.056667	3.36
ENSCHIG00000000495	LAMB3	laminin subunit beta 3 [Source:HGNC Symbol;Acc:HGNC:6490]	1098.17	844.26	1429.42	1072.41	1083.51	1153.61	1123.95	1103.176667
ENSCHIG00000000496	HK1	hexokinase 1 [Source:HGNC Symbol;Acc:HGNC:4922]	79.51	56.41	80.05	115.09	79.57	126.23	71.99	106.963333
ENSCHIG00000000497	DHODH	dihydroorotate dehydrogenase (quinone) [Source:HGNC Symbol;Acc:HGNC:2867]	13.46	11.65	17.68	20.73	19.01	20.84	14.263333	20.193333
ENSCHIG00000000498		-	0.12	0.15	0.38	0	0	0.23	0.216667	0.076667
ENSCHIG00000000499	PRPF18	pre-mRNA processing factor 18 [Source:HGNC Symbol;Acc:HGNC:17351]	6.31	11.08	9.78	3.17	2.22	7.12	9.056667	4.17
ENSCHIG00000000500		-	0	0	0	0	0	0	0	0
ENSCHIG00000000501	KCNH5	potassium voltage-gated channel subfamily H member 5 [Source:HGNC Symbol;Acc:HGNC:6254]	0	0	0	0	0	0	0	0
ENSCHIG00000000502	RBM46	RNA binding motif protein 46 [Source:HGNC Symbol;Acc:HGNC:28401]	0	0	0	0	0	0	0	0
ENSCHIG00000000503	CRYBG2	crystallin beta-gamma domain containing 2 [Source:HGNC Symbol;Acc:HGNC:17295]	54.78	40.99	56.14	53.31	49.22	57.22	50.636667	53.25
ENSCHIG00000000504	GMPPB	GDP-mannose pyrophosphorylase B [Source:HGNC Symbol;Acc:HGNC:22932]	67.05	46.93	52.89	94.76	107.81	85.39	55.623333	95.986667
ENSCHIG00000000505		-	0	0	0	0.76	1.67	2.82	0	1.75
ENSCHIG00000000506	ARV1	ARV1 homolog, fatty acid homeostasis modulator [Source:HGNC Symbol;Acc:HGNC:29561]	4.51	12.68	9.64	8.1	4.14	4.18	8.943333	5.473333
ENSCHIG00000000507		-	0	0	0	0	0	0	0	0
ENSCHIG00000000508	ENPP3	ectonucleotide pyrophosphatase/phosphodiesterase 3 [Source:HGNC Symbol;Acc:HGNC:3358]	0	0	0	0.03	0	0	0	0.01
ENSCHIG00000000509	MAPK14	mitogen-activated protein kinase 14 [Source:HGNC Symbol;Acc:HGNC:6876]	27.11	31.02	49.13	20.93	14.68	26.89	35.753333	20.833333
ENSCHIG00000000510	MAP2	microtubule associated protein 2 [Source:HGNC Symbol;Acc:HGNC:6839]	0.86	0.65	1.17	2.3	1.43	1.76	0.893333	1.83
ENSCHIG00000000511		-	0.22	0.95	1.43	0	0.25	0.61	0.866667	0.286667
ENSCHIG00000000512	DPH2	diphthamide biosynthesis 2 [Source:HGNC Symbol;Acc:HGNC:3004]	13.3	7.46	12.98	17.4	15.29	19.92	11.246667	17.536667
ENSCHIG00000000513	SEC11A	SEC11 homolog A, signal peptidase complex subunit [Source:HGNC Symbol;Acc:HGNC:17718]	150.53	167.25	152.51	94.34	91.54	107.86	156.763333	97.913333
ENSCHIG00000000514	POFUT2	protein O-fucosyltransferase 2 [Source:HGNC Symbol;Acc:HGNC:14683]	70.21	54.52	93.6	50.43	51.22	49.48	72.776667	50.376667
ENSCHIG00000000515	PDGFRL	platelet derived growth factor receptor like [Source:HGNC Symbol;Acc:HGNC:8805]	0.17	0.18	0.17	0.48	0.2	0.77	0.173333	0.483333
ENSCHIG00000000516	MRPL4	mitochondrial ribosomal protein L4 [Source:HGNC Symbol;Acc:HGNC:14276]	80.83	67.06	76.45	77.78	82.04	87.21	74.78	82.343333
ENSCHIG00000000517		-	0	0	0	0	0	0	0	0
ENSCHIG00000000518		-	0	0	0	0	0	0	0	0
ENSCHIG00000000519	RGS6	regulator of G protein signaling 6 [Source:HGNC Symbol;Acc:HGNC:10002]	0	0	0	0	0	0	0	0
ENSCHIG00000000520	NEUROD4	neuronal differentiation 4 [Source:HGNC Symbol;Acc:HGNC:13802]	0	0	0	0	0	0	0	0
ENSCHIG00000000521	ITM2A	integral membrane protein 2A [Source:HGNC Symbol;Acc:HGNC:6173]	0	0	0	0	0	0	0	0
ENSCHIG00000000522	AGAP2	ArfGAP with GTPase domain, ankyrin repeat and PH domain 2 [Source:HGNC Symbol;Acc:HGNC:16921]	0.02	0	0	0	0	0	0.006667	0
ENSCHIG00000000523	U6	U6 spliceosomal RNA [Source:RFAM;Acc:RF00026]	0	0	0	0	0	0	0	0
ENSCHIG00000000524		-	0	0	0	0	0	0	0	0
ENSCHIG00000000525	BCLAF1	BCL2 associated transcription factor 1 [Source:HGNC Symbol;Acc:HGNC:16863]	4.81	10.41	8.64	1.96	0.93	7.52	7.953333	3.47
ENSCHIG00000000526	MIR494	microRNA mir-494 [Source:NCBI gene (formerly Entrezgene);Acc:104795845]	0	0	0	0	0	0	0	0
ENSCHIG00000000527	PTGS1	prostaglandin-endoperoxide synthase 1 [Source:HGNC Symbol;Acc:HGNC:9604]	0.04	0.13	0	0.04	0.03	0.06	0.056667	0.043333
ENSCHIG00000000528	ZNF648	zinc finger protein 648 [Source:HGNC Symbol;Acc:HGNC:18190]	0	0	0	0	0	0	0	0
ENSCHIG00000000529	RAB3C	RAB3C, member RAS oncogene family [Source:HGNC Symbol;Acc:HGNC:30269]	0.15	0.28	0.14	0	0.04	0.05	0.19	0.03
ENSCHIG00000000530	KAT6A	lysine acetyltransferase 6A [Source:HGNC Symbol;Acc:HGNC:13013]	4.29	4.54	6.63	4.17	2.5	7.05	5.153333	4.573333
ENSCHIG00000000531	RPN2	ribophorin II [Source:HGNC Symbol;Acc:HGNC:10382]	115.58	95.15	123.83	135.09	113.42	144.15	111.52	130.886667
ENSCHIG00000000532	MSANTD1	Myb/SANT DNA binding domain containing 1 [Source:HGNC Symbol;Acc:HGNC:33741]	0.7	0.21	0.65	1.35	0.45	0.4	0.52	0.733333
ENSCHIG00000000533		-	0	0	0	0	0	0	0	0
ENSCHIG00000000534	MMAB	metabolism of cobalamin associated B [Source:HGNC Symbol;Acc:HGNC:19331]	33.95	36.12	35.96	30.45	31.36	30.92	35.343333	30.91
ENSCHIG00000000535		-	0	0	0	0	0	0	0	0
ENSCHIG00000000536	HEBP1	heme binding protein 1 [Source:HGNC Symbol;Acc:HGNC:17176]	32.04	33	37.38	60.81	56.49	67.52	34.14	61.606667
ENSCHIG00000000537		-	0	0	0	0	0	0	0	0
ENSCHIG00000000538	RIMOC1	RAB7A interacting MON1-CCZ1 complex subunit 1 [Source:HGNC Symbol;Acc:HGNC:27750]	3.84	7.16	6.51	2.21	1.34	3.95	5.836667	2.5
ENSCHIG00000000539		-	0	0	0	0	0	0	0	0
ENSCHIG00000000540	U6	U6 spliceosomal RNA [Source:RFAM;Acc:RF00026]	0	0	0	0	0	0	0	0
ENSCHIG00000000541		-	0.34	0.29	0.63	0.07	0.15	0.73	0.42	0.316667
ENSCHIG00000000542		-	0	0	0	0	0	0	0	0
ENSCHIG00000000543		-	0	0	0	0	0	0	0	0
ENSCHIG00000000544		-	0	0	0	0	0	0	0	0
ENSCHIG00000000545	SPCS1	signal peptidase complex subunit 1 [Source:HGNC Symbol;Acc:HGNC:23401]	64.76	87.64	76.81	44.93	39.9	53.54	76.403333	46.123333
ENSCHIG00000000546		-	0	0	0	0	0	0	0	0
ENSCHIG00000000547		-	0	0	0	0	0	0	0	0
ENSCHIG00000000548		-	0	0	0	0	0	0	0	0
ENSCHIG00000000549	BORCS7	BLOC-1 related complex subunit 7 [Source:HGNC Symbol;Acc:HGNC:23516]	14.28	13.63	8.12	8.53	11.64	8.16	12.01	9.443333
ENSCHIG00000000550		-	0	0	0	0	0	0	0	0
ENSCHIG00000000551		-	0	0	0.02	0.02	0	0	0.006667	0.006667
ENSCHIG00000000552		-	0	0	0	0	0	0	0	0
ENSCHIG00000000553		-	0	0.17	0	0	0	0	0.056667	0
ENSCHIG00000000554		-	0	0	0	0	0	0	0	0
ENSCHIG00000000555		-	0	0	0	0	0	0	0	0
ENSCHIG00000000556		-	0	0	0	0	0	0	0	0
ENSCHIG00000000557		-	0	0	0	0	0	0	0	0
ENSCHIG00000000558		-	0	0	0	0	0	0	0	0
ENSCHIG00000000559		-	0	0	0	0	0	0	0	0
ENSCHIG00000000560		-	0.09	0	0	0	0	0	0.03	0
ENSCHIG00000000561	TNFSF12	TNF superfamily member 12 [Source:HGNC Symbol;Acc:HGNC:11927]	25.26	26.65	32.27	22.99	26.75	27.96	28.06	25.9
ENSCHIG00000000562	U6	U6 spliceosomal RNA [Source:RFAM;Acc:RF00026]	0	0	0	0	0	0	0	0
ENSCHIG00000000563		-	0	0	0	0	0	0	0	0
ENSCHIG00000000564	U6	U6 spliceosomal RNA [Source:RFAM;Acc:RF00026]	0	0	0	0	0	0	0	0
ENSCHIG00000000565	SNORD65	small nucleolar RNA, C/D box 65 [Source:HGNC Symbol;Acc:HGNC:32726]	29.88	22.65	18.26	40.86	40.8	36.06	23.596667	39.24
ENSCHIG00000000566		-	0	0	0	0	0	0	0	0
ENSCHIG00000000567		-	0	0	0	0	0	0	0	0
ENSCHIG00000000568		-	0	0	0	0	0	0	0	0
ENSCHIG00000000569		-	0	0	0	0	0	0	0	0
ENSCHIG00000000570		-	0	0	0	0	0	0	0	0
ENSCHIG00000000571	SUGP2	SURP and G-patch domain containing 2 [Source:HGNC Symbol;Acc:HGNC:18641]	5.12	5.83	14.68	3.56	2.27	5.36	8.543333	3.73
ENSCHIG00000000572		-	0	0	0	0	0	0	0	0
ENSCHIG00000000573		-	0	0	0	0	0	0	0	0
ENSCHIG00000000574		-	0	0.14	0	0	0	0	0.046667	0
ENSCHIG00000000575		-	0	0	0	0	0	0	0	0
ENSCHIG00000000576	ADRA1D	adrenoceptor alpha 1D [Source:HGNC Symbol;Acc:HGNC:280]	0	0	0	0	0	0.1	0	0.033333
ENSCHIG00000000577		-	0	0	0	0	0	0	0	0
ENSCHIG00000000578	KCMF1	potassium channel modulatory factor 1 [Source:HGNC Symbol;Acc:HGNC:20589]	34.16	37.76	37.19	23.54	19.47	33.97	36.37	25.66
ENSCHIG00000000579	SEMA4D	semaphorin 4D [Source:HGNC Symbol;Acc:HGNC:10732]	6.67	4.73	8.54	5.6	4.06	8.33	6.646667	5.996667
ENSCHIG00000000580	MIR323B	microRNA 323b [Source:HGNC Symbol;Acc:HGNC:38349]	0	0	0	0	0	0	0	0
ENSCHIG00000000581		-	0	0	0	0	0	0	0	0
ENSCHIG00000000582		-	0	0	0	0	0	0	0	0
ENSCHIG00000000583		-	0	0	0	0	0	0	0	0
ENSCHIG00000000584		-	0	0	0	0	0	0	0	0
ENSCHIG00000000585	U6	U6 spliceosomal RNA [Source:RFAM;Acc:RF00026]	0	0	0	0	0	0	0	0
ENSCHIG00000000586	U6	U6 spliceosomal RNA [Source:RFAM;Acc:RF00026]	0	0	0	0	0	0	0	0
ENSCHIG00000000587	CALHM1	calcium homeostasis modulator 1 [Source:HGNC Symbol;Acc:HGNC:23494]	0	0	0.1	0	0	0.1	0.033333	0.033333
ENSCHIG00000000588		-	0	0	0	0	0	0	0	0
ENSCHIG00000000589		-	0	0	0	0	0	0	0	0
ENSCHIG00000000590		-	0	0	0	0	0	0	0	0
ENSCHIG00000000591		-	24.64	23.88	31.11	21.7	18.55	19.2	26.543333	19.816667
ENSCHIG00000000592		-	0	0	0	0	0	0	0	0
ENSCHIG00000000593	OGFOD3	2-oxoglutarate and iron dependent oxygenase domain containing 3 [Source:HGNC Symbol;Acc:HGNC:26174]	12.22	11.56	15.28	9.93	12.65	9.48	13.02	10.686667
ENSCHIG00000000594		-	0	0	0	0	0	0	0	0
ENSCHIG00000000595		-	0	0	0	0	0	0	0	0
ENSCHIG00000000596		-	0	0	0	0	0	0	0	0
ENSCHIG00000000597		-	0	0	0	0	0	0	0	0
ENSCHIG00000000598		-	0.07	0	0	0	0	0	0.023333	0
ENSCHIG00000000599	GMFG	glia maturation factor gamma [Source:HGNC Symbol;Acc:HGNC:4374]	0	0	0	0	0	0	0	0
ENSCHIG00000000600		-	0	0	0	0	0	0	0	0
ENSCHIG00000000601		-	0	0	0	0	0	0	0	0
ENSCHIG00000000602	LPAR4	lysophosphatidic acid receptor 4 [Source:HGNC Symbol;Acc:HGNC:4478]	0	0	0	0	0	0	0	0
ENSCHIG00000000603	MIR96	microRNA mir-96 [Source:NCBI gene (formerly Entrezgene);Acc:104796273]	0	0	0	0	0	0	0	0
ENSCHIG00000000604	U6	U6 spliceosomal RNA [Source:RFAM;Acc:RF00026]	0	0	0	0	0	0	0	0
ENSCHIG00000000605	U6	U6 spliceosomal RNA [Source:RFAM;Acc:RF00026]	0	0	0	0	0	0	0	0
ENSCHIG00000000606		-	0	0	0	0	0	0	0	0
ENSCHIG00000000607		-	0	0	0	0	0	0	0	0
ENSCHIG00000000608	5S-rRNA	5S ribosomal RNA [Source:RFAM;Acc:RF00001]	0	0	0	0	0	0	0	0
ENSCHIG00000000609		-	0	0	0	0	0	0	0	0
ENSCHIG00000000610	GOLGA7	golgin A7 [Source:HGNC Symbol;Acc:HGNC:24876]	15.33	19.56	21.06	8.71	6.47	13.34	18.65	9.506667
ENSCHIG00000000611		-	0	0	0	0	0	0	0	0
ENSCHIG00000000612		-	1.17	5.75	2.75	0.06	0.18	0.61	3.223333	0.283333
ENSCHIG00000000613		-	0	0	0	0	0	0	0	0
ENSCHIG00000000614		-	0	0	0	0	0	0	0	0
ENSCHIG00000000615	CLDN12	claudin 12 [Source:HGNC Symbol;Acc:HGNC:2034]	1.47	2.86	2.42	1.82	1.4	3.96	2.25	2.393333
ENSCHIG00000000616		-	0	0	0	0	0	0	0	0
ENSCHIG00000000617		-	0	0	0	0	0	0	0	0
ENSCHIG00000000618		-	0	0	0	0	0	0	0	0
ENSCHIG00000000619		-	0	0	0	0	0	0	0	0
ENSCHIG00000000620		-	0.1	0.25	0.3	0.12	0.02	0.15	0.216667	0.096667
ENSCHIG00000000621		-	0	0	0	0	0	0	0	0
ENSCHIG00000000622		-	0	0	0	0	0	0	0	0
ENSCHIG00000000623	PLAG1	PLAG1 zinc finger [Source:HGNC Symbol;Acc:HGNC:9045]	0.19	0.27	0.21	0.2	0.07	0.25	0.223333	0.173333
ENSCHIG00000000624	OTULINL	OTU deubiquitinase with linear linkage specificity like [Source:HGNC Symbol;Acc:HGNC:25629]	0.51	0.9	0.91	0.07	0.24	0.56	0.773333	0.29
ENSCHIG00000000625		-	0	0	0	0	0	0	0	0
ENSCHIG00000000626		-	0	0	0	0	0	0	0	0
ENSCHIG00000000627		-	0.01	0.02	0	0	0	0	0.01	0
ENSCHIG00000000628		-	0.03	0.09	0.02	0	0	0	0.046667	0
ENSCHIG00000000629	GMEB1	glucocorticoid modulatory element binding protein 1 [Source:HGNC Symbol;Acc:HGNC:4370]	4.79	4.59	5.73	5	3.26	4.35	5.036667	4.203333
ENSCHIG00000000630		-	0	0	0	0	0	0	0	0
ENSCHIG00000000631		-	1.32	0.58	1.64	1.88	1.83	3.36	1.18	2.356667
ENSCHIG00000000632		-	0	0	0	0	0	0	0	0
ENSCHIG00000000633	MIR19B2	microRNA 19b-2 [Source:HGNC Symbol;Acc:HGNC:31576]	0	0	0	0	0	0	0	0
ENSCHIG00000000634	U6	U6 spliceosomal RNA [Source:RFAM;Acc:RF00026]	0	0	0	0	0	0	0	0
ENSCHIG00000000635		-	0	0	0	0	0	0	0	0
ENSCHIG00000000636		-	0	0	0	0	0	0	0	0
ENSCHIG00000000637	SNORD92	small nucleolar RNA, C/D box 92 [Source:HGNC Symbol;Acc:HGNC:32754]	0	0	0	0	0	0	0	0
ENSCHIG00000000638	U6	U6 spliceosomal RNA [Source:RFAM;Acc:RF00026]	0	0	0	0	0	0	0	0
ENSCHIG00000000639		-	0	0	0	0	0	0	0	0
ENSCHIG00000000640	5S-rRNA	5S ribosomal RNA [Source:RFAM;Acc:RF00001]	0	0	0	0	0	0	0	0
ENSCHIG00000000641		-	0	0	0	0	0	0	0	0
ENSCHIG00000000642		-	0	0	0	0	0.18	0	0	0.06
ENSCHIG00000000643		-	0	0	0	0	0	0	0	0
ENSCHIG00000000644		-	0	0	0	0	0	0	0	0
ENSCHIG00000000645		-	0	0	0	0	0	0	0	0
ENSCHIG00000000646		-	0	0.11	0.07	0	0	0	0.06	0
ENSCHIG00000000647		-	0	0	0	0	0	0	0	0
ENSCHIG00000000648		-	0	0	0	0	0	0	0	0
ENSCHIG00000000649	ZCCHC8	zinc finger CCHC-type containing 8 [Source:HGNC Symbol;Acc:HGNC:25265]	2.45	4.83	4.44	2.71	2.07	4.17	3.906667	2.983333
ENSCHIG00000000650		-	0	0	0	0	0	0	0	0
ENSCHIG00000000651		-	0	0	0	0	0	0	0	0
ENSCHIG00000000652		-	0	0	0	0	0	0	0	0
ENSCHIG00000000653		-	0	0	0	0	0	0	0	0
ENSCHIG00000000654		-	0	0	0	0	0	0	0	0
ENSCHIG00000000655		-	0	0	0	0	0	0	0	0
ENSCHIG00000000656	SNORD53	small nucleolar RNA, C/D box 53 [Source:HGNC Symbol;Acc:HGNC:10203]	0	0	0	0	0	0	0	0
ENSCHIG00000000657		-	0	0	0	0	0	0	0	0
ENSCHIG00000000658	U6	U6 spliceosomal RNA [Source:RFAM;Acc:RF00026]	0	0	0	0	0	0	0	0
ENSCHIG00000000659		-	0	0	0.07	0	0	0	0.023333	0
ENSCHIG00000000660	5S-rRNA	5S ribosomal RNA [Source:RFAM;Acc:RF00001]	0	0	0	0	0	0	0	0
ENSCHIG00000000661	MIR181A2	microRNA 181a-2 [Source:HGNC Symbol;Acc:HGNC:31549]	0	0	0	0	0	0	0	0
ENSCHIG00000000662	SNORD53B	small nucleolar RNA, C/D box 53B [Source:HGNC Symbol;Acc:HGNC:52229]	0	0	0	0	0	0	0	0
ENSCHIG00000000663		-	0	0	0	0	0	0	0	0
ENSCHIG00000000664		-	0	0	0	0	0	0	0	0
ENSCHIG00000000665	DAAM1	dishevelled associated activator of morphogenesis 1 [Source:HGNC Symbol;Acc:HGNC:18142]	2.97	6.43	6.76	4.19	1.45	8.1	5.386667	4.58
ENSCHIG00000000666		-	0	0	0	0	0	0	0	0
ENSCHIG00000000667		-	0	0	0	0	0	0	0	0
ENSCHIG00000000668		-	0	0	0	0	0	0	0	0
ENSCHIG00000000669		-	0	0	0	0	0	0	0	0
ENSCHIG00000000670		-	0	0	0	0	0	0	0	0
ENSCHIG00000000671		-	0	0	0	0	0	0	0	0
ENSCHIG00000000672	OR52W1	olfactory receptor family 52 subfamily W member 1 [Source:HGNC Symbol;Acc:HGNC:15239]	0	0	0	0	0	0	0	0
ENSCHIG00000000673		-	0	0	0	0	0	0	0	0
ENSCHIG00000000674	SNORD123	small nucleolar RNA, C/D box 123 [Source:HGNC Symbol;Acc:HGNC:33562]	1.94	2.08	1.84	5.98	4.16	4.8	1.953333	4.98
ENSCHIG00000000675	SNORD72	small nucleolar RNA, C/D box 72 [Source:HGNC Symbol;Acc:HGNC:32733]	0	0	0	0	0	0	0	0
ENSCHIG00000000676		-	0	0	0	0	0	0	0	0
ENSCHIG00000000677	U3	Small nucleolar RNA U3 [Source:RFAM;Acc:RF00012]	0	0	0	0	0	0	0	0
ENSCHIG00000000678		-	0.14	0	0	0	0	0	0.046667	0
ENSCHIG00000000679	CANX	calnexin [Source:HGNC Symbol;Acc:HGNC:1473]	72.26	82.16	87.5	79.77	51.01	130.98	80.64	87.253333
ENSCHIG00000000680	5S-rRNA	5S ribosomal RNA [Source:RFAM;Acc:RF00001]	0	0	0	0	0	0	0	0
ENSCHIG00000000681		-	0	0	0	0	0	0	0	0
ENSCHIG00000000682		-	0	0.06	0.06	0.02	0.02	0.01	0.04	0.016667
ENSCHIG00000000683		-	0	0	0	0	0	0	0	0
ENSCHIG00000000684		-	0	0.11	0	0	0	0	0.036667	0
ENSCHIG00000000685		-	0	0	0	0	0	0	0	0
ENSCHIG00000000686		-	0	0	0	0	0	0	0	0
ENSCHIG00000000687		-	0	0	0	0	0	0	0	0
ENSCHIG00000000688	MIIP	migration and invasion inhibitory protein [Source:HGNC Symbol;Acc:HGNC:25715]	6.9	5.73	6.91	4.77	4.48	4.34	6.513333	4.53
ENSCHIG00000000689		-	0	0	0	0	0	0	0	0
ENSCHIG00000000690		-	0	0	0	0	0	0	0	0
ENSCHIG00000000691		-	0	0	0	0	0	0	0	0
ENSCHIG00000000692		-	0	0	0	0	0	0	0	0
ENSCHIG00000000693		-	0.09	0	0.17	0	0.05	0.06	0.086667	0.036667
ENSCHIG00000000694		-	0	7.27	4.06	1.41	1.83	5.63	3.776667	2.956667
ENSCHIG00000000695		-	0	0	0	0	0	0	0	0
ENSCHIG00000000696		-	0	0	0	0	0	0	0	0
ENSCHIG00000000697		-	0	0	0	0	0	0	0	0
ENSCHIG00000000698		-	0	0	0	0	0	0	0	0
ENSCHIG00000000699		-	0	0	0	0	0	0	0	0
ENSCHIG00000000700		-	0.02	0	0	0	0	0	0.006667	0
ENSCHIG00000000701	POLR2M	RNA polymerase II subunit M [Source:HGNC Symbol;Acc:HGNC:14862]	18.59	17.34	19.85	13.66	9.75	19.56	18.593333	14.323333
ENSCHIG00000000702	chi-mir-215	chi-mir-215 [Source:miRBase;Acc:MI0030690]	0	0	0	0	0	0	0	0
ENSCHIG00000000703	SPSB1	splA/ryanodine receptor domain and SOCS box containing 1 [Source:HGNC Symbol;Acc:HGNC:30628]	22.44	21.03	33.2	37.85	31.53	48.76	25.556667	39.38
ENSCHIG00000000704		-	0	0	0	0	0	0	0	0
ENSCHIG00000000705	GDF11	growth differentiation factor 11 [Source:HGNC Symbol;Acc:HGNC:4216]	7.85	10.04	15.87	3.87	2.52	4.63	11.253333	3.673333
ENSCHIG00000000706	SCARNA6	small Cajal body-specific RNA 6 [Source:HGNC Symbol;Acc:HGNC:32562]	0	0	0	0	0	0	0	0
ENSCHIG00000000707	U3	Small nucleolar RNA U3 [Source:RFAM;Acc:RF00012]	0	0	0	0	0	0	0	0
ENSCHIG00000000708		-	0	0	0	0	0	0	0	0
ENSCHIG00000000709		-	0	0	0	0	0	0	0	0
ENSCHIG00000000710		-	0.04	0.09	0	0	0	0	0.043333	0
ENSCHIG00000000711	5S-rRNA	5S ribosomal RNA [Source:RFAM;Acc:RF00001]	0	0	0	0	0	0	0	0
ENSCHIG00000000712		-	0	0	0	0	0	0	0	0
ENSCHIG00000000713		-	0	0	0.26	0.2	0	0	0.086667	0.066667
ENSCHIG00000000714		-	0	0	0	0	0	0	0	0
ENSCHIG00000000715		-	0	0	0	0	0	0	0	0
ENSCHIG00000000716	ZYG11B	zyg-11 family member B, cell cycle regulator [Source:HGNC Symbol;Acc:HGNC:25820]	2.51	5.07	3.44	1.43	1.05	3.59	3.673333	2.023333
ENSCHIG00000000717		-	0	0	0	0	0	0	0	0
ENSCHIG00000000718	CDC37	cell division cycle 37, HSP90 cochaperone [Source:HGNC Symbol;Acc:HGNC:1735]	281.41	238.59	291.95	241.95	252.68	315.92	270.65	270.183333
ENSCHIG00000000719		-	0	0.03	0.1	0	0	0	0.043333	0
ENSCHIG00000000720		-	0.11	0	0.15	0.24	0	0	0.086667	0.08
ENSCHIG00000000721	LY86	lymphocyte antigen 86 [Source:HGNC Symbol;Acc:HGNC:16837]	0	0	0	0	0	0	0	0
ENSCHIG00000000722		-	0	0	0	0	0	0	0	0
ENSCHIG00000000723	MIR1197	microRNA mir-1197 [Source:NCBI gene (formerly Entrezgene);Acc:104795713]	0	0	0	0	0	0	0	0
ENSCHIG00000000724		-	0	0.07	0	0	0	0	0.023333	0
ENSCHIG00000000725	SWAP70	switching B cell complex subunit SWAP70 [Source:HGNC Symbol;Acc:HGNC:17070]	6.35	8.83	11.77	4.5	3.37	13.26	8.983333	7.043333
ENSCHIG00000000726	TMEM106A	transmembrane protein 106A [Source:HGNC Symbol;Acc:HGNC:28288]	51	35.01	47.67	19.51	14.22	26.47	44.56	20.066667
ENSCHIG00000000727	SNORD43	small nucleolar RNA, C/D box 43 [Source:HGNC Symbol;Acc:HGNC:10182]	0	0	0	0	0	0	0	0
ENSCHIG00000000728		-	0	0.05	0	0	0	0	0.016667	0
ENSCHIG00000000729	U3	Small nucleolar RNA U3 [Source:RFAM;Acc:RF00012]	0	0	0	0	0	0	0	0
ENSCHIG00000000730	EPYC	epiphycan [Source:HGNC Symbol;Acc:HGNC:3053]	0	0	0	0	0	0	0	0
ENSCHIG00000000731		-	0	0	0	0	0	0	0	0
ENSCHIG00000000732		-	0	0	0	0	0	0	0	0
ENSCHIG00000000733	5S-rRNA	5S ribosomal RNA [Source:RFAM;Acc:RF00001]	0	0	0	0	0	0	0	0
ENSCHIG00000000734		-	0	0	0	0	0	0	0	0
ENSCHIG00000000735		-	0	0	0	0	0	0	0	0
ENSCHIG00000000736	GPR61	G protein-coupled receptor 61 [Source:HGNC Symbol;Acc:HGNC:13300]	0	0	0	0	0	0	0	0
ENSCHIG00000000737	ASTN2	astrotactin 2 [Source:HGNC Symbol;Acc:HGNC:17021]	0	0	0	0	0	0	0	0
ENSCHIG00000000738		-	0	0	0	0	0	0	0	0
ENSCHIG00000000739		-	0	0	0	0	0	0	0	0
ENSCHIG00000000740		-	0	0	0	0	0	0	0	0
ENSCHIG00000000741		-	2.84	1.94	2.61	2.44	2.56	3.12	2.463333	2.706667
ENSCHIG00000000742	chi-mir-425	chi-mir-425 [Source:miRBase;Acc:MI0030790]	0	0	0	0	0	0	0	0
ENSCHIG00000000743		-	0	0	0	0	0	0	0	0
ENSCHIG00000000744	SNORA41	small nucleolar RNA, H/ACA box 41 [Source:HGNC Symbol;Acc:HGNC:32634]	0	0	0	0	0	0	0	0
ENSCHIG00000000745		-	0	0	0	0	0	0	0	0
ENSCHIG00000000746	U4	U4 spliceosomal RNA [Source:RFAM;Acc:RF00015]	0	0	0	0	0	0	0	0
ENSCHIG00000000747	SNORD110	small nucleolar RNA, C/D box 110 [Source:HGNC Symbol;Acc:HGNC:32775]	0	0	0	0	0	0	0	0
ENSCHIG00000000748		-	0	0	0	0.31	0	0	0	0.103333
ENSCHIG00000000749	5S-rRNA	5S ribosomal RNA [Source:RFAM;Acc:RF00001]	0	0	0	0	0	0	0	0
ENSCHIG00000000750		-	0	0	0	0	0	0	0	0
ENSCHIG00000000751		-	0.65	0.57	0.95	0.48	0.17	0.16	0.723333	0.27
ENSCHIG00000000752		-	0	0	0	0	0	0	0	0
ENSCHIG00000000753		-	0	0	0	0	0.02	0	0	0.006667
ENSCHIG00000000754		-	0	0	0	0	0	0	0	0
ENSCHIG00000000755		-	0	0	0	0	0	0	0	0
ENSCHIG00000000756	U1	U1 spliceosomal RNA [Source:RFAM;Acc:RF00003]	0	0	0	0	0	0	0	0
ENSCHIG00000000757		-	0	0	0	0	0	0	0	0
ENSCHIG00000000758		-	0	0	0	0	0	0	0	0
ENSCHIG00000000759		-	0	0.01	0	0	0	0	0.003333	0
ENSCHIG00000000760		-	0	0	0	0.05	0	0	0	0.016667
ENSCHIG00000000761		-	0	0	0	0	0	0	0	0
ENSCHIG00000000762	OGFOD2	2-oxoglutarate and iron dependent oxygenase domain containing 2 [Source:HGNC Symbol;Acc:HGNC:25823]	11.89	8.99	14.65	11.54	15.39	13.86	11.843333	13.596667
ENSCHIG00000000763	RINL	Ras and Rab interactor like [Source:HGNC Symbol;Acc:HGNC:24795]	0	0.04	0.1	0.4	0.04	0.25	0.046667	0.23
ENSCHIG00000000764		-	0	0	0	0	0	0	0	0
ENSCHIG00000000765		-	0	0	0	0	0	0	0	0
ENSCHIG00000000766		-	7.83	14.86	8.78	3.92	2.88	4.51	10.49	3.77
ENSCHIG00000000767	U4	U4 spliceosomal RNA [Source:RFAM;Acc:RF00015]	43.27	57.15	0	0	41.06	0	33.473333	13.686667
ENSCHIG00000000768		-	0.16	0.56	0.28	1.04	0.59	1.61	0.333333	1.08
ENSCHIG00000000769		-	0	0	0	0	0	0	0	0
ENSCHIG00000000770		-	0	0	0	0	0	0	0	0
ENSCHIG00000000771		-	0	0	0	0	0	0	0	0
ENSCHIG00000000772	KIF1C	kinesin family member 1C [Source:HGNC Symbol;Acc:HGNC:6317]	256.89	235.86	342.72	275.04	306.52	362.37	278.49	314.643333
ENSCHIG00000000773		-	0	0	0	0	0	0	0	0
ENSCHIG00000000774		-	0	0	0	0	0	0	0	0
ENSCHIG00000000775		-	0	0	0	0	0	0	0	0
ENSCHIG00000000776		-	0	0	0	0	0	0	0	0
ENSCHIG00000000777	MIR3120	microRNA 3120 [Source:HGNC Symbol;Acc:HGNC:38295]	0	0	0	0	0	0	0	0
ENSCHIG00000000778	U4	U4 spliceosomal RNA [Source:RFAM;Acc:RF00015]	0	0	0	0	0	0	0	0
ENSCHIG00000000779	5S-rRNA	5S ribosomal RNA [Source:RFAM;Acc:RF00001]	0	0	0	0	0	0	0	0
ENSCHIG00000000780		-	0	0	0	0	0	0	0	0
ENSCHIG00000000781	SRP14	signal recognition particle 14 [Source:HGNC Symbol;Acc:HGNC:11299]	56.09	136.29	104.3	50.24	47.19	55.88	98.893333	51.103333
ENSCHIG00000000782	CCDC160	coiled-coil domain containing 160 [Source:HGNC Symbol;Acc:HGNC:37286]	0	0.09	0.21	0	0	0	0.1	0
ENSCHIG00000000783		-	0	0	0	0	0	0	0	0
ENSCHIG00000000784		-	0	0	0	0	0	0	0	0
ENSCHIG00000000785	COQ6	coenzyme Q6, monooxygenase [Source:HGNC Symbol;Acc:HGNC:20233]	16.4	15.24	19.41	22.95	21.98	23.64	17.016667	22.856667
ENSCHIG00000000786		-	0	0	0	0	0	0	0	0
ENSCHIG00000000787	PNLIPRP1	pancreatic lipase related protein 1 [Source:HGNC Symbol;Acc:HGNC:9156]	0	0	0	0	0	0	0	0
ENSCHIG00000000788		-	0	0	0	0	0	0	0	0
ENSCHIG00000000789		-	0	0	0	0	0	0	0	0
ENSCHIG00000000790		-	0	0	0	0	0	0	0	0
ENSCHIG00000000791		-	0	0	0	0	0	0	0	0
ENSCHIG00000000792		-	0	0	0	0	0	0	0	0
ENSCHIG00000000793		-	0	0	0	0	0	0	0	0
ENSCHIG00000000794		-	0	0	0	0	0	0	0	0
ENSCHIG00000000795		-	0	0	0	0	0	0	0	0
ENSCHIG00000000796	U4	U4 spliceosomal RNA [Source:RFAM;Acc:RF00015]	0	0	0	0	0	0	0	0
ENSCHIG00000000797		-	0	0	0	0	0	0	0	0
ENSCHIG00000000798		-	0	0	0	0	0	0	0	0
ENSCHIG00000000799		-	0	0	0	0	0	0	0	0
ENSCHIG00000000800		-	0	0	0	0	0	0	0	0
ENSCHIG00000000801		-	0	0.02	0	0.04	0.03	0	0.006667	0.023333
ENSCHIG00000000802	5S-rRNA	5S ribosomal RNA [Source:RFAM;Acc:RF00001]	0	0	0	0	0	0	0	0
ENSCHIG00000000803		-	0	0	0	0	0	0	0	0
ENSCHIG00000000804	PLK3	polo like kinase 3 [Source:HGNC Symbol;Acc:HGNC:2154]	88.69	72.79	79.05	47.3	48.69	58.6	80.176667	51.53
ENSCHIG00000000805	AGTR2	angiotensin II receptor type 2 [Source:HGNC Symbol;Acc:HGNC:338]	0	0	0	0	0	0	0	0
ENSCHIG00000000806		-	3.86	4.46	7.84	0.73	0.43	0.98	5.386667	0.713333
ENSCHIG00000000807	DAPP1	dual adaptor of phosphotyrosine and 3-phosphoinositides 1 [Source:HGNC Symbol;Acc:HGNC:16500]	0.5	0.91	0.96	0.2	0.09	0.48	0.79	0.256667
ENSCHIG00000000808		-	0	0	0	0	0	0	0	0
ENSCHIG00000000809		-	0	0	0	0	0	0	0	0
ENSCHIG00000000810	OAZ1	ornithine decarboxylase antizyme 1 [Source:HGNC Symbol;Acc:HGNC:8095]	1480.1	1537.53	1413.4	1179.17	1496.15	1090.23	1477.01	1255.183333
ENSCHIG00000000811		-	43.4	42.78	45.07	55.47	48.71	64.78	43.75	56.32
ENSCHIG00000000812		-	19.87	13.84	11.32	22.63	23.78	25.23	15.01	23.88
ENSCHIG00000000813		-	0	0	0	0	0	0	0	0
ENSCHIG00000000814	SLC45A3	solute carrier family 45 member 3 [Source:HGNC Symbol;Acc:HGNC:8642]	7.46	6.54	10.34	3.1	3.07	4.07	8.113333	3.413333
ENSCHIG00000000815		-	0	0	0	0	0	0	0	0
ENSCHIG00000000816		-	0	0	0	0	0	0	0	0
ENSCHIG00000000817		-	0	0	0	0	0	0	0	0
ENSCHIG00000000818	TMEM74B	transmembrane protein 74B [Source:HGNC Symbol;Acc:HGNC:15893]	1.75	0.6	0.63	2.18	2.8	3.35	0.993333	2.776667
ENSCHIG00000000819		-	0	0.02	0.07	0.04	0.02	0	0.03	0.02
ENSCHIG00000000820		-	0	0	0	0	0	0	0	0
ENSCHIG00000000821		-	0.06	0	0.08	0	0	0	0.046667	0
ENSCHIG00000000822		-	0	0	0	0	0	0	0	0
ENSCHIG00000000823		-	9.15	6.96	12.27	6.39	2.9	4.83	9.46	4.706667
ENSCHIG00000000824	U4	U4 spliceosomal RNA [Source:RFAM;Acc:RF00015]	0	0	0	0	0	0	0	0
ENSCHIG00000000825		-	0	0	0	0	0	0	0	0
ENSCHIG00000000826		-	0	0	0	0	0	0	0	0
ENSCHIG00000000827		-	0	0	0	0	0	0	0	0
ENSCHIG00000000828		-	0	0	0	0	0	0	0	0
ENSCHIG00000000829		-	0	0	0	0	0	0	0	0
ENSCHIG00000000830	5S-rRNA	5S ribosomal RNA [Source:RFAM;Acc:RF00001]	0	0	0	0	0	0	0	0
ENSCHIG00000000831		-	0	0	0	0	0	0	0	0
ENSCHIG00000000832		-	0	0	0	0	0	0	0	0
ENSCHIG00000000833		-	0	0	0	0	0	0	0	0
ENSCHIG00000000834		-	0	0	0	0	0	0	0	0
ENSCHIG00000000835		-	0	0	0	0	0	0	0	0
ENSCHIG00000000836		-	0	0	0	0	0	0	0	0
ENSCHIG00000000837		-	0	0	0	0	0	0	0	0
ENSCHIG00000000838		-	0	0	0	0	0	0	0	0
ENSCHIG00000000839	AMIGO1	adhesion molecule with Ig like domain 1 [Source:HGNC Symbol;Acc:HGNC:20824]	0.55	0.15	0	0.29	0.26	0.92	0.233333	0.49
ENSCHIG00000000840	chi-mir-101	chi-mir-101 [Source:miRBase;Acc:MI0030589]	0	0	0	0	0	0	0	0
ENSCHIG00000000841	U4	U4 spliceosomal RNA [Source:RFAM;Acc:RF00015]	0	0	0	0	0	0	0	0
ENSCHIG00000000842	SNORD14	Small nucleolar RNA SNORD14 [Source:RFAM;Acc:RF00016]	0	0	0	0	0	0	0	0
ENSCHIG00000000843		-	0	0	0	0	0	0	0	0
ENSCHIG00000000844		-	0	0	0	0	0	0	0	0
ENSCHIG00000000845	SNORA35B	small nucleolar RNA, H/ACA box 35B [Source:HGNC Symbol;Acc:HGNC:52202]	0	0	0	0	0	0	0	0
ENSCHIG00000000846		-	0	0	0	0	0	0	0	0
ENSCHIG00000000847	5S-rRNA	5S ribosomal RNA [Source:RFAM;Acc:RF00001]	0	0	0	0	0	0	0	0
ENSCHIG00000000848		-	0	0	0	0	0	0	0	0
ENSCHIG00000000849		-	0	0	0	0	0	0	0	0
ENSCHIG00000000850	ANO6	anoctamin 6 [Source:HGNC Symbol;Acc:HGNC:25240]	13.95	19.05	21.41	8.12	4.01	15.54	18.136667	9.223333
ENSCHIG00000000851		-	0	0	0	0	0	0	0	0
ENSCHIG00000000852		-	0	0	0	0	0	0	0	0
ENSCHIG00000000853	WNT8A	Wnt family member 8A [Source:HGNC Symbol;Acc:HGNC:12788]	0	0	0	0	0	0	0	0
ENSCHIG00000000854		-	0	0	0	0	0	0	0	0
ENSCHIG00000000855	RBM10	RNA binding motif protein 10 [Source:HGNC Symbol;Acc:HGNC:9896]	44.7	33.27	46.65	61.09	53.73	47.11	41.54	53.976667
ENSCHIG00000000856		-	0	0	0	0	0	0	0	0
ENSCHIG00000000857		-	0	0	0	0	0	0	0	0
ENSCHIG00000000858	SNORD14	Small nucleolar RNA SNORD14 [Source:RFAM;Acc:RF00016]	0	0	0	0	0	0	0	0
ENSCHIG00000000859	U4	U4 spliceosomal RNA [Source:RFAM;Acc:RF00015]	0	0	0	0	0	0	0	0
ENSCHIG00000000860	SIRT4	sirtuin 4 [Source:HGNC Symbol;Acc:HGNC:14932]	2.48	2.12	2.83	1.98	1.77	2.26	2.476667	2.003333
ENSCHIG00000000861	MIR129-1	microRNA 129-1 [Source:HGNC Symbol;Acc:HGNC:31512]	0	0	0	0	0	0	0	0
ENSCHIG00000000862		-	0	0	0	0	0	0	0	0
ENSCHIG00000000863		-	0	0	0	0	0	0	0	0
ENSCHIG00000000864	5S-rRNA	5S ribosomal RNA [Source:RFAM;Acc:RF00001]	0	0	0	0	0	0	0	0
ENSCHIG00000000865		-	0	0	0	0	0	0	0	0
ENSCHIG00000000866		-	0.53	1.16	0.68	0	0	0	0.79	0
ENSCHIG00000000867		-	0	0	0	0	0	0	0	0
ENSCHIG00000000868		-	0.02	0.03	0.07	0	0.06	0.1	0.04	0.053333
ENSCHIG00000000869		-	0	0	0	0	0	0	0	0
ENSCHIG00000000870	ZBED2	zinc finger BED-type containing 2 [Source:HGNC Symbol;Acc:HGNC:20710]	0	0	0	0.15	0	0	0	0.05
ENSCHIG00000000871	SNORA35	small nucleolar RNA, H/ACA box 35 [Source:HGNC Symbol;Acc:HGNC:32625]	0	0	0	0	0	0	0	0
ENSCHIG00000000872	5S-rRNA	5S ribosomal RNA [Source:RFAM;Acc:RF00001]	0	0	0	0	0	0	0	0
ENSCHIG00000000873	MIR181B1	microRNA 181b-1 [Source:HGNC Symbol;Acc:HGNC:31550]	0	0	0	0	0	0	0	0
ENSCHIG00000000874		-	0	0	0	0	0	0	0	0
ENSCHIG00000000875	U4	U4 spliceosomal RNA [Source:RFAM;Acc:RF00015]	0	0	0	0	0	0	0	0
ENSCHIG00000000876		-	0	0	0	0	0	0	0	0
ENSCHIG00000000877	5S-rRNA	5S ribosomal RNA [Source:RFAM;Acc:RF00001]	0	0	0	0	0	0	0	0
ENSCHIG00000000878		-	0	0	0	0	0	0	0	0
ENSCHIG00000000879		-	1.08	1.67	2.07	2.35	2.25	4.01	1.606667	2.87
ENSCHIG00000000880		-	0	0	0	0	0	0	0	0
ENSCHIG00000000881		-	0	0	0	0	0	0	0	0
ENSCHIG00000000882		-	0	0	0	0	0	0	0	0
ENSCHIG00000000883		-	0	0	0	0	0	0	0	0
ENSCHIG00000000884		-	0	0	0	0	0	0	0	0
ENSCHIG00000000885		-	0	0	0	0	0	0	0	0
ENSCHIG00000000886		-	0	0	0	0	0	0	0	0
ENSCHIG00000000887	STAC3	SH3 and cysteine rich domain 3 [Source:HGNC Symbol;Acc:HGNC:28423]	0.21	0.37	0.18	0.22	0.16	0.56	0.253333	0.313333
ENSCHIG00000000888		-	0	0	0	0	0	0	0	0
ENSCHIG00000000889		-	0	0	0	0	0	0	0	0
ENSCHIG00000000890	5S-rRNA	5S ribosomal RNA [Source:RFAM;Acc:RF00001]	0	0	0	320.69	0	0	0	106.896667
ENSCHIG00000000891	U4	U4 spliceosomal RNA [Source:RFAM;Acc:RF00015]	0	0	0	0	0	0	0	0
ENSCHIG00000000892	SNORD5	small nucleolar RNA, C/D box 5 [Source:HGNC Symbol;Acc:HGNC:32702]	0	0	0	0	0	0	0	0
ENSCHIG00000000893		-	0	0	0	0	0	0	0	0
ENSCHIG00000000894	PLAGL1	PLAG1 like zinc finger 1 [Source:HGNC Symbol;Acc:HGNC:9046]	31.04	37.41	52.24	18.52	13.27	36.01	40.23	22.6
ENSCHIG00000000895		-	0.19	0.21	0.17	0.17	0.11	0.19	0.19	0.156667
ENSCHIG00000000896	5S-rRNA	5S ribosomal RNA [Source:RFAM;Acc:RF00001]	0	0	0	0	0	0	0	0
ENSCHIG00000000897		-	0	0	0.12	0.2	0	0.12	0.04	0.106667
ENSCHIG00000000898		-	0	0	0	0	0	0	0	0
ENSCHIG00000000899		-	0	0	0	0	0	0	0	0
ENSCHIG00000000900		-	0	0	0	0	0	0	0	0
ENSCHIG00000000901		-	0	0	0	0	0	0	0	0
ENSCHIG00000000902		-	0	0	0	0	0	0.08	0	0.026667
ENSCHIG00000000903		-	0	0	0	0	0	0	0	0
ENSCHIG00000000904		-	0	0	0	0	0	0	0	0
ENSCHIG00000000905		-	0	0	0	0	0	0	0	0
ENSCHIG00000000906		-	0	0	0	0	0	0	0	0
ENSCHIG00000000907	5S-rRNA	5S ribosomal RNA [Source:RFAM;Acc:RF00001]	0	0	0	0	0	0	0	0
ENSCHIG00000000908	SNORA66	Small nucleolar RNA SNORA66 [Source:RFAM;Acc:RF00155]	0	0	0	0	0	0	0	0
ENSCHIG00000000909		-	0	0	0	0	0	0	0	0
ENSCHIG00000000910		-	0	0	0	0	0	0	0	0
ENSCHIG00000000911		-	0	0	0	0	0	0	0	0
ENSCHIG00000000912		-	0	0	0	0	0	0	0	0
ENSCHIG00000000913		-	0	0	0	0	0	0	0	0
ENSCHIG00000000914	5S-rRNA	5S ribosomal RNA [Source:RFAM;Acc:RF00001]	0	0	0	0	0	0	0	0
ENSCHIG00000000915		-	0	0	0	0	0	0	0	0
ENSCHIG00000000916		-	0	0	0	0	0	0.75	0	0.25
ENSCHIG00000000917		-	0	0	0.37	0.3	0	0	0.123333	0.1
ENSCHIG00000000918		-	0	0	0	0	0	0	0	0
ENSCHIG00000000919		-	0	0	0	0	0	0	0	0
ENSCHIG00000000920	NAV2	neuron navigator 2 [Source:HGNC Symbol;Acc:HGNC:15997]	21.73	17.6	29.62	45.8	31.5	58.3	22.983333	45.2
ENSCHIG00000000921	NBEAL1	neurobeachin like 1 [Source:HGNC Symbol;Acc:HGNC:20681]	0.23	0.87	0.62	0.05	0.02	0.21	0.573333	0.093333
ENSCHIG00000000922		-	0.04	0	0	0	0	0	0.013333	0
ENSCHIG00000000923		-	0	0	0	0	0	0	0	0
ENSCHIG00000000924	5S-rRNA	5S ribosomal RNA [Source:RFAM;Acc:RF00001]	0	0	0	0	0	0	0	0
ENSCHIG00000000925	U6	U6 spliceosomal RNA [Source:RFAM;Acc:RF00026]	0	0	0	0	0	0	0	0
ENSCHIG00000000926		-	0.49	1.23	1.73	0.3	0.09	0.6	1.15	0.33
ENSCHIG00000000927		-	0	0	0	0	0	0	0	0
ENSCHIG00000000928	SNORA66	Small nucleolar RNA SNORA66 [Source:RFAM;Acc:RF00155]	0	0	0	0	0	0	0	0
ENSCHIG00000000929		-	0	0	0	0	0	0	0	0
ENSCHIG00000000930	chi-mir-544	chi-mir-544 [Source:miRBase;Acc:MI0030821]	0	0	0	0	0	0	0	0
ENSCHIG00000000931		-	0	0	0	0	0	0	0	0
ENSCHIG00000000932		-	0	0	0	0	0	0	0	0
ENSCHIG00000000933	5S-rRNA	5S ribosomal RNA [Source:RFAM;Acc:RF00001]	0	0	0	0	0	0	0	0
ENSCHIG00000000934		-	0	0	0	0	0	0	0	0
ENSCHIG00000000935		-	0	0	0	0	0	0	0	0
ENSCHIG00000000936	ADCK5	aarF domain containing kinase 5 [Source:HGNC Symbol;Acc:HGNC:21738]	14.97	11.15	16.58	22.6	20.68	16.88	14.233333	20.053333
ENSCHIG00000000937		-	0	0	0	0	0	0	0	0
ENSCHIG00000000938	5S-rRNA	5S ribosomal RNA [Source:RFAM;Acc:RF00001]	0	0	0	176.08	0	0	0	58.693333
ENSCHIG00000000939	U6	U6 spliceosomal RNA [Source:RFAM;Acc:RF00026]	0	0	0	0	0	0	0	0
ENSCHIG00000000940	U6	U6 spliceosomal RNA [Source:RFAM;Acc:RF00026]	0	0	0	0	0	0	0	0
ENSCHIG00000000941	MIR30D	microRNA mir-30d [Source:NCBI gene (formerly Entrezgene);Acc:104797263]	0	0	0	0	0	0	0	0
ENSCHIG00000000942		-	0	0.17	0	0.16	0	0	0.056667	0.053333
ENSCHIG00000000943	5S-rRNA	5S ribosomal RNA [Source:RFAM;Acc:RF00001]	0	0	0	0	0	0	0	0
ENSCHIG00000000944		-	0.1	0.01	0	0.01	0	0.03	0.036667	0.013333
ENSCHIG00000000945	ST6GALNAC6	ST6 N-acetylgalactosaminide alpha-2,6-sialyltransferase 6 [Source:HGNC Symbol;Acc:HGNC:23364]	4.36	5.23	7.25	13.49	14.16	20.6	5.613333	16.083333
ENSCHIG00000000946	H1-5	H1.5 linker histone, cluster member [Source:HGNC Symbol;Acc:HGNC:4719]	0.83	0.59	0.54	0.28	0.93	0.75	0.653333	0.653333
ENSCHIG00000000947		-	0	0	0	0	0	0	0	0
ENSCHIG00000000948		-	0	0	0	0	0	0	0	0
ENSCHIG00000000949		-	0	0	0	0	0	0	0	0
ENSCHIG00000000950	5S-rRNA	5S ribosomal RNA [Source:RFAM;Acc:RF00001]	0	0	0	0	0	0	0	0
ENSCHIG00000000951	U6	U6 spliceosomal RNA [Source:RFAM;Acc:RF00026]	0	0	0	0	0	0	0	0
ENSCHIG00000000952	U6	U6 spliceosomal RNA [Source:RFAM;Acc:RF00026]	0	0	0	0	0	0	0	0
ENSCHIG00000000953		-	0	0	0	0	0	0	0	0
ENSCHIG00000000954	MIR139	microRNA 139 [Source:HGNC Symbol;Acc:HGNC:31526]	0	0	0	0	0	0	0	0
ENSCHIG00000000955		-	0	0	0.05	0	0	0	0.016667	0
ENSCHIG00000000956		-	0	0	0	0.8	1.38	0.6	0	0.926667
ENSCHIG00000000957		-	0	0	0	0	0	0	0	0
ENSCHIG00000000958	5S-rRNA	5S ribosomal RNA [Source:RFAM;Acc:RF00001]	0	0	0	0	0	0	0	0
ENSCHIG00000000959		-	23.65	46.66	54.14	7.13	5.04	9.52	41.483333	7.23
ENSCHIG00000000960	SNORD88C	small nucleolar RNA, C/D box 88C [Source:HGNC Symbol;Acc:HGNC:32749]	0	0	0	0	0	0	0	0
ENSCHIG00000000961	MYT1	myelin transcription factor 1 [Source:HGNC Symbol;Acc:HGNC:7622]	0	0	0	0	0	0	0	0
ENSCHIG00000000962		-	0	0	0	0	0	0	0	0
ENSCHIG00000000963		-	0	0	0	0	0	0	0	0
ENSCHIG00000000964	FOXD2	forkhead box D2 [Source:HGNC Symbol;Acc:HGNC:3803]	0.05	0.05	0.06	0.05	0.11	0.25	0.053333	0.136667
ENSCHIG00000000965		-	0	0	0	0	0	0	0	0
ENSCHIG00000000966	GTF2H5	general transcription factor IIH subunit 5 [Source:HGNC Symbol;Acc:HGNC:21157]	137.71	140.51	155.9	161.02	158.72	93.71	144.706667	137.816667
ENSCHIG00000000967	U6	U6 spliceosomal RNA [Source:RFAM;Acc:RF00026]	0	0	0	0	0	0	0	0
ENSCHIG00000000968	5S-rRNA	5S ribosomal RNA [Source:RFAM;Acc:RF00001]	0	0	0	0	0	0	0	0
ENSCHIG00000000969		-	0	0	0	0	0	0	0	0
ENSCHIG00000000970		-	0	0	0	0	0	0	0	0
ENSCHIG00000000971	U6	U6 spliceosomal RNA [Source:RFAM;Acc:RF00026]	0	0	0	0	0	0	0	0
ENSCHIG00000000972		-	0	0	0	0	0	0	0	0
ENSCHIG00000000973		-	0	0	0	0	0	0	0	0
ENSCHIG00000000974	5S-rRNA	5S ribosomal RNA [Source:RFAM;Acc:RF00001]	0	0	0	0	0	0	0	0
ENSCHIG00000000975		-	0	0	0	0	0	0	0	0
ENSCHIG00000000976		-	0	0	0	0	0	0	0	0
ENSCHIG00000000977	SLC2A10	solute carrier family 2 member 10 [Source:HGNC Symbol;Acc:HGNC:13444]	0.65	0.74	0.81	0.18	0.04	0.5	0.733333	0.24
ENSCHIG00000000978		-	0	0	0	0	0	0	0	0
ENSCHIG00000000979	PITPNM1	phosphatidylinositol transfer protein membrane associated 1 [Source:HGNC Symbol;Acc:HGNC:9003]	40.5	31.41	40.3	50.84	61.85	57.67	37.403333	56.786667
ENSCHIG00000000980		-	0	0	0	0	0	0	0	0
ENSCHIG00000000981		-	0	0	0	0	0	0	0	0
ENSCHIG00000000982	5S-rRNA	5S ribosomal RNA [Source:RFAM;Acc:RF00001]	0	0	0	0	0	0	0	0
ENSCHIG00000000983	U6	U6 spliceosomal RNA [Source:RFAM;Acc:RF00026]	0	0	0	0	0	0	0	0
ENSCHIG00000000984		-	0	0	0	0	0	0	0	0
ENSCHIG00000000985	chi-mir-99b	chi-mir-99b [Source:miRBase;Acc:MI0030846]	0	0	0	0	0	0	0	0
ENSCHIG00000000986	U6	U6 spliceosomal RNA [Source:RFAM;Acc:RF00026]	0	0	0	0	0	0	0	0
ENSCHIG00000000987	5S-rRNA	5S ribosomal RNA [Source:RFAM;Acc:RF00001]	0	0	0	0	0	0	0	0
ENSCHIG00000000988		-	0	0	0	0	0	0	0	0
ENSCHIG00000000989	P3H3	prolyl 3-hydroxylase 3 [Source:HGNC Symbol;Acc:HGNC:19318]	25.98	19.43	22.11	41.44	54.55	43.5	22.506667	46.496667
ENSCHIG00000000990		-	0.07	0.12	0	0.32	0.27	0.17	0.063333	0.253333
ENSCHIG00000000991		-	0	0	0	0	0	0	0	0
ENSCHIG00000000992		-	5.33	3.73	8.64	8.53	5.44	2.48	5.9	5.483333
ENSCHIG00000000993	5S-rRNA	5S ribosomal RNA [Source:RFAM;Acc:RF00001]	0	0	0	0	0	0	0	0
ENSCHIG00000000994	U6	U6 spliceosomal RNA [Source:RFAM;Acc:RF00026]	0	0	0	0	0	0	0	0
ENSCHIG00000000995	U6	U6 spliceosomal RNA [Source:RFAM;Acc:RF00026]	0	0	0	0	0	0	0	0
ENSCHIG00000000996		-	0.67	0.59	0.55	0.58	0.73	1.49	0.603333	0.933333
ENSCHIG00000000997		-	0	0	0	0	0	0	0	0
ENSCHIG00000000998	MIR125B1	microRNA 125b-1 [Source:HGNC Symbol;Acc:HGNC:31506]	0	0	0	0	0	0	0	0
ENSCHIG00000000999		-	0	0	0	0	0	0.43	0	0.143333
ENSCHIG00000001000		-	0	0	0	0	0	0	0	0
ENSCHIG00000001001		-	0	0	0	0	0	0	0	0
ENSCHIG00000001002		-	0	0	0	0	0	0	0	0
ENSCHIG00000001003		-	0	0	0	0	0	0	0	0
ENSCHIG00000001004		-	0	0	0	0	0	0	0	0
ENSCHIG00000001005		-	0	0	0	0	0	0	0	0
ENSCHIG00000001006		-	0	0	0	0	0	0	0	0
ENSCHIG00000001007		-	0	0	0	0	0	0	0	0
ENSCHIG00000001008	U1	U1 spliceosomal RNA [Source:RFAM;Acc:RF00003]	0	0	0	0	0	0	0	0
ENSCHIG00000001009		-	0	0	0	0	0	0	0	0
ENSCHIG00000001010		-	0	0	0	0	0	0	0	0
ENSCHIG00000001011		-	0	0	0	0	0	0	0	0
ENSCHIG00000001012	MIR27A	microRNA mir-27a [Source:NCBI gene (formerly Entrezgene);Acc:104795791]	0	0	0	0	0	0	0	0
ENSCHIG00000001013	U6	U6 spliceosomal RNA [Source:RFAM;Acc:RF00026]	0	0	0	0	0	0	0	0
ENSCHIG00000001014	DNAJB12	DnaJ heat shock protein family (Hsp40) member B12 [Source:HGNC Symbol;Acc:HGNC:14891]	19.16	15.16	19.75	18.62	15.55	22.58	18.023333	18.916667
ENSCHIG00000001015		-	0	0	0	0	0	0	0	0
ENSCHIG00000001016	5S-rRNA	5S ribosomal RNA [Source:RFAM;Acc:RF00001]	0	0	0	0	0	0	0	0
ENSCHIG00000001017		-	0.02	0	0	0.01	0	0	0.006667	0.003333
ENSCHIG00000001018		-	0	0	0	0	0	0	0	0
ENSCHIG00000001019	LIG4	DNA ligase 4 [Source:HGNC Symbol;Acc:HGNC:6601]	1.77	3.3	3.44	1.02	0.56	2.65	2.836667	1.41
ENSCHIG00000001020		-	0	0	0	0	0	0	0	0
ENSCHIG00000001021		-	0	0	0	0	0	0	0	0
ENSCHIG00000001022	LENEP	lens epithelial protein [Source:HGNC Symbol;Acc:HGNC:14429]	0	0	0	0	0	0	0	0
ENSCHIG00000001023		-	0	0	0	0	0	0	0	0
ENSCHIG00000001024		-	0.07	0.1	0.54	0	0	0	0.236667	0
ENSCHIG00000001025		-	0	0	0	0.24	0.32	0	0	0.186667
ENSCHIG00000001026		-	0	0	0	0	0	0	0	0
ENSCHIG00000001027	FZD9	frizzled class receptor 9 [Source:HGNC Symbol;Acc:HGNC:4047]	0.82	0.68	0.73	0.7	1.26	1.04	0.743333	1
ENSCHIG00000001028		-	0	0	0	0	0	0	0	0
ENSCHIG00000001029	U6	U6 spliceosomal RNA [Source:RFAM;Acc:RF00026]	0	0	0	0	0	0	0	0
ENSCHIG00000001030	5S-rRNA	5S ribosomal RNA [Source:RFAM;Acc:RF00001]	0	0	0	0	0	0	0	0
ENSCHIG00000001031	U6	U6 spliceosomal RNA [Source:RFAM;Acc:RF00026]	0	0	0	0	0	0	0	0
ENSCHIG00000001032	MIR135A2	microRNA 135a-2 [Source:HGNC Symbol;Acc:HGNC:31521]	0	0	0	0	0	0	0	0
ENSCHIG00000001033		-	0	0	0	0.97	0	0.36	0	0.443333
ENSCHIG00000001034		-	0	0	0	0	0	0	0	0
ENSCHIG00000001035		-	0	0	0	0	0	0	0	0
ENSCHIG00000001036		-	0.36	0.26	0.1	0	0.03	0.04	0.24	0.023333
ENSCHIG00000001037		-	0	0	0	0	0	0	0	0
ENSCHIG00000001038		-	0	0	0	0	0	0	0	0
ENSCHIG00000001039		-	0	0	0	0	0	0	0	0
ENSCHIG00000001040		-	0	0	0	0	0	0	0	0
ENSCHIG00000001041		-	0	0	0	0	0	0	0	0
ENSCHIG00000001042	5S-rRNA	5S ribosomal RNA [Source:RFAM;Acc:RF00001]	0	0	0	0	0	0	0	0
ENSCHIG00000001043	U6	U6 spliceosomal RNA [Source:RFAM;Acc:RF00026]	0	0	0	0	0	0	0	0
ENSCHIG00000001044	U6	U6 spliceosomal RNA [Source:RFAM;Acc:RF00026]	0	0	0	0	0	0	0	0
ENSCHIG00000001045	chi-mir-181d	chi-mir-181d [Source:miRBase;Acc:MI0030652]	0	0	0	0	0	0	0	0
ENSCHIG00000001046		-	0	0	0	0	0	0	0	0
ENSCHIG00000001047		-	0	0	0	0	0	0	0	0
ENSCHIG00000001048		-	0	0	0	0	0	0	0	0
ENSCHIG00000001049		-	0	0	0	0	0	0	0	0
ENSCHIG00000001050		-	0	0	0	0	0	0	0	0
ENSCHIG00000001051		-	0	0	0	0	0	0	0	0
ENSCHIG00000001052		-	0	0	0	0	0	0	0	0
ENSCHIG00000001053	CXCR6	C-X-C motif chemokine receptor 6 [Source:HGNC Symbol;Acc:HGNC:16647]	0.07	0	0.2	0.16	0	0.1	0.09	0.086667
ENSCHIG00000001054		-	0	0	0	0	0	0	0	0
ENSCHIG00000001055		-	0	0	0	0	0	0	0	0
ENSCHIG00000001056		-	0	0	0	0	0	0	0	0
ENSCHIG00000001057		-	0	0	0	0	0	0	0	0
ENSCHIG00000001058	U6	U6 spliceosomal RNA [Source:RFAM;Acc:RF00026]	0	0	0	0	0	0	0	0
ENSCHIG00000001059		-	0	0	0	0	0	0	0	0
ENSCHIG00000001060		-	0	0	0	0	0	0	0	0
ENSCHIG00000001061	5S-rRNA	5S ribosomal RNA [Source:RFAM;Acc:RF00001]	0	0	0	0	0	0	0	0
ENSCHIG00000001062	MBOAT4	membrane bound O-acyltransferase domain containing 4 [Source:HGNC Symbol;Acc:HGNC:32311]	0	0	0	0	0	0	0	0
ENSCHIG00000001063		-	0	0	0	0	0	0	0	0
ENSCHIG00000001064	SNORA11	small nucleolar RNA, H/ACA box 11 [Source:HGNC Symbol;Acc:HGNC:32599]	0	0	0	0	0	0	0	0
ENSCHIG00000001065	U6	U6 spliceosomal RNA [Source:RFAM;Acc:RF00026]	0	0	0	0	0	0	0	0
ENSCHIG00000001066		-	0	0	0	0	0	0	0	0
ENSCHIG00000001067		-	1.01	2.02	2.01	0.74	0.53	0.84	1.68	0.703333
ENSCHIG00000001068		-	0	0	0	0	0	0	0	0
ENSCHIG00000001069		-	0	0	0	0	0	0	0	0
ENSCHIG00000001070	FCRL4	Fc receptor like 4 [Source:HGNC Symbol;Acc:HGNC:18507]	0	0	0	0	0	0	0	0
ENSCHIG00000001071		-	0.03	0.03	0	0	0.03	0	0.02	0.01
ENSCHIG00000001072		-	0	0	0	0	0	0	0	0
ENSCHIG00000001073		-	0	0	0	0	0	0	0	0
ENSCHIG00000001074	U6	U6 spliceosomal RNA [Source:RFAM;Acc:RF00026]	0	0	0	0	0	0	0	0
ENSCHIG00000001075		-	0	0	0	0	0	0	0	0
ENSCHIG00000001076		-	0.4	0.86	0.52	0	0	0	0.593333	0
ENSCHIG00000001077	5S-rRNA	5S ribosomal RNA [Source:RFAM;Acc:RF00001]	0	0	0	0	0	0	0	0
ENSCHIG00000001078		-	0.27	0.11	0.04	0.11	0.04	0.23	0.14	0.126667
ENSCHIG00000001079	MIR92A	microRNA mir-92a [Source:NCBI gene (formerly Entrezgene);Acc:104796583]	0	0	0	0	0	0	0	0
ENSCHIG00000001080		-	0	0	0	0	0	0	0	0
ENSCHIG00000001081	U6	U6 spliceosomal RNA [Source:RFAM;Acc:RF00026]	0	0	0	0	0	0	0	0
ENSCHIG00000001082	KRT5	keratin 5 [Source:HGNC Symbol;Acc:HGNC:6442]	8603.83	4873.79	4271.66	18450.95	16698.79	16224.11	5916.426667	17124.61667
ENSCHIG00000001083		-	0	0	0	0	0	0	0	0
ENSCHIG00000001084		-	0	0	0	0	0	0	0	0
ENSCHIG00000001085	DOCK5	dedicator of cytokinesis 5 [Source:HGNC Symbol;Acc:HGNC:23476]	5.72	7.58	11.42	6.01	3.32	10.05	8.24	6.46
ENSCHIG00000001086		-	0.57	0.89	0.17	0.42	0.26	0.42	0.543333	0.366667
ENSCHIG00000001087		-	0	0	0	0	0	0	0	0
ENSCHIG00000001088	CNR2	cannabinoid receptor 2 [Source:HGNC Symbol;Acc:HGNC:2160]	0.07	0	0.09	0	0	0	0.053333	0
ENSCHIG00000001089	TSPO2	translocator protein 2 [Source:HGNC Symbol;Acc:HGNC:21256]	0	0	0	0	0	0	0	0
ENSCHIG00000001090		-	0	0	0	0	0	0	0	0
ENSCHIG00000001091	MIR1306	microRNA mir-1306 [Source:NCBI gene (formerly Entrezgene);Acc:104797239]	0	0	0	0	0	0	0	0
ENSCHIG00000001092	5S-rRNA	5S ribosomal RNA [Source:RFAM;Acc:RF00001]	0	0	0	0	0	0	0	0
ENSCHIG00000001093	U6	U6 spliceosomal RNA [Source:RFAM;Acc:RF00026]	0	0	0	0	0	0	0	0
ENSCHIG00000001094		-	0	0	0.03	0	0	0	0.01	0
ENSCHIG00000001095		-	0	0	0	0	0	0	0	0
ENSCHIG00000001096	U6	U6 spliceosomal RNA [Source:RFAM;Acc:RF00026]	0	0	0	0	0	0	0	0
ENSCHIG00000001097	CLBA1	clathrin binding box of aftiphilin containing 1 [Source:HGNC Symbol;Acc:HGNC:20126]	2.84	3.65	4.15	2.32	2.39	2.52	3.546667	2.41
ENSCHIG00000001098	SNORA11G	small nucleolar RNA, H/ACA box 11G [Source:HGNC Symbol;Acc:HGNC:52190]	0	0	0	0	0	0	0	0
ENSCHIG00000001099		-	0	0	0	0	0	0	0	0
ENSCHIG00000001100		-	0	0	0	0	0	0	0	0
ENSCHIG00000001101		-	0	0	0	0	0	0	0	0
ENSCHIG00000001102		-	0.31	0.35	0.54	0.29	0.24	0.55	0.4	0.36
ENSCHIG00000001103	PCDHB4	protocadherin beta 4 [Source:HGNC Symbol;Acc:HGNC:8689]	0	0.1	0	0.03	0	0.1	0.033333	0.043333
ENSCHIG00000001104		-	0	0	0	0	0	0	0	0
ENSCHIG00000001105		-	0	0	0	0.08	0	0	0	0.026667
ENSCHIG00000001106		-	0	0	0	0	0	0	0	0
ENSCHIG00000001107		-	0	0	0	0	0	0	0	0
ENSCHIG00000001108	U6	U6 spliceosomal RNA [Source:RFAM;Acc:RF00026]	0	0	0	0	0	0	0	0
ENSCHIG00000001109	EFHD1	EF-hand domain family member D1 [Source:HGNC Symbol;Acc:HGNC:29556]	0.33	0.61	0.46	0.16	0.2	0.23	0.466667	0.196667
ENSCHIG00000001110	U6	U6 spliceosomal RNA [Source:RFAM;Acc:RF00026]	0	0	0	0	0	0	0	0
ENSCHIG00000001111	5S-rRNA	5S ribosomal RNA [Source:RFAM;Acc:RF00001]	0	0	0	0	0	0	0	0
ENSCHIG00000001112	MIR1296	microRNA mir-1296 [Source:NCBI gene (formerly Entrezgene);Acc:104795722]	0	0	0	0	0	0	0	0
ENSCHIG00000001113		-	0.06	0	0	0	0	0	0.02	0
ENSCHIG00000001114		-	0	0	0	0	0	0	0	0
ENSCHIG00000001115		-	0	0	0	0	0	0	0	0
ENSCHIG00000001116		-	0	0	0	0	0	0	0	0
ENSCHIG00000001117		-	0	0	0	0	0	0	0	0
ENSCHIG00000001118	TMEM108	transmembrane protein 108 [Source:HGNC Symbol;Acc:HGNC:28451]	4.63	5.21	8.11	4.09	3.6	4.93	5.983333	4.206667
ENSCHIG00000001119		-	0	0	0	0	0	0	0	0
ENSCHIG00000001120		-	0	0	0	0	0	0	0	0
ENSCHIG00000001121		-	0	0	0	0	0	0	0	0
ENSCHIG00000001122		-	0	0	0	0	0	0	0	0
ENSCHIG00000001123	5S-rRNA	5S ribosomal RNA [Source:RFAM;Acc:RF00001]	0	0	0	0	0	0	0	0
ENSCHIG00000001124	MIR328	microRNA mir-328 [Source:NCBI gene (formerly Entrezgene);Acc:104797265]	0	0	0	0	0	0	0	0
ENSCHIG00000001125	U6	U6 spliceosomal RNA [Source:RFAM;Acc:RF00026]	0	0	0	0	0	0	0	0
ENSCHIG00000001126	U6	U6 spliceosomal RNA [Source:RFAM;Acc:RF00026]	0	0	0	0	0	0	0	0
ENSCHIG00000001127		-	0	0	0	0	0	0	0	0
ENSCHIG00000001128		-	0	0	0	0	0	0	0	0
ENSCHIG00000001129		-	0	0	0	0	0	0	0	0
ENSCHIG00000001130		-	0.25	0.14	0.2	0.18	0.19	0.08	0.196667	0.15
ENSCHIG00000001131		-	0	0	0	0	0	0	0	0
ENSCHIG00000001132		-	0	0	0	0	0	0	0	0
ENSCHIG00000001133	ARHGEF17	Rho guanine nucleotide exchange factor 17 [Source:HGNC Symbol;Acc:HGNC:21726]	11.04	8.57	13	12.9	11.81	18.59	10.87	14.433333
ENSCHIG00000001134		-	0	0	0	0	0	0	0	0
ENSCHIG00000001135	LELP1	late cornified envelope like proline rich 1 [Source:HGNC Symbol;Acc:HGNC:32046]	0	0	0	0	0	0	0	0
ENSCHIG00000001136		-	0	0	0	0	0	0	0	0
ENSCHIG00000001137	chi-mir-211	chi-mir-211 [Source:miRBase;Acc:MI0030688]	0	0	0	0	0	0	0	0
ENSCHIG00000001138	RAB7A	RAB7A, member RAS onco family [Source:NCBI gene (formerly Entrezgene);Acc:102168869]	315.07	258.42	291.27	344.47	355.9	489.49	288.253333	396.62
ENSCHIG00000001139		-	0	0	0	0	0	0.14	0	0.046667
ENSCHIG00000001140	5S-rRNA	5S ribosomal RNA [Source:RFAM;Acc:RF00001]	0	0	0	216.1	0	0	0	72.033333
ENSCHIG00000001141	U6	U6 spliceosomal RNA [Source:RFAM;Acc:RF00026]	0	0	0	0	0	0	0	0
ENSCHIG00000001142	U6	U6 spliceosomal RNA [Source:RFAM;Acc:RF00026]	0	0	0	0	0	0	0	0
ENSCHIG00000001143		-	0	0	0	0	0	0	0	0
ENSCHIG00000001144	ME2	malic enzyme 2 [Source:HGNC Symbol;Acc:HGNC:6984]	69.01	89.93	55.16	6.16	3.7	15.31	71.366667	8.39
ENSCHIG00000001145		-	0.15	0.06	0.1	0	0	0	0.103333	0
ENSCHIG00000001146		-	0	0	0	0	0	0	0	0
ENSCHIG00000001147		-	36.66	33.14	33.96	64.12	67.35	50.73	34.586667	60.733333
ENSCHIG00000001148	SFN	stratifin [Source:HGNC Symbol;Acc:HGNC:10773]	3075.81	2300.41	2208.61	4761.43	5476.89	4834.94	2528.276667	5024.42
ENSCHIG00000001149		-	0	0	0	0	0	0	0	0
ENSCHIG00000001150	HNF4G	hepatocyte nuclear factor 4 gamma [Source:HGNC Symbol;Acc:HGNC:5026]	0.35	0.62	0.41	0.02	0.02	0.21	0.46	0.083333
ENSCHIG00000001151		-	0	0	0	0	0	0	0	0
ENSCHIG00000001152		-	0	0	0	0	0	0	0	0
ENSCHIG00000001153		-	0	0	0	0	0	0	0	0
ENSCHIG00000001154	TMBIM6	transmembrane BAX inhibitor motif containing 6 [Source:HGNC Symbol;Acc:HGNC:11723]	135.46	121.58	150.11	93.61	84.51	124.91	135.716667	101.01
ENSCHIG00000001155		-	0	0	0	0	0	0	0	0
ENSCHIG00000001156		-	0.12	0.24	0.16	0.08	0.1	0.16	0.173333	0.113333
ENSCHIG00000001157	U6	U6 spliceosomal RNA [Source:RFAM;Acc:RF00026]	0	0	0	0	0	0	0	0
ENSCHIG00000001158	MIR885	microRNA 885 [Source:HGNC Symbol;Acc:HGNC:33659]	0	0	0	0	0	0	0	0
ENSCHIG00000001159	5S-rRNA	5S ribosomal RNA [Source:RFAM;Acc:RF00001]	0	0	0	0	0	0	0	0
ENSCHIG00000001160	U6	U6 spliceosomal RNA [Source:RFAM;Acc:RF00026]	0	0	0	0	0	0	0	0
ENSCHIG00000001161		-	0	0	0	0	0	0	0	0
ENSCHIG00000001162		-	0	0	0	0	0	0	0	0
ENSCHIG00000001163		-	0	0	0	0	0	0	0	0
ENSCHIG00000001164		-	0	0	0	0	0	0	0	0
ENSCHIG00000001165	SLC38A1	solute carrier family 38 member 1 [Source:HGNC Symbol;Acc:HGNC:13447]	8.75	13.33	15.2	5.23	3.16	8.48	12.426667	5.623333
ENSCHIG00000001166		-	0	0	0	0	0	0	0	0
ENSCHIG00000001167		-	0	0	0	0	0	0	0	0
ENSCHIG00000001168		-	0	0	0	0	0	0	0	0
ENSCHIG00000001169		-	0	0	0	0	0	0	0	0
ENSCHIG00000001170		-	0	0	0	0	0	0	0	0
ENSCHIG00000001171	TDO2	tryptophan 2,3-dioxygenase [Source:HGNC Symbol;Acc:HGNC:11708]	0	0	0	0	0	0	0	0
ENSCHIG00000001172		-	0	0	0	0	0	0	0	0
ENSCHIG00000001173	MTARC1	mitochondrial amidoxime reducing component 1 [Source:HGNC Symbol;Acc:HGNC:26189]	0.09	0	0.09	0.18	0.05	0.06	0.06	0.096667
ENSCHIG00000001174		-	0	0	0	0	0	0	0	0
ENSCHIG00000001175	CFAP53	cilia and flagella associated protein 53 [Source:HGNC Symbol;Acc:HGNC:26530]	0.1	0.24	0.31	0.18	0.08	0.21	0.216667	0.156667
ENSCHIG00000001176	5S-rRNA	5S ribosomal RNA [Source:RFAM;Acc:RF00001]	0	0	0	0	0	0	0	0
ENSCHIG00000001177	U6	U6 spliceosomal RNA [Source:RFAM;Acc:RF00026]	0	0	0	0	0	0	0	0
ENSCHIG00000001178	MIRLET7A2	microRNA let-7a-2 [Source:HGNC Symbol;Acc:HGNC:31477]	0	0	0	0	0	0	0	0
ENSCHIG00000001179	U6	U6 spliceosomal RNA [Source:RFAM;Acc:RF00026]	0	0	0	0	0	0	0	0
ENSCHIG00000001180		-	0	0	0	0	0	0	0	0
ENSCHIG00000001181		-	0	0	0	0	0	0	0	0
ENSCHIG00000001182		-	0	0	0	0	0	0	0	0
ENSCHIG00000001183		-	0	0	0	0	0	0	0	0
ENSCHIG00000001184		-	0	0	0	0	0	0	0	0
ENSCHIG00000001185		-	0	0	0	0	0	0	0	0
ENSCHIG00000001186		-	0	0	0	0.1	0	0	0	0.033333
ENSCHIG00000001187		-	0	0	0	0	0	0	0	0
ENSCHIG00000001188		-	0	0	0	0	0	0	0	0
ENSCHIG00000001189		-	0	0	0	0	0	0	0	0
ENSCHIG00000001190		-	0	0	0	0	0	0	0	0
ENSCHIG00000001191		-	1.02	0.55	1.94	0	1.74	0.78	1.17	0.84
ENSCHIG00000001192	5S-rRNA	5S ribosomal RNA [Source:RFAM;Acc:RF00001]	0	0	0	0	0	0	0	0
ENSCHIG00000001193	U6	U6 spliceosomal RNA [Source:RFAM;Acc:RF00026]	0	0	0	0	0	0	0	0
ENSCHIG00000001194		-	0	0	0	0	0	0	0	0
ENSCHIG00000001195		-	0	0	0	0	0	0	0	0
ENSCHIG00000001196		-	0	0	0	0	0	0	0	0
ENSCHIG00000001197		-	0	0	0	0	0	0	0	0
ENSCHIG00000001198		-	0	0	0	0	0	0	0	0
ENSCHIG00000001199	U6	U6 spliceosomal RNA [Source:RFAM;Acc:RF00026]	0	0	0	0	0	0	0	0
ENSCHIG00000001200	NFKBIL1	NFKB inhibitor like 1 [Source:HGNC Symbol;Acc:HGNC:7800]	20.02	18.13	20.72	11.19	14.29	17.41	19.623333	14.296667
ENSCHIG00000001201		-	0	0	0	0	0	0	0	0
ENSCHIG00000001202		-	0	0	0	0	0	0	0	0
ENSCHIG00000001203		-	0	0	0	0	0	0	0	0
ENSCHIG00000001204		-	2.03	0.72	0.51	2.78	0.96	2.08	1.086667	1.94
ENSCHIG00000001205	PAAF1	proteasomal ATPase associated factor 1 [Source:HGNC Symbol;Acc:HGNC:25687]	4.81	6.9	7.87	4.15	2.1	5.3	6.526667	3.85
ENSCHIG00000001206		-	0	0	0	0	0	0	0	0
ENSCHIG00000001207		-	0	0	0	0	0	0	0	0
ENSCHIG00000001208	CCDC136	coiled-coil domain containing 136 [Source:HGNC Symbol;Acc:HGNC:22225]	7.05	6.03	9.96	1.86	1.58	3.8	7.68	2.413333
ENSCHIG00000001209		-	0	0	0	0	0	0	0	0
ENSCHIG00000001210	5S-rRNA	5S ribosomal RNA [Source:RFAM;Acc:RF00001]	0	0	0	0	0	0	0	0
ENSCHIG00000001211	U6	U6 spliceosomal RNA [Source:RFAM;Acc:RF00026]	0	0	0	0	0	0	0	0
ENSCHIG00000001212		-	0	0	0	0	0	0	0	0
ENSCHIG00000001213		-	0	0	0	0	0	0	0	0
ENSCHIG00000001214	chi-mir-199b	chi-mir-199b [Source:miRBase;Acc:MI0030675]	0	0	0	0	0	0	0	0
ENSCHIG00000001215		-	0	0	0	0	0	0	0	0
ENSCHIG00000001216	U6	U6 spliceosomal RNA [Source:RFAM;Acc:RF00026]	0	0	0	0	0	0	0	0
ENSCHIG00000001217	ADAM32	ADAM metallopeptidase domain 32 [Source:HGNC Symbol;Acc:HGNC:15479]	0	0	0	0	0	0	0	0
ENSCHIG00000001218		-	0	0	0	0	0	0	0	0
ENSCHIG00000001219	U2AF1L4	U2 small nuclear RNA auxiliary factor 1 like 4 [Source:HGNC Symbol;Acc:HGNC:23020]	34.26	30.85	41.23	26.97	23.57	18.22	35.446667	22.92
ENSCHIG00000001220	U6	U6 spliceosomal RNA [Source:RFAM;Acc:RF00026]	0	0	0	0	0	0	0	0
ENSCHIG00000001221		-	0.08	0	0	0.15	0.02	0	0.026667	0.056667
ENSCHIG00000001222		-	0	0	0	0	0	0	0	0
ENSCHIG00000001223	chi-mir-335	chi-mir-335 [Source:miRBase;Acc:MI0030747]	0	0	0	0	0	0	0	0
ENSCHIG00000001224	NVL	nuclear VCP like [Source:HGNC Symbol;Acc:HGNC:8070]	6.58	7.85	6.99	4.31	3.23	7.99	7.14	5.176667
ENSCHIG00000001225		-	0	0	0	0	0	0	0	0
ENSCHIG00000001226		-	0.13	0.31	0.4	0.17	0.11	0.33	0.28	0.203333
ENSCHIG00000001227		-	0	0	0	0	0	0	0	0
ENSCHIG00000001228		-	0	0	0	0	0	0	0	0
ENSCHIG00000001229	5S-rRNA	5S ribosomal RNA [Source:RFAM;Acc:RF00001]	0	0	0	0	0	0	0	0
ENSCHIG00000001230	U6	U6 spliceosomal RNA [Source:RFAM;Acc:RF00026]	0	0	0	0	0	0	0	0
ENSCHIG00000001231	U6	U6 spliceosomal RNA [Source:RFAM;Acc:RF00026]	0	0	0	0	0	0	0	0
ENSCHIG00000001232		-	0	0	0	0	0	0	0	0
ENSCHIG00000001233		-	0.08	0.12	0.17	0.07	0.09	0.1	0.123333	0.086667
ENSCHIG00000001234		-	0	0	0	0	0	0	0	0
ENSCHIG00000001235		-	0	0	0	0	0	0	0	0
ENSCHIG00000001236	TRAPPC6A	trafficking protein particle complex subunit 6A [Source:HGNC Symbol;Acc:HGNC:23069]	4.15	4.31	6.64	4.11	4.69	3.11	5.033333	3.97
ENSCHIG00000001237	chi-mir-145	chi-mir-145 [Source:miRBase;Acc:MI0030631]	0	0	0	0	0	0	0	0
ENSCHIG00000001238		-	0	0	0	0	0	0	0	0
ENSCHIG00000001239		-	1.37	2.61	1.63	1.3	2	2.22	1.87	1.84
ENSCHIG00000001240		-	0	0	0	0	0	0	0	0
ENSCHIG00000001241		-	0	0	0	0	0	0	0	0
ENSCHIG00000001242		-	0	0	0	0	0	0	0	0
ENSCHIG00000001243	MIR599	microRNA 599 [Source:HGNC Symbol;Acc:HGNC:32855]	0	0	0	0	0	0	0	0
ENSCHIG00000001244	U6	U6 spliceosomal RNA [Source:RFAM;Acc:RF00026]	0	0	0	0	0	0	0	0
ENSCHIG00000001245		-	0	0	0	0	0	0	0	0
ENSCHIG00000001246		-	0	0	0	0	0	0	0	0
ENSCHIG00000001247		-	0	0	0	0	0	0	0	0
ENSCHIG00000001248	GJB3	gap junction protein beta 3 [Source:HGNC Symbol;Acc:HGNC:4285]	58.98	34.59	31.16	102.55	122.69	118.2	41.576667	114.48
ENSCHIG00000001249	U6	U6 spliceosomal RNA [Source:RFAM;Acc:RF00026]	0	0	0	0	0	0	0	0
ENSCHIG00000001250		-	0	0	0	0	0	0	0	0
ENSCHIG00000001251	ATP1B4	ATPase Na+/K+ transporting family member beta 4 [Source:HGNC Symbol;Acc:HGNC:808]	0	0	0	0	0	0	0	0
ENSCHIG00000001252		-	0	0	0	0	0	0	0	0
ENSCHIG00000001253	ZBTB39	zinc finger and BTB domain containing 39 [Source:HGNC Symbol;Acc:HGNC:29014]	3.74	3.4	5.19	4.04	3.16	4.79	4.11	3.996667
ENSCHIG00000001254		-	0	0	0	0	0	0	0	0
ENSCHIG00000001255		-	0	0	0	0	0	0	0	0
ENSCHIG00000001256		-	0	0	0	0	0	0	0	0
ENSCHIG00000001257	U6	U6 spliceosomal RNA [Source:RFAM;Acc:RF00026]	0	0	0	0	0	0	0	0
ENSCHIG00000001258		-	0	0	0	0	0	0	0	0
ENSCHIG00000001259		-	0	0	0	0	0	0	0	0
ENSCHIG00000001260		-	0	0	0	0	0	0	0	0
ENSCHIG00000001261	U6	U6 spliceosomal RNA [Source:RFAM;Acc:RF00026]	0	0	0	0	0	0	0	0
ENSCHIG00000001262		-	0	0	0	0	0	0	0	0
ENSCHIG00000001263		-	0	0	0	0	0	0	0	0
ENSCHIG00000001264		-	0.03	0.03	0	0	0	0	0.02	0
ENSCHIG00000001265	ABHD13	abhydrolase domain containing 13 [Source:HGNC Symbol;Acc:HGNC:20293]	7.92	10.28	7.62	8.94	4.95	12.87	8.606667	8.92
ENSCHIG00000001266		-	0	0	0	0	0	0	0	0
ENSCHIG00000001267		-	0	0	0	0	0	0	0	0
ENSCHIG00000001268	OR4A47	olfactory receptor family 4 subfamily A member 47 [Source:HGNC Symbol;Acc:HGNC:31266]	0	0	0	0	0	0	0	0
ENSCHIG00000001269	TMEM59L	transmembrane protein 59 like [Source:HGNC Symbol;Acc:HGNC:13237]	4.17	4.87	8.27	1.04	1.26	1.87	5.77	1.39
ENSCHIG00000001270		-	0	0	0	0	0	0	0	0
ENSCHIG00000001271		-	0	0	0	0	0	0	0	0
ENSCHIG00000001272	U6	U6 spliceosomal RNA [Source:RFAM;Acc:RF00026]	0	0	0	0	0	0	0	0
ENSCHIG00000001273	U6	U6 spliceosomal RNA [Source:RFAM;Acc:RF00026]	0	0	0	0	0	0	0	0
ENSCHIG00000001274		-	0	0	0	0	0	0	0	0
ENSCHIG00000001275		-	0	0	0	0	0	0	0	0
ENSCHIG00000001276	MIR32	microRNA 32 [Source:HGNC Symbol;Acc:HGNC:31631]	0	0	0	0	0	0	0	0
ENSCHIG00000001277		-	0	0	0	0	0	0	0	0
ENSCHIG00000001278		-	0	0	0	0	0	0	0	0
ENSCHIG00000001279		-	0	0	0	0	0	0	0	0
ENSCHIG00000001280		-	0.04	0	0.06	0	0	0	0.033333	0
ENSCHIG00000001281		-	0	0	0	0	0	0	0	0
ENSCHIG00000001282	U6	U6 spliceosomal RNA [Source:RFAM;Acc:RF00026]	0	0	0	0	0	0	0	0
ENSCHIG00000001283		-	0	0	0	0	0	0	0	0
ENSCHIG00000001284		-	0	0	0	0	0	0	0	0
ENSCHIG00000001285	SCARNA14	small Cajal body-specific RNA 14 [Source:HGNC Symbol;Acc:HGNC:32571]	0	0	0	0	0	0	0	0
ENSCHIG00000001286	MIR31	microRNA 31 [Source:HGNC Symbol;Acc:HGNC:31630]	0	0	0	0	0	0	0	0
ENSCHIG00000001287	U6	U6 spliceosomal RNA [Source:RFAM;Acc:RF00026]	0	0	0	0	0	0	0	0
ENSCHIG00000001288		-	0	0	0	0	0	0	0	0
ENSCHIG00000001289		-	0	0.21	0.25	0.59	0	0.27	0.153333	0.286667
ENSCHIG00000001290		-	0.79	0.41	0.98	1.53	0.42	0	0.726667	0.65
ENSCHIG00000001291		-	0	0	0	0	0	0	0	0
ENSCHIG00000001292		-	0	0	0	0	0	0	0	0
ENSCHIG00000001293		-	0	0	0	0	0	0	0	0
ENSCHIG00000001294	U6	U6 spliceosomal RNA [Source:RFAM;Acc:RF00026]	0	0	0	0	0	0	0	0
ENSCHIG00000001295		-	0	0	0	0	0	0	0	0
ENSCHIG00000001296	MIR628	microRNA mir-628 [Source:NCBI gene (formerly Entrezgene);Acc:104795856]	0	0	0	0	0	0	0	0
ENSCHIG00000001297	CIART	circadian associated repressor of transcription [Source:HGNC Symbol;Acc:HGNC:25200]	1.75	0.95	0.62	1.12	0.94	1.81	1.106667	1.29
ENSCHIG00000001298	U6	U6 spliceosomal RNA [Source:RFAM;Acc:RF00026]	0	0	0	0	0	0	0	0
ENSCHIG00000001299		-	0	0	0	0	0	0	0	0
ENSCHIG00000001300	5S-rRNA	5S ribosomal RNA [Source:RFAM;Acc:RF00001]	0	0	0	0	0	0	0	0
ENSCHIG00000001301		-	0	0	0	0.06	0	0	0	0.02
ENSCHIG00000001302		-	0	0	0	0	0	0	0	0
ENSCHIG00000001303		-	0	0	0	0	0	0	0	0
ENSCHIG00000001304		-	13.95	15.91	16.88	14.09	7.94	15.96	15.58	12.663333
ENSCHIG00000001305		-	0	0	0	0	0	0	0	0
ENSCHIG00000001306		-	0	0	0	0	0	0	0	0
ENSCHIG00000001307		-	0	0	0	0	0	0	0	0
ENSCHIG00000001308	SRM	spermidine synthase [Source:HGNC Symbol;Acc:HGNC:11296]	123.83	83.97	70.61	196.01	218.29	126.25	92.803333	180.183333
ENSCHIG00000001309	KCNJ10	potassium inwardly rectifying channel subfamily J member 10 [Source:HGNC Symbol;Acc:HGNC:6256]	2.72	2.29	3.69	5.63	5.11	5.27	2.9	5.336667
ENSCHIG00000001310		-	0	0	0	0	0	0	0	0
ENSCHIG00000001311	U6	U6 spliceosomal RNA [Source:RFAM;Acc:RF00026]	0	0	0	0	0	0	0	0
ENSCHIG00000001312	MIR484	microRNA 484 [Source:HGNC Symbol;Acc:HGNC:32341]	0	0	0	0	0	0	0	0
ENSCHIG00000001313		-	0	0	0	0	0	0	0	0
ENSCHIG00000001314	U6	U6 spliceosomal RNA [Source:RFAM;Acc:RF00026]	0	0	0	0	0	0	0	0
ENSCHIG00000001315		-	0.25	0	0	0	0	0	0.083333	0
ENSCHIG00000001316		-	0.33	0	0	0	0.03	0	0.11	0.01
ENSCHIG00000001317	DNHD1	dynein heavy chain domain 1 [Source:HGNC Symbol;Acc:HGNC:26532]	0	0.01	0.02	0.05	0.01	0.04	0.01	0.033333
ENSCHIG00000001318	5S-rRNA	5S ribosomal RNA [Source:RFAM;Acc:RF00001]	0	0	0	0	0	0	0	0
ENSCHIG00000001319		-	0	0	0	0	0	0	0	0
ENSCHIG00000001320		-	0.78	0.88	1.19	1.85	1.83	1.88	0.95	1.853333
ENSCHIG00000001321		-	0	0	0	0	0	0	0	0
ENSCHIG00000001322		-	0.06	0	0.01	0.01	0.02	0.01	0.023333	0.013333
ENSCHIG00000001323	U6	U6 spliceosomal RNA [Source:RFAM;Acc:RF00026]	0	0	0	0	0	0	0	0
ENSCHIG00000001324		-	0	0	0	0	0	0	0	0
ENSCHIG00000001325		-	0	0	0	0	0	0	0	0
ENSCHIG00000001326	U6	U6 spliceosomal RNA [Source:RFAM;Acc:RF00026]	0	0	0	0	0	0	0	0
ENSCHIG00000001327	MIR1251	microRNA 1251 [Source:HGNC Symbol;Acc:HGNC:35317]	0	0	0	0	0	0	0	0
ENSCHIG00000001328	5S-rRNA	5S ribosomal RNA [Source:RFAM;Acc:RF00001]	0	0	0	0	0	0	0	0
ENSCHIG00000001329		-	99.32	81.76	106.01	82.56	93.59	125.92	95.696667	100.69
ENSCHIG00000001330		-	0	0	0	0	0	0	0	0
ENSCHIG00000001331		-	0	0	0	0	0	0	0	0
ENSCHIG00000001332		-	0	0	0	0	0	0	0	0
ENSCHIG00000001333		-	0	0	0	0	0	0	0	0
ENSCHIG00000001334		-	0	0	0	0	0	0	0	0
ENSCHIG00000001335		-	0	0	0	0.07	0	0	0	0.023333
ENSCHIG00000001336		-	0	0	0	0	0	0	0	0
ENSCHIG00000001337		-	0	0	0	0	0	0	0	0
ENSCHIG00000001338	MIR30C	microRNA mir-30c [Source:NCBI gene (formerly Entrezgene);Acc:104796269]	0	0	0	0	0	0	0	0
ENSCHIG00000001339		-	0	0	0	0	0	0	0	0
ENSCHIG00000001340		-	0	0	0	0	0	0	0	0
ENSCHIG00000001341	U6	U6 spliceosomal RNA [Source:RFAM;Acc:RF00026]	0	0	0	0	0	0	0	0
ENSCHIG00000001342		-	0	0	0	0	0	0	0	0
ENSCHIG00000001343		-	0	0	0	0	0	0	0	0
ENSCHIG00000001344	U6	U6 spliceosomal RNA [Source:RFAM;Acc:RF00026]	0	0	0	0	0	0	0	0
ENSCHIG00000001345	5S-rRNA	5S ribosomal RNA [Source:RFAM;Acc:RF00001]	0	0	0	0	0	0	0	0
ENSCHIG00000001346		-	0	0	0	0.14	0	0	0	0.046667
ENSCHIG00000001347		-	0	0	0	0	0	0	0	0
ENSCHIG00000001348		-	0.2	0	0	0	0	0	0.066667	0
ENSCHIG00000001349	ARSB	arylsulfatase B [Source:HGNC Symbol;Acc:HGNC:714]	6.24	6.1	9.44	4.84	3.66	8.57	7.26	5.69
ENSCHIG00000001350		-	0	0	0	0	0	0	0	0
ENSCHIG00000001351		-	0	0	0	0	0	0	0	0
ENSCHIG00000001352		-	0	0	0	0	0	0.05	0	0.016667
ENSCHIG00000001353		-	0	0	0	0	0	0	0	0
ENSCHIG00000001354		-	0	0	0	0	0	0	0	0
ENSCHIG00000001355		-	0	0	0	0	0	0	0	0
ENSCHIG00000001356		-	0.04	0.08	0.05	0	0.01	0.03	0.056667	0.013333
ENSCHIG00000001357	OTOGL	otogelin like [Source:HGNC Symbol;Acc:HGNC:26901]	0	0	0	0	0	0	0	0
ENSCHIG00000001358		-	0	0	0	0	0	0	0	0
ENSCHIG00000001359		-	1.19	1.99	2.39	0.87	0.19	1.02	1.856667	0.693333
ENSCHIG00000001360	U6	U6 spliceosomal RNA [Source:RFAM;Acc:RF00026]	0	0	0	0	0	0	0	0
ENSCHIG00000001361	U6	U6 spliceosomal RNA [Source:RFAM;Acc:RF00026]	0	0	0	0	0	0	0	0
ENSCHIG00000001362	chi-mir-24	chi-mir-24 [Source:miRBase;Acc:MI0030713]	0	0	0	0	0	0	0	0
ENSCHIG00000001363		-	0	0	0	0	0	0	0	0
ENSCHIG00000001364	5S-rRNA	5S ribosomal RNA [Source:RFAM;Acc:RF00001]	0	0	0	0	0	0	0	0
ENSCHIG00000001365		-	0	0	0	0	0	0	0	0
ENSCHIG00000001366		-	3.7	5.3	2.91	1.06	1.03	2.36	3.97	1.483333
ENSCHIG00000001367		-	0	0	0	0	0	0	0	0
ENSCHIG00000001368		-	0.01	0.02	0.13	0.09	0.03	0.02	0.053333	0.046667
ENSCHIG00000001369		-	26.29	55.06	30.81	31.29	27.66	39.28	37.386667	32.743333
ENSCHIG00000001370		-	0	0	0	0	0	0	0	0
ENSCHIG00000001371		-	0	0	0	0	0	0	0	0
ENSCHIG00000001372		-	0	0	0.11	0	0	0	0.036667	0
ENSCHIG00000001373		-	0	0	0	0	0	0	0	0
ENSCHIG00000001374		-	1.31	1.61	13.55	7.89	3.74	17.47	5.49	9.7
ENSCHIG00000001375	MIR496	microRNA mir-496 [Source:NCBI gene (formerly Entrezgene);Acc:104795847]	0	0	0	0	0	0	0	0
ENSCHIG00000001376		-	0	0	0	0	0	0	0	0
ENSCHIG00000001377	U5	U5 spliceosomal RNA [Source:RFAM;Acc:RF00020]	0	0	0	0	0	0	0	0
ENSCHIG00000001378		-	0	0	0	0	0	0	0	0
ENSCHIG00000001379	U6	U6 spliceosomal RNA [Source:RFAM;Acc:RF00026]	0	0	0	0	0	0	0	0
ENSCHIG00000001380	5S-rRNA	5S ribosomal RNA [Source:RFAM;Acc:RF00001]	0	0	0	0	0	0	0	0
ENSCHIG00000001381	MIR378	microRNA mir-378 [Source:NCBI gene (formerly Entrezgene);Acc:104795823]	0	0	0	0	0	0	0	0
ENSCHIG00000001382		-	0	0	0	0	0	0	0	0
ENSCHIG00000001383		-	0	0	0	0	0	0	0	0
ENSCHIG00000001384		-	0	0.2	0	0.22	0	0	0.066667	0.073333
ENSCHIG00000001385		-	0	0	0	0	0	0	0	0
ENSCHIG00000001386		-	2.55	1.79	3.66	7.05	7.33	6.16	2.666667	6.846667
ENSCHIG00000001387		-	0	0	0	0	0	0	0	0
ENSCHIG00000001388		-	0	0	0	0	0	0	0	0
ENSCHIG00000001389		-	0	0	0	0	0	0	0	0
ENSCHIG00000001390		-	0	0	0	0	0	0	0	0
ENSCHIG00000001391		-	0.03	0	0	0	0.03	0	0.01	0.01
ENSCHIG00000001392	U6	U6 spliceosomal RNA [Source:RFAM;Acc:RF00026]	0	0	0	0	0	0	0	0
ENSCHIG00000001393	U6	U6 spliceosomal RNA [Source:RFAM;Acc:RF00026]	0	0	0	0	0	0	0	0
ENSCHIG00000001394	chi-mir-147	chi-mir-147 [Source:miRBase;Acc:MI0030635]	0	0	0	0	0	0	0	0
ENSCHIG00000001395		-	0	0	0	0	0	0	0	0
ENSCHIG00000001396	5S-rRNA	5S ribosomal RNA [Source:RFAM;Acc:RF00001]	0	0	0	0	0	0	0	0
ENSCHIG00000001397		-	0	0	0	0	0	0	0	0
ENSCHIG00000001398		-	0	0	0	0	0	0	0	0
ENSCHIG00000001399		-	0	0	0	0	0	0	0	0
ENSCHIG00000001400	RNF214	ring finger protein 214 [Source:HGNC Symbol;Acc:HGNC:25335]	7.83	7.34	9.42	5.22	2.46	7.15	8.196667	4.943333
ENSCHIG00000001401		-	0	0	0	0	0	0	0	0
ENSCHIG00000001402		-	0	0	0	0	0	0	0	0
ENSCHIG00000001403	SNORA20	small nucleolar RNA, H/ACA box 20 [Source:HGNC Symbol;Acc:HGNC:32610]	0	0	0	0	0	0	0	0
ENSCHIG00000001404	U6	U6 spliceosomal RNA [Source:RFAM;Acc:RF00026]	0	0	0	0	0	0	0	0
ENSCHIG00000001405	MIR504	microRNA mir-504 [Source:NCBI gene (formerly Entrezgene);Acc:104797280]	0	0	0	0	0	0	0	0
ENSCHIG00000001406	U3	Small nucleolar RNA U3 [Source:RFAM;Acc:RF00012]	0	0	0	0	0	0	0	0
ENSCHIG00000001407	5S-rRNA	5S ribosomal RNA [Source:RFAM;Acc:RF00001]	0	0	0	0	0	0	0	0
ENSCHIG00000001408		-	0	0	0	0	0	0	0	0
ENSCHIG00000001409		-	0	0	0	0	0	0	0	0
ENSCHIG00000001410		-	0.75	0.95	1.34	0.42	0.28	0.64	1.013333	0.446667
ENSCHIG00000001411		-	0	0	0	0	0	0	0	0
ENSCHIG00000001412		-	0	0	0	0	0	0	0	0
ENSCHIG00000001413		-	0	0	0	0	0	0	0	0
ENSCHIG00000001414	MIR412	microRNA mir-412 [Source:NCBI gene (formerly Entrezgene);Acc:104797520]	0	0	0	0	0	0	0	0
ENSCHIG00000001415	U6	U6 spliceosomal RNA [Source:RFAM;Acc:RF00026]	0	0	0	0	0	0	0	0
ENSCHIG00000001416	U6	U6 spliceosomal RNA [Source:RFAM;Acc:RF00026]	0	0	0	0	0	0	0	0
ENSCHIG00000001417		-	0.88	1.24	1.42	0.24	0.11	0.34	1.18	0.23
ENSCHIG00000001418	5S-rRNA	5S ribosomal RNA [Source:RFAM;Acc:RF00001]	0	0	0	249.16	0	0	0	83.053333
ENSCHIG00000001419	TAGLN3	transgelin 3 [Source:HGNC Symbol;Acc:HGNC:29868]	1.55	1.68	2.25	1.06	0.97	2.84	1.826667	1.623333
ENSCHIG00000001420	OR2T1	olfactory receptor family 2 subfamily T member 1 [Source:HGNC Symbol;Acc:HGNC:8277]	0	0	0	0	0	0	0	0
ENSCHIG00000001421	SCYL1	SCY1 like pseudokinase 1 [Source:HGNC Symbol;Acc:HGNC:14372]	61.02	51.76	73.13	61.9	68.07	78.03	61.97	69.333333
ENSCHIG00000001422		-	0	0	0	0	0	0	0	0
ENSCHIG00000001423		-	0	0	0	0	0	0	0	0
ENSCHIG00000001424	MIR127	microRNA mir-127 [Source:NCBI gene (formerly Entrezgene);Acc:104795719]	0	0	0	0	0	0	0	0
ENSCHIG00000001425		-	0	0	0	0	0	0	0	0
ENSCHIG00000001426		-	0.15	0.05	0	0	0	0.12	0.066667	0.04
ENSCHIG00000001427		-	0	0	0	0	0	0	0	0
ENSCHIG00000001428		-	0	0	0	0	0	0	0	0
ENSCHIG00000001429	MIR153-2	microRNA 153-2 [Source:HGNC Symbol;Acc:HGNC:31540]	0	0	0	0	0	0	0	0
ENSCHIG00000001430	U6	U6 spliceosomal RNA [Source:RFAM;Acc:RF00026]	0	0	0	0	0	0	0	0
ENSCHIG00000001431	U6	U6 spliceosomal RNA [Source:RFAM;Acc:RF00026]	0	0	0	0	0	0	0	0
ENSCHIG00000001432		-	255.81	324.72	359.55	241.01	163.21	149.46	313.36	184.56
ENSCHIG00000001433		-	0	0	0	0	0	0	0	0
ENSCHIG00000001434	5S-rRNA	5S ribosomal RNA [Source:RFAM;Acc:RF00001]	0	0	0	0	0	0	0	0
ENSCHIG00000001435		-	0	0	0	0	0	0	0	0
ENSCHIG00000001436		-	0	0.02	0	0	0	0	0.006667	0
ENSCHIG00000001437		-	0	0	0	0	0	0	0	0
ENSCHIG00000001438		-	0	0	0	0	0	0	0	0
ENSCHIG00000001439		-	0	0	0	0	0	0	0	0
ENSCHIG00000001440		-	0	0	0	0	0	0	0	0
ENSCHIG00000001441		-	1330.79	1138.68	1095.17	2266.41	2582.26	2006.66	1188.213333	2285.11
ENSCHIG00000001442		-	0	0	0	0	0	0	0	0
ENSCHIG00000001443	chi-mir-656	chi-mir-656 [Source:miRBase;Acc:MI0030827]	0	0	0	0	0	0	0	0
ENSCHIG00000001444	U6	U6 spliceosomal RNA [Source:RFAM;Acc:RF00026]	0	0	0	0	0	0	0	0
ENSCHIG00000001445		-	0	0	0	0	0	0	0	0
ENSCHIG00000001446	U6	U6 spliceosomal RNA [Source:RFAM;Acc:RF00026]	0	0	0	0	0	0	0	0
ENSCHIG00000001447		-	0	0	0	0	0	0	0	0
ENSCHIG00000001448	MIR216A	microRNA 216a [Source:HGNC Symbol;Acc:HGNC:31593]	0	0	0	0	0	0	0	0
ENSCHIG00000001449	5S-rRNA	5S ribosomal RNA [Source:RFAM;Acc:RF00001]	0	0	0	0	0	0	0	0
ENSCHIG00000001450		-	0.14	0	0	0.09	0	0.09	0.046667	0.06
ENSCHIG00000001451	ZNF566	zinc finger protein 566 [Source:HGNC Symbol;Acc:HGNC:25919]	0.68	1.15	1.04	0.24	0.38	0.75	0.956667	0.456667
ENSCHIG00000001452	IRS2	insulin receptor substrate 2 [Source:HGNC Symbol;Acc:HGNC:6126]	1.92	1.45	2.88	6.58	4.95	6.96	2.083333	6.163333
ENSCHIG00000001453		-	0	0	0	0	0	0	0	0
ENSCHIG00000001454		-	0.02	0.02	0.02	0	0	0	0.02	0
ENSCHIG00000001455		-	0	0	0	0	0	0	0	0
ENSCHIG00000001456	MIR363	microRNA mir-363 [Source:NCBI gene (formerly Entrezgene);Acc:104795816]	0	0	0	0	0	0	0	0
ENSCHIG00000001457		-	0	0	0	0	0	0	0	0
ENSCHIG00000001458	U6	U6 spliceosomal RNA [Source:RFAM;Acc:RF00026]	0	0	0	0	0	0	0	0
ENSCHIG00000001459		-	0	0	0	0	0	0	0	0
ENSCHIG00000001460		-	0	0	0	0	0	0	0	0
ENSCHIG00000001461	U6	U6 spliceosomal RNA [Source:RFAM;Acc:RF00026]	0	0	0	0	0	0	0	0
ENSCHIG00000001462		-	0	0	0	0	0	0	0	0
ENSCHIG00000001463	chi-mir-126	chi-mir-126 [Source:miRBase;Acc:MI0030607]	0	0	0	0	0	0	0	0
ENSCHIG00000001464	5S-rRNA	5S ribosomal RNA [Source:RFAM;Acc:RF00001]	0	0	0	0	0	0	0	0
ENSCHIG00000001465		-	0	0	0	0	0	0	0	0
ENSCHIG00000001466		-	0	0	0	0	0	0	0	0
ENSCHIG00000001467		-	0	0	0	0	0	0	0	0
ENSCHIG00000001468		-	0	0	0	0	0	0	0	0
ENSCHIG00000001469		-	0	0	0	0	0	0	0	0
ENSCHIG00000001470		-	0	0	0	0.05	0.05	0	0	0.033333
ENSCHIG00000001471	U6	U6 spliceosomal RNA [Source:RFAM;Acc:RF00026]	0	0	0	0	0	0	0	0
ENSCHIG00000001472		-	0	0	0	0	0	0	0	0
ENSCHIG00000001473	U6	U6 spliceosomal RNA [Source:RFAM;Acc:RF00026]	0	0	0	0	0	0	0	0
ENSCHIG00000001474		-	0	0	0	0	0	0	0	0
ENSCHIG00000001475		-	0	0	0	0	0	0	0	0
ENSCHIG00000001476	chi-mir-1343	chi-mir-1343 [Source:miRBase;Acc:MI0030620]	0	0	0	0	0	0	0	0
ENSCHIG00000001477	5S-rRNA	5S ribosomal RNA [Source:RFAM;Acc:RF00001]	0	0	0	0	0	0	0	0
ENSCHIG00000001478		-	0	0	0	0	0	0	0	0
ENSCHIG00000001479		-	0	0	0	0	0	0	0	0
ENSCHIG00000001480		-	0	0	0	0	0	0	0	0
ENSCHIG00000001481	OR2M4	olfactory receptor family 2 subfamily M member 4 [Source:HGNC Symbol;Acc:HGNC:8270]	0	0	0	0	0	0	0	0
ENSCHIG00000001482	MTHFD1	methylenetetrahydrofolate dehydrogenase, cyclohydrolase and formyltetrahydrofolate synthetase 1 [Source:HGNC Symbol;Acc:HGNC:7432]	9.86	7.52	10.39	19.64	12.92	20.97	9.256667	17.843333
ENSCHIG00000001483		-	0	0	0	0	0	0	0	0
ENSCHIG00000001484	CRAMP1	cramped chromatin regulator homolog 1 [Source:HGNC Symbol;Acc:HGNC:14122]	6.78	5.2	7.86	5.57	4.25	6.93	6.613333	5.583333
ENSCHIG00000001485		-	0	0	0	0	0	0	0	0
ENSCHIG00000001486		-	0	0.02	0.03	0	0	0	0.016667	0
ENSCHIG00000001487		-	0.04	0	0	0.04	0.09	0.05	0.013333	0.06
ENSCHIG00000001488	chi-mir-137	chi-mir-137 [Source:miRBase;Acc:MI0030625]	0	0	0	0	0	0	0	0
ENSCHIG00000001489	U6	U6 spliceosomal RNA [Source:RFAM;Acc:RF00026]	0	0	0	0	0	0	0	0
ENSCHIG00000001490		-	0	0	0	0	0	0	0	0
ENSCHIG00000001491	U6	U6 spliceosomal RNA [Source:RFAM;Acc:RF00026]	0	0	0	0	0	0	0	0
ENSCHIG00000001492	5S-rRNA	5S ribosomal RNA [Source:RFAM;Acc:RF00001]	0	0	0	0	0	0	0	0
ENSCHIG00000001493		-	0	0	0	0.17	0	0	0	0.056667
ENSCHIG00000001494		-	0	0	0	0	0	0	0	0
ENSCHIG00000001495		-	0	0	0	0	0	0	0	0
ENSCHIG00000001496		-	0	0	0	0	0	0	0	0
ENSCHIG00000001497		-	0	0	0	0	0	0	0	0
ENSCHIG00000001498		-	0	0	0	0	0	0	0	0
ENSCHIG00000001499	MIR873	microRNA mir-873 [Source:NCBI gene (formerly Entrezgene);Acc:104795863]	0	0	0	0	0	0	0	0
ENSCHIG00000001500		-	0	0	0	0	0	0	0	0
ENSCHIG00000001501		-	0	0	0	0	0	0	0	0
ENSCHIG00000001502		-	0	0	0	0	0	0	0	0
ENSCHIG00000001503	U6	U6 spliceosomal RNA [Source:RFAM;Acc:RF00026]	0	0	0	0	0	0	0	0
ENSCHIG00000001504	5S-rRNA	5S ribosomal RNA [Source:RFAM;Acc:RF00001]	0	0	0	0	0	0	0	0
ENSCHIG00000001505		-	0	0	0	0	0	0	0	0
ENSCHIG00000001506		-	0	0	0	0	0	0	0	0
ENSCHIG00000001507		-	0	0	0	0	0	0	0	0
ENSCHIG00000001508		-	0	0	0	0	0	0	0	0
ENSCHIG00000001509		-	0	0	0	0	0	0	0	0
ENSCHIG00000001510	ATG16L2	autophagy related 16 like 2 [Source:HGNC Symbol;Acc:HGNC:25464]	5.2	5.05	6.81	2.99	3.26	3.32	5.686667	3.19
ENSCHIG00000001511		-	0	0	0	0	0	0	0	0
ENSCHIG00000001512		-	0	0.01	0.03	0.01	0	0.03	0.013333	0.013333
ENSCHIG00000001513	SLC66A2	solute carrier family 66 member 2 [Source:HGNC Symbol;Acc:HGNC:26188]	23.66	19.72	19.63	63.23	90.59	73.78	21.003333	75.866667
ENSCHIG00000001514	MIR361	microRNA mir-361 [Source:NCBI gene (formerly Entrezgene);Acc:104796576]	0	0	0	0	0	0	0	0
ENSCHIG00000001515		-	0	0	0	0	0	0	0	0
ENSCHIG00000001516		-	0	0	0	0	0	0	0	0
ENSCHIG00000001517		-	0	0	0	0	0	0	0	0
ENSCHIG00000001518	U6	U6 spliceosomal RNA [Source:RFAM;Acc:RF00026]	0	0	0	0	0	0	0	0
ENSCHIG00000001519		-	0	0	0	0	0	0	0	0
ENSCHIG00000001520	U3	Small nucleolar RNA U3 [Source:RFAM;Acc:RF00012]	0	0	0	0	0	0	0	0
ENSCHIG00000001521		-	0	0	0	0	0	0	0	0
ENSCHIG00000001522	5S-rRNA	5S ribosomal RNA [Source:RFAM;Acc:RF00001]	0	0	0	0	0	0	0	0
ENSCHIG00000001523		-	0	0	0	0	0	0	0	0
ENSCHIG00000001524		-	0	0	0	0	0	0.2	0	0.066667
ENSCHIG00000001525		-	0	0.01	0.22	0	0	0	0.076667	0
ENSCHIG00000001526		-	0	0	0	0	0	0	0	0
ENSCHIG00000001527		-	0	0	0	0	0	0	0	0
ENSCHIG00000001528		-	0.01	0	0	0.06	0	0	0.003333	0.02
ENSCHIG00000001529	U6	U6 spliceosomal RNA [Source:RFAM;Acc:RF00026]	0	0	0	0	0	0	0	0
ENSCHIG00000001530		-	0	0	0	0	0	0	0	0
ENSCHIG00000001531	MIR136	microRNA mir-136 [Source:NCBI gene (formerly Entrezgene);Acc:104797241]	0	0	0	0	0	0	0	0
ENSCHIG00000001532		-	34.01	24.13	38.39	28.65	20.99	26.24	32.176667	25.293333
ENSCHIG00000001533	U6	U6 spliceosomal RNA [Source:RFAM;Acc:RF00026]	0	0	0	0	0	0	0	0
ENSCHIG00000001534	RIOK1	RIO kinase 1 [Source:HGNC Symbol;Acc:HGNC:18656]	2.29	2.6	3.72	2.59	1.52	3.83	2.87	2.646667
ENSCHIG00000001535		-	0	0	0	0	0	0	0	0
ENSCHIG00000001536	VAX1	ventral anterior homeobox 1 [Source:HGNC Symbol;Acc:HGNC:12660]	0.12	0.13	0.16	0	0	0.08	0.136667	0.026667
ENSCHIG00000001537	chi-mir-187	chi-mir-187 [Source:miRBase;Acc:MI0030658]	0	0	0	0	0	0	0	0
ENSCHIG00000001538		-	1.2	3.11	3.43	0.99	0.48	2.62	2.58	1.363333
ENSCHIG00000001539		-	0	0	0	0	0	0	0	0
ENSCHIG00000001540	5S-rRNA	5S ribosomal RNA [Source:RFAM;Acc:RF00001]	0	0	0	0	0	0	0	0
ENSCHIG00000001541		-	0.48	0.29	0.12	0.08	0.08	0.21	0.296667	0.123333
ENSCHIG00000001542		-	0	0	0	0	0	0	0	0
ENSCHIG00000001543		-	0	0	0	0.19	0.2	0	0	0.13
ENSCHIG00000001544		-	0	0	0	0	0	0	0	0
ENSCHIG00000001545		-	0	0	0	0.07	0	0	0	0.023333
ENSCHIG00000001546		-	0	0	0	0	0	0	0	0
ENSCHIG00000001547		-	0	0	0	0	0	0	0	0
ENSCHIG00000001548	U6	U6 spliceosomal RNA [Source:RFAM;Acc:RF00026]	0	0	0	0	0	0	0	0
ENSCHIG00000001549	U6	U6 spliceosomal RNA [Source:RFAM;Acc:RF00026]	0	0	0	0	0	0	0	0
ENSCHIG00000001550		-	0	0	0	0	0	0	0	0
ENSCHIG00000001551		-	0	0	0	0	0	0	0	0
ENSCHIG00000001552	RHOV	ras homolog family member V [Source:HGNC Symbol;Acc:HGNC:18313]	6.78	5.84	7.64	3.65	3.55	4.7	6.753333	3.966667
ENSCHIG00000001553	5S-rRNA	5S ribosomal RNA [Source:RFAM;Acc:RF00001]	0	0	0	0	0	0	0	0
ENSCHIG00000001554		-	0	0	0	0	0	0	0	0
ENSCHIG00000001555		-	0	0	0	0	0	0	0	0
ENSCHIG00000001556		-	0	0	0	0	0	0	0	0
ENSCHIG00000001557	CCDC80	coiled-coil domain containing 80 [Source:HGNC Symbol;Acc:HGNC:30649]	32.81	38.63	71.95	15.67	11.16	39.68	47.796667	22.17
ENSCHIG00000001558		-	0.04	0	0	0	0.02	0	0.013333	0.006667
ENSCHIG00000001559		-	0	0	0	0	0	0	0	0
ENSCHIG00000001560		-	0	0	0	0	0	0	0	0
ENSCHIG00000001561	AEN	apoptosis enhancing nuclease [Source:HGNC Symbol;Acc:HGNC:25722]	72.07	59.21	86.27	68.89	77.85	73.59	72.516667	73.443333
ENSCHIG00000001562	chi-mir-105a	chi-mir-105a [Source:miRBase;Acc:MI0030591]	0	0	0	0	0	0	0	0
ENSCHIG00000001563	U6	U6 spliceosomal RNA [Source:RFAM;Acc:RF00026]	0	0	0	0	0	0	0	0
ENSCHIG00000001564		-	0	0	0	0	0	0	0	0
ENSCHIG00000001565		-	0.07	0.12	0.21	0.02	0.16	0.18	0.133333	0.12
ENSCHIG00000001566		-	0	0	0	0	0	0	0	0
ENSCHIG00000001567		-	0	0	0	0	0	0	0	0
ENSCHIG00000001568	U6	U6 spliceosomal RNA [Source:RFAM;Acc:RF00026]	0	0	0	0	0	0	0	0
ENSCHIG00000001569	5S-rRNA	5S ribosomal RNA [Source:RFAM;Acc:RF00001]	0	0	0	0	0	0	0	0
ENSCHIG00000001570	MLLT11	MLLT11 transcription factor 7 cofactor [Source:HGNC Symbol;Acc:HGNC:16997]	5.76	0.22	0	0	0	2.09	1.993333	0.696667
ENSCHIG00000001571		-	0	0	0	0	0	0	0	0
ENSCHIG00000001572		-	0	0	0	0	0	0	0	0
ENSCHIG00000001573		-	0	0	0	0	0	0	0	0
ENSCHIG00000001574	NKX6-2	NK6 homeobox 2 [Source:HGNC Symbol;Acc:HGNC:19321]	0	0	0	0.07	0	0	0	0.023333
ENSCHIG00000001575		-	0	0	0	0	0	0	0	0
ENSCHIG00000001576		-	0	0	0	0	0	0	0	0
ENSCHIG00000001577		-	0	0	0	0	0	0	0	0
ENSCHIG00000001578		-	0	0	0	0	0	0	0	0
ENSCHIG00000001579		-	0	0	0	0	0	0	0	0
ENSCHIG00000001580	U6	U6 spliceosomal RNA [Source:RFAM;Acc:RF00026]	0	0	0	0	0	0	0	0
ENSCHIG00000001581	MIR202	microRNA mir-202 [Source:NCBI gene (formerly Entrezgene);Acc:104795765]	0	0	0	0	0	0	0	0
ENSCHIG00000001582	SNORD42	Small nucleolar RNA SNORD42 [Source:RFAM;Acc:RF00150]	0	0	0	0	0	0	0	0
ENSCHIG00000001583	U6	U6 spliceosomal RNA [Source:RFAM;Acc:RF00026]	0	0	0	0	0	0	0	0
ENSCHIG00000001584		-	0	0	0	0	0	0	0	0
ENSCHIG00000001585	5S-rRNA	5S ribosomal RNA [Source:RFAM;Acc:RF00001]	0	0	0	0	0	0	0	0
ENSCHIG00000001586		-	0	0	0	0	0	0	0	0
ENSCHIG00000001587		-	0	0	0	1.57	0	0	0	0.523333
ENSCHIG00000001588		-	0	0	0	0	0	0	0	0
ENSCHIG00000001589	U6	U6 spliceosomal RNA [Source:RFAM;Acc:RF00026]	0	0	0	0	0	0	0	0
ENSCHIG00000001590		-	0	0	0	0	0	0	0	0
ENSCHIG00000001591	ARHGEF25	Rho guanine nucleotide exchange factor 25 [Source:HGNC Symbol;Acc:HGNC:30275]	0.26	0.21	0.62	0.04	0.03	0.02	0.363333	0.03
ENSCHIG00000001592		-	0	0	0	0	0	0	0	0
ENSCHIG00000001593		-	0	0	0.15	0.27	0	0	0.05	0.09
ENSCHIG00000001594	ARMC8	armadillo repeat containing 8 [Source:HGNC Symbol;Acc:HGNC:24999]	4.27	7.53	5.89	3.59	2.05	6.84	5.896667	4.16
ENSCHIG00000001595		-	0	0	0	0	0	0	0	0
ENSCHIG00000001596	SNORD42	Small nucleolar RNA SNORD42 [Source:RFAM;Acc:RF00150]	0	0	0	0	0	0	0	0
ENSCHIG00000001597		-	0	0	0	0	0	0	0	0
ENSCHIG00000001598		-	0	0	0	0	0	0	0	0
ENSCHIG00000001599		-	0	0	0	0	0	0	0	0
ENSCHIG00000001600		-	0	0	0	0	0	0	0	0
ENSCHIG00000001601		-	0	0	0	0	0	0	0	0
ENSCHIG00000001602	U2	U2 spliceosomal RNA [Source:RFAM;Acc:RF00004]	0	0	0	0	0	0	0	0
ENSCHIG00000001603		-	0	0	0	0	0	0	0	0
ENSCHIG00000001604		-	0	0	0.14	1.29	0	8.24	0.046667	3.176667
ENSCHIG00000001605		-	0	0	0	0	0	0	0	0
ENSCHIG00000001606	FGF3	fibroblast growth factor 3 [Source:HGNC Symbol;Acc:HGNC:3681]	0	0	0	0	0	0	0	0
ENSCHIG00000001607	TMPRSS11A	transmembrane serine protease 11A [Source:HGNC Symbol;Acc:HGNC:27954]	0.01	0.01	0.02	0	0	0	0.013333	0
ENSCHIG00000001608	MIR9-2	microRNA 9-2 [Source:HGNC Symbol;Acc:HGNC:31642]	0	0	0	0	0	0	0	0
ENSCHIG00000001609	CYP2A13	cytochrome P450 family 2 subfamily A member 13 [Source:VGNC Symbol;Acc:VGNC:103432]	0.13	0	0.06	0.09	0.1	0.24	0.063333	0.143333
ENSCHIG00000001610		-	0	0	0	0	0	0	0	0
ENSCHIG00000001611	U6	U6 spliceosomal RNA [Source:RFAM;Acc:RF00026]	0	0	0	0	0	0	0	0
ENSCHIG00000001612	U3	Small nucleolar RNA U3 [Source:RFAM;Acc:RF00012]	56.35	46.45	48.74	28.69	22.98	9.75	50.513333	20.473333
ENSCHIG00000001613		-	0.05	0.47	0.25	0	0	0	0.256667	0
ENSCHIG00000001614	U2	U2 spliceosomal RNA [Source:RFAM;Acc:RF00004]	0	0	0	0	0	0	0	0
ENSCHIG00000001615		-	0	0	0	0	0	0	0	0
ENSCHIG00000001616		-	0	0	0	0	0	0	0	0
ENSCHIG00000001617		-	0	0	0	0	0	0	0	0
ENSCHIG00000001618	PUF60	poly(U) binding splicing factor 60 [Source:HGNC Symbol;Acc:HGNC:17042]	66.75	54.63	53.38	60.05	74.78	70.86	58.253333	68.563333
ENSCHIG00000001619		-	0	0	0	0	0	0	0	0
ENSCHIG00000001620		-	0	0	0	0	0	0	0	0
ENSCHIG00000001621		-	0	0	0	0	0	0	0	0
ENSCHIG00000001622	U6	U6 spliceosomal RNA [Source:RFAM;Acc:RF00026]	0	0	0	0	0	0	0	0
ENSCHIG00000001623		-	0	0	0	0	0	0	0	0
ENSCHIG00000001624	U2	U2 spliceosomal RNA [Source:RFAM;Acc:RF00004]	0	0	0	0	0	0	0	0
ENSCHIG00000001625	U6	U6 spliceosomal RNA [Source:RFAM;Acc:RF00026]	0	0	0	0	0	0	0	0
ENSCHIG00000001626	MIR301B	microRNA mir-301b [Source:NCBI gene (formerly Entrezgene);Acc:104795796]	1.96	1.33	0.94	7.27	8.73	5.01	1.41	7.003333
ENSCHIG00000001627		-	0	0	0	0	0	0	0	0
ENSCHIG00000001628		-	0	0	0	0	0	0	0	0
ENSCHIG00000001629		-	0	0	0	0	0	0	0	0
ENSCHIG00000001630		-	0	0	0	0	0	0	0	0
ENSCHIG00000001631	FAM174C	family with sequence similarity 174 member C [Source:HGNC Symbol;Acc:HGNC:26073]	142.12	145.9	128.73	138	142.14	90.11	138.916667	123.416667
ENSCHIG00000001632		-	0	0	0	0	0	0	0	0
ENSCHIG00000001633		-	0	0	0	0	0	0	0	0
ENSCHIG00000001634		-	0	0	0	0	0	0	0	0
ENSCHIG00000001635	ZBTB7C	zinc finger and BTB domain containing 7C [Source:HGNC Symbol;Acc:HGNC:31700]	0.52	0.38	0.47	4.79	3.16	3.5	0.456667	3.816667
ENSCHIG00000001636	U6	U6 spliceosomal RNA [Source:RFAM;Acc:RF00026]	0	0	0	0	0	0	0	0
ENSCHIG00000001637		-	0.01	0.06	0.05	0.04	0.06	0.02	0.04	0.04
ENSCHIG00000001638	SNORA9	small nucleolar RNA, H/ACA box 9 [Source:HGNC Symbol;Acc:HGNC:32597]	0	0	0	0	0	0	0	0
ENSCHIG00000001639	chi-mir-219	chi-mir-219 [Source:miRBase;Acc:MI0030695]	0	0	0	0	0	0	0	0
ENSCHIG00000001640	U2	U2 spliceosomal RNA [Source:RFAM;Acc:RF00004]	0	0	0	0	0	0	0	0
ENSCHIG00000001641		-	0	0	0	0	0	0	0	0
ENSCHIG00000001642	U6	U6 spliceosomal RNA [Source:RFAM;Acc:RF00026]	0	0	0	0	0	0	0	0
ENSCHIG00000001643		-	0.01	0	0.02	0	0	0	0.01	0
ENSCHIG00000001644		-	0	0	0	0	0	0	0	0
ENSCHIG00000001645		-	0	0	0	0	0	0	0	0
ENSCHIG00000001646		-	0	0	0	0	0	0	0	0
ENSCHIG00000001647		-	0	0	0	0	0	0	0	0
ENSCHIG00000001648	KCNA4	potassium voltage-gated channel subfamily A member 4 [Source:HGNC Symbol;Acc:HGNC:6222]	0	0	0	0	0	0	0	0
ENSCHIG00000001649	U6	U6 spliceosomal RNA [Source:RFAM;Acc:RF00026]	0	0	0	0	0	0	0	0
ENSCHIG00000001650	U6	U6 spliceosomal RNA [Source:RFAM;Acc:RF00026]	0	0	0	0	0	0	0	0
ENSCHIG00000001651	chi-mir-184	chi-mir-184 [Source:miRBase;Acc:MI0030656]	0	0	0	0	0	0	0	0
ENSCHIG00000001652		-	0	0	0	0	0	0	0	0
ENSCHIG00000001653		-	0	0	0	0	0	0	0	0
ENSCHIG00000001654		-	0	0	0	0	0	0	0	0
ENSCHIG00000001655	U2	U2 spliceosomal RNA [Source:RFAM;Acc:RF00004]	0	0	0	0	0	0	0	0
ENSCHIG00000001656		-	0	0	0	0	0	0	0	0
ENSCHIG00000001657		-	0	0	0	0	0	0	0	0
ENSCHIG00000001658		-	0	0	0	0	0	0	0	0
ENSCHIG00000001659	KRTAP3-1	keratin associated protein 3-1 [Source:NCBI gene (formerly Entrezgene);Acc:100861180]	0	0	0	0	0	0	0	0
ENSCHIG00000001660	OR10D3	olfactory receptor family 10 subfamily D member 3 [Source:HGNC Symbol;Acc:HGNC:8168]	0	0	0	0	0	0	0	0
ENSCHIG00000001661		-	0.15	0.16	0.2	0	0	0	0.17	0
ENSCHIG00000001662		-	0	0	0	0	0	0	0	0
ENSCHIG00000001663		-	0.01	0.01	0	0.01	0.04	0.07	0.006667	0.04
ENSCHIG00000001664		-	0	0	0	0	0	0	0	0
ENSCHIG00000001665	U6	U6 spliceosomal RNA [Source:RFAM;Acc:RF00026]	0	0	0	0	0	0	0	0
ENSCHIG00000001666	U6	U6 spliceosomal RNA [Source:RFAM;Acc:RF00026]	0	0	0	0	0	0	0	0
ENSCHIG00000001667	SNORA44	small nucleolar RNA, H/ACA box 44 [Source:HGNC Symbol;Acc:HGNC:32637]	0	0	0	69.88	58.34	0	0	42.74
ENSCHIG00000001668	MIR142	microRNA 142 [Source:HGNC Symbol;Acc:HGNC:31529]	0	0	0	0	0	0	0	0
ENSCHIG00000001669		-	0	0	0	0	0	0	0	0
ENSCHIG00000001670	U2	U2 spliceosomal RNA [Source:RFAM;Acc:RF00004]	0	0	0	0	0	0	0	0
ENSCHIG00000001671	NEURL3	neuralized E3 ubiquitin protein ligase 3 [Source:HGNC Symbol;Acc:HGNC:25162]	0	0	0	0	0	0	0	0
ENSCHIG00000001672	SLC27A5	solute carrier family 27 member 5 [Source:HGNC Symbol;Acc:HGNC:10999]	9.29	6.82	9.11	3.98	4.16	3.42	8.406667	3.853333
ENSCHIG00000001673		-	0	0	0	0	0	0	0	0
ENSCHIG00000001674		-	0	0	0	0	0	0	0	0
ENSCHIG00000001675	RHOU	ras homolog family member U [Source:HGNC Symbol;Acc:HGNC:17794]	16.61	13.2	16	0.94	0.45	1.19	15.27	0.86
ENSCHIG00000001676		-	0	0	0	0	0	0	0	0
ENSCHIG00000001677	U6	U6 spliceosomal RNA [Source:RFAM;Acc:RF00026]	0	0	0	0	0	0	0	0
ENSCHIG00000001678	MIR138-1	microRNA 138-1 [Source:HGNC Symbol;Acc:HGNC:31524]	0	0	0	0	0	0	0	0
ENSCHIG00000001679		-	0	0	0	0	0	0	0	0
ENSCHIG00000001680	U6	U6 spliceosomal RNA [Source:RFAM;Acc:RF00026]	0	0	0	0	0	0	0	0
ENSCHIG00000001681	U2	U2 spliceosomal RNA [Source:RFAM;Acc:RF00004]	0	0	0	0	0	0	0	0
ENSCHIG00000001682		-	0	0	0	0	0	0	0	0
ENSCHIG00000001683		-	0	0	0	0	0	0	0	0
ENSCHIG00000001684	PRR5L	proline rich 5 like [Source:HGNC Symbol;Acc:HGNC:25878]	4.51	4.92	8.18	1.79	1.64	2.39	5.87	1.94
ENSCHIG00000001685		-	0	0	0.01	0.02	0	0.02	0.003333	0.013333
ENSCHIG00000001686		-	0	0	0	0.14	0.04	0.09	0	0.09
ENSCHIG00000001687		-	0	0	0	0	0	0	0	0
ENSCHIG00000001688		-	0	0	0	0	0.19	0.14	0	0.11
ENSCHIG00000001689	SHTN1	shootin 1 [Source:HGNC Symbol;Acc:HGNC:29319]	9.26	20.71	22.09	6.59	4.08	12.7	17.353333	7.79
ENSCHIG00000001690	CA6	carbonic anhydrase 6 [Source:HGNC Symbol;Acc:HGNC:1380]	0.1	0	0	0	0	0	0.033333	0
ENSCHIG00000001691		-	0	0	0	0	0	0	0	0
ENSCHIG00000001692	IL5	interleukin 5 [Source:HGNC Symbol;Acc:HGNC:6016]	0	0	0	0	0	0	0	0
ENSCHIG00000001693		-	2.86	6.96	3.25	0.91	1.02	2.65	4.356667	1.526667
ENSCHIG00000001694	SCARNA3	small Cajal body-specific RNA 3 [Source:HGNC Symbol;Acc:HGNC:32577]	0	57.15	0	0	0	0	19.05	0
ENSCHIG00000001695	U6	U6 spliceosomal RNA [Source:RFAM;Acc:RF00026]	0	0	0	0	0	0	0	0
ENSCHIG00000001696	MIR324	microRNA mir-324 [Source:NCBI gene (formerly Entrezgene);Acc:104795802]	0	0	0	0	0	0	0	0
ENSCHIG00000001697		-	0	0	0	0	0	0	0	0
ENSCHIG00000001698		-	0	0	0	0	0	0	0	0
ENSCHIG00000001699		-	0	0	0	0	0	0	0	0
ENSCHIG00000001700		-	0.51	0.3	0.47	0.2	0.21	0	0.426667	0.136667
ENSCHIG00000001701	U2	U2 spliceosomal RNA [Source:RFAM;Acc:RF00004]	0	0	0	0	0	0	0	0
ENSCHIG00000001702		-	0	0	0	0	0	0	0	0
ENSCHIG00000001703		-	3.31	2.71	2.57	5.98	6.12	6.67	2.863333	6.256667
ENSCHIG00000001704		-	0.26	0	0	0	0	0.3	0.086667	0.1
ENSCHIG00000001705	U6	U6 spliceosomal RNA [Source:RFAM;Acc:RF00026]	0	0	0	0	0	0	0	0
ENSCHIG00000001706	U3	Small nucleolar RNA U3 [Source:RFAM;Acc:RF00012]	45.57	32.38	13.84	28.13	11.25	19.06	30.596667	19.48
ENSCHIG00000001707		-	0	0	0	0	0	0	0	0
ENSCHIG00000001708	MIR432	microRNA mir-432 [Source:NCBI gene (formerly Entrezgene);Acc:104797275]	0	0	0	0	0	0	0	0
ENSCHIG00000001709	U1	U1 spliceosomal RNA [Source:RFAM;Acc:RF00003]	0	0	0	0	0	0	0	0
ENSCHIG00000001710		-	0	0	0	0	0	0	0	0
ENSCHIG00000001711	U2	U2 spliceosomal RNA [Source:RFAM;Acc:RF00004]	0	0	0	0	0	0	0	0
ENSCHIG00000001712		-	0	0	0	0	0	0	0	0
ENSCHIG00000001713		-	0	0	0	0	0	0	0	0
ENSCHIG00000001714		-	0	0	0	0	0	0	0	0
ENSCHIG00000001715		-	0	0	0	0	0	0	0	0
ENSCHIG00000001716		-	0	0	0	0	0	0	0	0
ENSCHIG00000001717		-	0	0	0	0	0	0	0	0
ENSCHIG00000001718		-	0	0	0	0	0	0	0	0
ENSCHIG00000001719	MIR1-2	microRNA 1-2 [Source:HGNC Symbol;Acc:HGNC:31500]	0	0	0	0	0	0	0	0
ENSCHIG00000001720		-	0	0	0	0	0	0	0	0
ENSCHIG00000001721	U6	U6 spliceosomal RNA [Source:RFAM;Acc:RF00026]	0	0	0	0	0	0	0	0
ENSCHIG00000001722	CYTL1	cytokine like 1 [Source:HGNC Symbol;Acc:HGNC:24435]	0	0	0	0	0	0	0	0
ENSCHIG00000001723		-	0	0	0	0	0	0	0	0
ENSCHIG00000001724		-	0	0	0	0	0	0	0	0
ENSCHIG00000001725		-	0	0	0	0	0	0	0	0
ENSCHIG00000001726		-	0	0	0	0	0	0.27	0	0.09
ENSCHIG00000001727	SNORD59A	small nucleolar RNA, C/D box 59A [Source:HGNC Symbol;Acc:HGNC:10210]	0	0	0	0	0	0	0	0
ENSCHIG00000001728		-	0	0	0	0	0	0	0	0
ENSCHIG00000001729		-	0	0	0	0	0	0	0	0
ENSCHIG00000001730	U6	U6 spliceosomal RNA [Source:RFAM;Acc:RF00026]	0	0	0	0	0	0	0	0
ENSCHIG00000001731	chi-mir-151	chi-mir-151 [Source:miRBase;Acc:MI0030639]	0	0	0	0	0	0	0	0
ENSCHIG00000001732	U6	U6 spliceosomal RNA [Source:RFAM;Acc:RF00026]	0	0	0	0	0	0	0	0
ENSCHIG00000001733		-	4.07	5.31	29.07	8.53	7.77	8.26	12.816667	8.186667
ENSCHIG00000001734	CACNB2	calcium voltage-gated channel auxiliary subunit beta 2 [Source:HGNC Symbol;Acc:HGNC:1402]	0	0	0	0	0	0	0	0
ENSCHIG00000001735	SLC10A2	solute carrier family 10 member 2 [Source:HGNC Symbol;Acc:HGNC:10906]	0	0	0	0	0	0	0	0
ENSCHIG00000001736	U2	U2 spliceosomal RNA [Source:RFAM;Acc:RF00004]	4.96	14.79	18.56	4.46	5.81	0	12.77	3.423333
ENSCHIG00000001737	U6	U6 spliceosomal RNA [Source:RFAM;Acc:RF00026]	0	0	0	0	0	0	0	0
ENSCHIG00000001738		-	0	0	0	0	0	0	0	0
ENSCHIG00000001739		-	0	0	0	0	0	0	0	0
ENSCHIG00000001740		-	0	0	0	0	0	0.01	0	0.003333
ENSCHIG00000001741		-	0	0	0.19	0.3	0.16	0	0.063333	0.153333
ENSCHIG00000001742		-	0	0	0	0	0	0	0	0
ENSCHIG00000001743		-	0	0	0	0	0	0	0	0
ENSCHIG00000001744	GRXCR2	glutaredoxin and cysteine rich domain containing 2 [Source:HGNC Symbol;Acc:HGNC:33862]	0	0	0	0	0	0	0	0
ENSCHIG00000001745	PLPP6	phospholipid phosphatase 6 [Source:HGNC Symbol;Acc:HGNC:23682]	2.53	2.72	4.42	5.06	2.22	6.44	3.223333	4.573333
ENSCHIG00000001746		-	0	0	0	0	0	0	0	0
ENSCHIG00000001747	BCL7B	BAF chromatin remodeling complex subunit BCL7B [Source:HGNC Symbol;Acc:HGNC:1005]	83.9	66.67	76.51	61.5	59.13	80.08	75.693333	66.903333
ENSCHIG00000001748		-	0	0	0	0	0	0	0	0
ENSCHIG00000001749		-	0	0	0	0	0	0	0	0
ENSCHIG00000001750		-	0	0	0	0	0	0	0	0
ENSCHIG00000001751	U6	U6 spliceosomal RNA [Source:RFAM;Acc:RF00026]	0	0	0	0	0	0	0	0
ENSCHIG00000001752	SCARNA16	small Cajal body-specific RNA 16 [Source:HGNC Symbol;Acc:HGNC:32573]	5.05	5.66	3.97	25.56	8.67	9	4.893333	14.41
ENSCHIG00000001753	CCDC85B	coiled-coil domain containing 85B [Source:HGNC Symbol;Acc:HGNC:24926]	10	4.49	6.33	10.12	25.3	24.34	6.94	19.92
ENSCHIG00000001754		-	0	0	0	0	0	0	0	0
ENSCHIG00000001755	U6	U6 spliceosomal RNA [Source:RFAM;Acc:RF00026]	0	0	0	0	0	0	0	0
ENSCHIG00000001756	ISLR	immunoglobulin superfamily containing leucine rich repeat [Source:HGNC Symbol;Acc:HGNC:6133]	0	0	0	0	0	0.07	0	0.023333
ENSCHIG00000001757	MIR374A	microRNA mir-374a [Source:NCBI gene (formerly Entrezgene);Acc:104795818]	0	0	0	0	0	0	0	0
ENSCHIG00000001758	U2	U2 spliceosomal RNA [Source:RFAM;Acc:RF00004]	0	0	0	0	0	0	0	0
ENSCHIG00000001759	FAM107A	family with sequence similarity 107 member A [Source:HGNC Symbol;Acc:HGNC:30827]	0	0	0	0	0	0	0	0
ENSCHIG00000001760		-	0	0	0	0	0	0	0	0
ENSCHIG00000001761	U6	U6 spliceosomal RNA [Source:RFAM;Acc:RF00026]	0	0	0	0	0	0	0	0
ENSCHIG00000001762		-	0	0	0	0	0	0	0	0
ENSCHIG00000001763		-	0	0	0	0	0	0	0	0
ENSCHIG00000001764		-	0.28	0.3	0.67	0.12	0.32	0.08	0.416667	0.173333
ENSCHIG00000001765		-	0	0	0	0	0	0	0	0
ENSCHIG00000001766	ASB17	ankyrin repeat and SOCS box containing 17 [Source:HGNC Symbol;Acc:HGNC:19769]	0	0	0	0	0	0	0	0
ENSCHIG00000001767		-	0	0	0	0	0	0	0	0
ENSCHIG00000001768		-	0	0	0	0	0	0	0	0
ENSCHIG00000001769	U6	U6 spliceosomal RNA [Source:RFAM;Acc:RF00026]	0	0	0	0	0	0	0	0
ENSCHIG00000001770	U6	U6 spliceosomal RNA [Source:RFAM;Acc:RF00026]	0	0	0	0	0	0	0	0
ENSCHIG00000001771	MIR539	microRNA 539 [Source:HGNC Symbol;Acc:HGNC:32529]	0	0	0	0	0	0	0	0
ENSCHIG00000001772		-	0	0	0	0	0	0	0	0
ENSCHIG00000001773		-	0	0	0	0	0	0	0	0
ENSCHIG00000001774		-	0	0	0	0	0	0	0	0
ENSCHIG00000001775	SLITRK5	SLIT and NTRK like family member 5 [Source:HGNC Symbol;Acc:HGNC:20295]	0.02	0.02	0.08	0	0.07	0.11	0.04	0.06
ENSCHIG00000001776	U2	U2 spliceosomal RNA [Source:RFAM;Acc:RF00004]	4.96	44.38	18.56	4.46	17.51	25.56	22.633333	15.843333
ENSCHIG00000001777		-	0	0	0	0	0	0	0	0
ENSCHIG00000001778		-	0	0	0	0.09	0.03	0	0	0.04
ENSCHIG00000001779	ABCC11	ATP binding cassette subfamily C member 11 [Source:HGNC Symbol;Acc:HGNC:14639]	0	0	0.01	0.01	0	0	0.003333	0.003333
ENSCHIG00000001780		-	0	0	0	0	0	0	0	0
ENSCHIG00000001781		-	0	0	0	0	0	0	0	0
ENSCHIG00000001782		-	0	0	0	0	0	0	0	0
ENSCHIG00000001783		-	0	0	0	0	0	0	0	0
ENSCHIG00000001784	U6	U6 spliceosomal RNA [Source:RFAM;Acc:RF00026]	0	0	0	0	0	0	0	0
ENSCHIG00000001785		-	0	0	0	0	0	0	0	0
ENSCHIG00000001786		-	0	0	0	0	0	0	0	0
ENSCHIG00000001787		-	0	0	0	0	0	0	0	0
ENSCHIG00000001788		-	0	0	0	0	0	0	0	0
ENSCHIG00000001789		-	0	0	0	0	0	0	0	0
ENSCHIG00000001790	U2	U2 spliceosomal RNA [Source:RFAM;Acc:RF00004]	0	0	0	0	0	0	0	0
ENSCHIG00000001791		-	0.11	0.06	0.24	0.1	0.04	0.3	0.136667	0.146667
ENSCHIG00000001792		-	0	0	0	0	0	0	0	0
ENSCHIG00000001793		-	0	0	0	0	0	0	0	0
ENSCHIG00000001794		-	0	0	0	0	0	0	0	0
ENSCHIG00000001795		-	0	0	0	0	0	0	0	0
ENSCHIG00000001796	chi-mir-497	chi-mir-497 [Source:miRBase;Acc:MI0030811]	0	0	0	0	0	0	0	0
ENSCHIG00000001797	U6	U6 spliceosomal RNA [Source:RFAM;Acc:RF00026]	0	0	0	0	0	0	0	0
ENSCHIG00000001798	U6	U6 spliceosomal RNA [Source:RFAM;Acc:RF00026]	0	0	0	0	0	0	0	0
ENSCHIG00000001799		-	40.74	41.9	55.2	36.72	23.87	54.57	45.946667	38.386667
ENSCHIG00000001800	RNaseP-nuc	Nuclear RNase P [Source:RFAM;Acc:RF00009]	0	0	0	0	0	0	0	0
ENSCHIG00000001801		-	0	0	0	0	0	0	0	0
ENSCHIG00000001802	U2	U2 spliceosomal RNA [Source:RFAM;Acc:RF00004]	4.96	0	0	4.46	0	0	1.653333	1.486667
ENSCHIG00000001803		-	0.11	0.09	0.02	0.03	0.03	0.04	0.073333	0.033333
ENSCHIG00000001804		-	0	0	0	0	0	0	0	0
ENSCHIG00000001805		-	0	0	0	0	0	0	0	0
ENSCHIG00000001806		-	0	0	0	0	0	0	0	0
ENSCHIG00000001807	U1	U1 spliceosomal RNA [Source:RFAM;Acc:RF00003]	0	0	0	0	0	0	0	0
ENSCHIG00000001808	MIR135B	microRNA mir-135b [Source:NCBI gene (formerly Entrezgene);Acc:104795728]	0	0	0	0	0	0	0	0
ENSCHIG00000001809	U6	U6 spliceosomal RNA [Source:RFAM;Acc:RF00026]	0	0	0	0	0	0	0	0
ENSCHIG00000001810		-	0	0	0	0	0	0	0	0
ENSCHIG00000001811	U2	U2 spliceosomal RNA [Source:RFAM;Acc:RF00004]	0	0	0	6.69	0	0	0	2.23
ENSCHIG00000001812		-	0	0	0	0	0	0	0	0
ENSCHIG00000001813		-	0	0	0	0	0	0	0	0
ENSCHIG00000001814	U6	U6 spliceosomal RNA [Source:RFAM;Acc:RF00026]	0	0	0	0	0	0	0	0
ENSCHIG00000001815	FBXL18	F-box and leucine rich repeat protein 18 [Source:HGNC Symbol;Acc:HGNC:21874]	11.19	8.08	12.93	11.66	12.09	12.76	10.733333	12.17
ENSCHIG00000001816		-	111.68	47.83	76.26	57.66	78.19	20.68	78.59	52.176667
ENSCHIG00000001817		-	0	0	0	0	0	0	0	0
ENSCHIG00000001818		-	0	0	0	0	0	0	0	0
ENSCHIG00000001819		-	0	0	0	0	0	0	0	0
ENSCHIG00000001820		-	0	0	0	0	0	0	0	0
ENSCHIG00000001821		-	0	0	0	0	0	0	0	0
ENSCHIG00000001822	U3	Small nucleolar RNA U3 [Source:RFAM;Acc:RF00012]	0	0	0	0	0	0	0	0
ENSCHIG00000001823		-	0	0	0	0	0	0	0	0
ENSCHIG00000001824	U6	U6 spliceosomal RNA [Source:RFAM;Acc:RF00026]	0	0	0	0	0	0	0	0
ENSCHIG00000001825	MIR18A	microRNA mir-18a [Source:NCBI gene (formerly Entrezgene);Acc:104795752]	0	0	0	0	0	0	0	0
ENSCHIG00000001826	FANCI	FA complementation group I [Source:HGNC Symbol;Acc:HGNC:25568]	1.93	1.73	1.12	3.71	1.86	5.61	1.593333	3.726667
ENSCHIG00000001827	U2	U2 spliceosomal RNA [Source:RFAM;Acc:RF00004]	0	0	0	0	0	0	0	0
ENSCHIG00000001828	MIR367	microRNA 367 [Source:HGNC Symbol;Acc:HGNC:31781]	0	0	0	0	0	0	0	0
ENSCHIG00000001829		-	0	0	0	0	0.28	0	0	0.093333
ENSCHIG00000001830		-	0	0	0	0	0	0	0	0
ENSCHIG00000001831	U6	U6 spliceosomal RNA [Source:RFAM;Acc:RF00026]	0	0	0	0	0	0	0	0
ENSCHIG00000001832	U6	U6 spliceosomal RNA [Source:RFAM;Acc:RF00026]	0	0	0	0	0	0	0	0
ENSCHIG00000001833		-	0	0	0	0	0	0	0	0
ENSCHIG00000001834		-	0	0.07	0	0.01	0	0	0.023333	0.003333
ENSCHIG00000001835		-	0	0	0	0	0	0	0	0
ENSCHIG00000001836	U6	U6 spliceosomal RNA [Source:RFAM;Acc:RF00026]	0	0	0	0	0	0	0	0
ENSCHIG00000001837		-	0	0	0	0	0	0	0	0
ENSCHIG00000001838	DYM	dymeclin [Source:HGNC Symbol;Acc:HGNC:21317]	9.9	14.74	19.47	8.02	6.71	11.88	14.703333	8.87
ENSCHIG00000001839		-	0	0	0	0	0	0	0	0
ENSCHIG00000001840	LRRC10B	leucine rich repeat containing 10B [Source:HGNC Symbol;Acc:HGNC:37215]	0.46	0.1	0	0.19	0.31	0.75	0.186667	0.416667
ENSCHIG00000001841	U6	U6 spliceosomal RNA [Source:RFAM;Acc:RF00026]	0	0	0	0	0	0	0	0
ENSCHIG00000001842		-	0	0	0	0	0	0	0	0
ENSCHIG00000001843		-	0	0	0	0	0	0	0	0
ENSCHIG00000001844		-	0	0	0	0	0	0	0	0
ENSCHIG00000001845		-	0	0	0	0	0	0	0	0
ENSCHIG00000001846	KCNA5	potassium voltage-gated channel subfamily A member 5 [Source:HGNC Symbol;Acc:HGNC:6224]	0.04	0.08	0	0	0.08	0.53	0.04	0.203333
ENSCHIG00000001847	U2	U2 spliceosomal RNA [Source:RFAM;Acc:RF00004]	0	0	0	0	0	0	0	0
ENSCHIG00000001848		-	0	0	0	0	0	0	0	0
ENSCHIG00000001849	TXNL4B	thioredoxin like 4B [Source:HGNC Symbol;Acc:HGNC:26041]	5.01	4.47	5.05	2.13	1.45	2.12	4.843333	1.9
ENSCHIG00000001850		-	0.55	0	0.36	0.28	0.16	0.19	0.303333	0.21
ENSCHIG00000001851	KIF23	kinesin family member 23 [Source:HGNC Symbol;Acc:HGNC:6392]	4.43	4.07	2.22	9.81	5.32	13.65	3.573333	9.593333
ENSCHIG00000001852	OCLN	occludin [Source:HGNC Symbol;Acc:HGNC:8104]	84.32	95.51	110.7	46.34	25.26	95.29	96.843333	55.63
ENSCHIG00000001853		-	0	0	0	0	0	0	0	0
ENSCHIG00000001854	METTL22	methyltransferase 22, Kin17 lysine [Source:HGNC Symbol;Acc:HGNC:28368]	38.73	35.13	41.65	51.23	64.68	36.98	38.503333	50.963333
ENSCHIG00000001855		-	0	0	0	0	0	0	0	0
ENSCHIG00000001856	FAM110A	family with sequence similarity 110 member A [Source:HGNC Symbol;Acc:HGNC:16188]	31.04	18.58	32.91	56.25	61.96	57.12	27.51	58.443333
ENSCHIG00000001857	chi-mir-29b	chi-mir-29b [Source:miRBase;Acc:MI0030727]	0	0	0	0	0	0	0	0
ENSCHIG00000001858	U6	U6 spliceosomal RNA [Source:RFAM;Acc:RF00026]	0	0	0	0	0	0	0	0
ENSCHIG00000001859	U6	U6 spliceosomal RNA [Source:RFAM;Acc:RF00026]	0	0	0	0	0	0	0	0
ENSCHIG00000001860		-	0	0	0	0	0	0	0	0
ENSCHIG00000001861	U2	U2 spliceosomal RNA [Source:RFAM;Acc:RF00004]	0	0	0	0	0	0	0	0
ENSCHIG00000001862		-	0	0	0	0	0	0	0	0
ENSCHIG00000001863		-	0	0.01	0	0.01	0	0	0.003333	0.003333
ENSCHIG00000001864	GALNT5	polypeptide N-acetylgalactosaminyltransferase 5 [Source:HGNC Symbol;Acc:HGNC:4127]	0.02	0	0	0.02	0	0	0.006667	0.006667
ENSCHIG00000001865	MX1	MX dynamin like GTPase 1 [Source:HGNC Symbol;Acc:HGNC:7532]	376.76	165.68	101.66	19.71	22.07	184.17	214.7	75.316667
ENSCHIG00000001866		-	0	0	0	0	0	0	0	0
ENSCHIG00000001867		-	0	0	0	0	0	0	0	0
ENSCHIG00000001868		-	0	0	0	0	0	0	0	0
ENSCHIG00000001869	SNORA24	small nucleolar RNA, H/ACA box 24 [Source:HGNC Symbol;Acc:HGNC:32614]	44.42	53.26	44.58	89.12	65.18	53.03	47.42	69.11
ENSCHIG00000001870	SNORD62	Small nucleolar RNA SNORD62 [Source:RFAM;Acc:RF00153]	0	0	0	0	0	0	0	0
ENSCHIG00000001871	U6	U6 spliceosomal RNA [Source:RFAM;Acc:RF00026]	0	0	0	0	0	0	0	0
ENSCHIG00000001872		-	0.03	0.07	0.04	0.03	0	0	0.046667	0.01
ENSCHIG00000001873		-	0	0	0	0	0	0	0	0
ENSCHIG00000001874	U2	U2 spliceosomal RNA [Source:RFAM;Acc:RF00004]	0	0	0	0	0	0	0	0
ENSCHIG00000001875	ANKMY2	ankyrin repeat and MYND domain containing 2 [Source:HGNC Symbol;Acc:HGNC:25370]	3.61	9.06	6.87	1.55	0.86	4.75	6.513333	2.386667
ENSCHIG00000001876		-	0	0	0	0	0	0	0	0
ENSCHIG00000001877	ERC2	ELKS/RAB6-interacting/CAST family member 2 [Source:HGNC Symbol;Acc:HGNC:31922]	0.06	0	0	0	0	0	0.02	0
ENSCHIG00000001878	TEX264	testis expressed 264, ER-phagy receptor [Source:HGNC Symbol;Acc:HGNC:30247]	55.62	44.8	62.73	50.44	55.27	57.4	54.383333	54.37
ENSCHIG00000001879		-	0	0	0	0	0	0	0	0
ENSCHIG00000001880		-	0	0.09	0.12	0	0	0.35	0.07	0.116667
ENSCHIG00000001881		-	0	0	0	0	0	0	0	0
ENSCHIG00000001882		-	0	0	0	0	0	0	0	0
ENSCHIG00000001883	EFL1	elongation factor like GTPase 1 [Source:HGNC Symbol;Acc:HGNC:25789]	18.28	19.22	27.82	13.11	8.9	20.52	21.773333	14.176667
ENSCHIG00000001884		-	0	0	0	0	0	0	0	0
ENSCHIG00000001885	U6	U6 spliceosomal RNA [Source:RFAM;Acc:RF00026]	0	0	0	0	0	0	0	0
ENSCHIG00000001886	U6	U6 spliceosomal RNA [Source:RFAM;Acc:RF00026]	0	0	0	0	0	0	0	0
ENSCHIG00000001887	SNORD62	Small nucleolar RNA SNORD62 [Source:RFAM;Acc:RF00153]	0	0	0	0	0	0	0	0
ENSCHIG00000001888	U2	U2 spliceosomal RNA [Source:RFAM;Acc:RF00004]	0	0	0	0	0	0	0	0
ENSCHIG00000001889		-	0	0	0	0	0	0	0	0
ENSCHIG00000001890	MIRLET7G	microRNA let-7g [Source:NCBI gene (formerly Entrezgene);Acc:104795704]	0	0	0	0	0	0	0	0
ENSCHIG00000001891		-	0	0	0	0	0	0	0	0
ENSCHIG00000001892		-	0	0	0	0	0	0	0	0
ENSCHIG00000001893		-	0	0	0	0	0	0	0	0
ENSCHIG00000001894		-	0	0	0	0	0	0	0	0
ENSCHIG00000001895	RAB9A	RAB9A, member RAS oncogene family [Source:HGNC Symbol;Acc:HGNC:9792]	19.73	25.38	23.12	12.83	13.65	22.09	22.743333	16.19
ENSCHIG00000001896		-	0	0	0	0	0	0	0	0
ENSCHIG00000001897		-	0	0	0	0	0	0	0	0
ENSCHIG00000001898	U6	U6 spliceosomal RNA [Source:RFAM;Acc:RF00026]	0	0	0	0	0	0	0	0
ENSCHIG00000001899	MIR26A2	microRNA 26a-2 [Source:HGNC Symbol;Acc:HGNC:31611]	0	0	0	0	0	0	0	0
ENSCHIG00000001900	U6	U6 spliceosomal RNA [Source:RFAM;Acc:RF00026]	0	0	0	0	0	0	0	0
ENSCHIG00000001901	SNORD62	Small nucleolar RNA SNORD62 [Source:RFAM;Acc:RF00153]	0	0	0	0	0	0	0	0
ENSCHIG00000001902	U2	U2 spliceosomal RNA [Source:RFAM;Acc:RF00004]	0	0	0	0	0	0	0	0
ENSCHIG00000001903		-	0	0	0	0	0	0	0	0
ENSCHIG00000001904		-	0	0	0	0	0	0	0	0
ENSCHIG00000001905		-	6.49	10.29	10.08	2.2	1.37	0.76	8.953333	1.443333
ENSCHIG00000001906	MICALL2	MICAL like 2 [Source:HGNC Symbol;Acc:HGNC:29672]	5.1	4.55	7.36	5.95	7.59	7.33	5.67	6.956667
ENSCHIG00000001907		-	0	0	0	0	0	0	0	0
ENSCHIG00000001908	JMJD4	jumonji domain containing 4 [Source:HGNC Symbol;Acc:HGNC:25724]	14.8	12.43	14.2	13.06	12.98	12.59	13.81	12.876667
ENSCHIG00000001909	DPM3	dolichyl-phosphate mannosyltransferase subunit 3, regulatory [Source:HGNC Symbol;Acc:HGNC:3007]	335.83	349.14	346.86	285.54	250.54	143.02	343.943333	226.366667
ENSCHIG00000001910		-	0	0.12	0.29	0	0.12	0.74	0.136667	0.286667
ENSCHIG00000001911	U6	U6 spliceosomal RNA [Source:RFAM;Acc:RF00026]	0	0	0	0	0	0	0	0
ENSCHIG00000001912	SNORA63	Small nucleolar RNA SNORA63 [Source:RFAM;Acc:RF00092]	0	0	0	0	0	0	0	0
ENSCHIG00000001913	U2	U2 spliceosomal RNA [Source:RFAM;Acc:RF00004]	0	0	0	0	0	0	0	0
ENSCHIG00000001914		-	0	0	0	0	0	0	0	0
ENSCHIG00000001915	MIR212	microRNA 212 [Source:HGNC Symbol;Acc:HGNC:31589]	0	0	0	0	0	0	0	0
ENSCHIG00000001916	U6	U6 spliceosomal RNA [Source:RFAM;Acc:RF00026]	0	0	0	0	0	0	0	0
ENSCHIG00000001917		-	0	0	0	0	0	0	0	0
ENSCHIG00000001918	HES7	hes family bHLH transcription factor 7 [Source:HGNC Symbol;Acc:HGNC:15977]	0.23	0.54	0.54	0.48	0.46	0.24	0.436667	0.393333
ENSCHIG00000001919	NUBP1	NUBP iron-sulfur cluster assembly factor 1, cytosolic [Source:HGNC Symbol;Acc:HGNC:8041]	20.28	19.99	22.59	25.9	25.73	28.5	20.953333	26.71
ENSCHIG00000001920		-	0	0	0.06	0	0	0	0.02	0
ENSCHIG00000001921	MAN2B1	mannosidase alpha class 2B member 1 [Source:NCBI gene (formerly Entrezgene);Acc:102183410]	50.16	42.46	63.95	52.96	54.82	57.45	52.19	55.076667
ENSCHIG00000001922	TGFB3	transforming growth factor beta 3 [Source:HGNC Symbol;Acc:HGNC:11769]	1.42	1.89	2.05	0.15	0.15	0.62	1.786667	0.306667
ENSCHIG00000001923	U2	U2 spliceosomal RNA [Source:RFAM;Acc:RF00004]	0	0	0	0	0	0	0	0
ENSCHIG00000001924		-	0	0	0	0	0	0	0	0
ENSCHIG00000001925		-	0	0	0	0	0	0	0	0
ENSCHIG00000001926		-	0	0	0	0	0	0	0	0
ENSCHIG00000001927	U6	U6 spliceosomal RNA [Source:RFAM;Acc:RF00026]	0	0	0	0	0	0	0	0
ENSCHIG00000001928		-	0	0	0	0	0	0	0	0
ENSCHIG00000001929	chi-mir-107	chi-mir-107 [Source:miRBase;Acc:MI0030595]	0	0	0	0	0	0	0	0
ENSCHIG00000001930		-	0	0	0	0	0	0	0	0
ENSCHIG00000001931	U3	Small nucleolar RNA U3 [Source:RFAM;Acc:RF00012]	11.27	29.48	13.93	0	17.23	0	18.226667	5.743333
ENSCHIG00000001932	SNORA63	Small nucleolar RNA SNORA63 [Source:RFAM;Acc:RF00092]	0	0	0	0	0	0	0	0
ENSCHIG00000001933	DRC1	dynein regulatory complex subunit 1 [Source:HGNC Symbol;Acc:HGNC:24245]	0.14	0.09	0.07	0.09	0	0.23	0.1	0.106667
ENSCHIG00000001934		-	0	0	0	0	0	0.34	0	0.113333
ENSCHIG00000001935	chi-mir-767	chi-mir-767 [Source:miRBase;Acc:MI0030834]	0	0	0	0	0	0	0	0
ENSCHIG00000001936	SNORA63	Small nucleolar RNA SNORA63 [Source:RFAM;Acc:RF00092]	2.05	8.84	4.83	1.77	1.65	2.68	5.24	2.033333
ENSCHIG00000001937	U6	U6 spliceosomal RNA [Source:RFAM;Acc:RF00026]	0	0	0	0	0	0	0	0
ENSCHIG00000001938		-	0	0	0	0.03	0.09	0	0	0.04
ENSCHIG00000001939	WNK3	WNK lysine deficient protein kinase 3 [Source:HGNC Symbol;Acc:HGNC:14543]	0.02	0.12	0	0	0	0.04	0.046667	0.013333
ENSCHIG00000001940		-	0	0	0	0	0	0	0	0
ENSCHIG00000001941	U6	U6 spliceosomal RNA [Source:RFAM;Acc:RF00026]	0	0	0	0	0	0	0	0
ENSCHIG00000001942	MIR331	microRNA mir-331 [Source:NCBI gene (formerly Entrezgene);Acc:104795806]	0	0	0	0	0	0	0	0
ENSCHIG00000001943	U2	U2 spliceosomal RNA [Source:RFAM;Acc:RF00004]	0	0	0	0	0	0	0	0
ENSCHIG00000001944		-	0	0	0	0	0	0	0	0
ENSCHIG00000001945		-	0	0	0	0	0	0	0	0
ENSCHIG00000001946		-	0.59	0.35	0.94	0.75	0.59	0.44	0.626667	0.593333
ENSCHIG00000001947	DDO	D-aspartate oxidase [Source:HGNC Symbol;Acc:HGNC:2727]	0.04	0.22	0.08	0.04	0.07	0.05	0.113333	0.053333
ENSCHIG00000001948		-	0	0	0	0	0	0	0	0
ENSCHIG00000001949		-	0	0	0	0	0	0	0	0
ENSCHIG00000001950	chi-mir-98	chi-mir-98 [Source:miRBase;Acc:MI0030844]	0	0	0	0	0	0	0	0
ENSCHIG00000001951	U6	U6 spliceosomal RNA [Source:RFAM;Acc:RF00026]	0	0	0	0	0	0	0	0
ENSCHIG00000001952		-	0	0	0	0	0	0	0	0
ENSCHIG00000001953	U6	U6 spliceosomal RNA [Source:RFAM;Acc:RF00026]	0	0	0	0	0	0	0	0
ENSCHIG00000001954		-	0	0	0	0	0	0	0	0
ENSCHIG00000001955	U2	U2 spliceosomal RNA [Source:RFAM;Acc:RF00004]	0	0	0	0	0	0	0	0
ENSCHIG00000001956		-	0	0	0	0	0	0	0	0
ENSCHIG00000001957	SNORD113-1	small nucleolar RNA, C/D box 113-1 [Source:HGNC Symbol;Acc:HGNC:32980]	0	0	0	0	0	0	0	0
ENSCHIG00000001958	MOCOS	molybdenum cofactor sulfurase [Source:HGNC Symbol;Acc:HGNC:18234]	0.86	0.97	1.31	1.05	1.27	1.99	1.046667	1.436667
ENSCHIG00000001959		-	0	0	0	0	0	0	0	0
ENSCHIG00000001960	VASN	vasorin [Source:HGNC Symbol;Acc:HGNC:18517]	1.93	1.31	2.79	2.45	1.93	2.73	2.01	2.37
ENSCHIG00000001961		-	0	0	0	0	0	0	0	0
ENSCHIG00000001962		-	0	0	0	0	0	0	0	0
ENSCHIG00000001963		-	0	0	0	0	0	0	0	0
ENSCHIG00000001964	MIR133A1	microRNA 133a-1 [Source:HGNC Symbol;Acc:HGNC:31517]	0	0	0	0	0	0	0	0
ENSCHIG00000001965	U6	U6 spliceosomal RNA [Source:RFAM;Acc:RF00026]	0	0	0	0	0	0	0	0
ENSCHIG00000001966	7SK	7SK RNA [Source:RFAM;Acc:RF00100]	0	0	0	0	0	0	0	0
ENSCHIG00000001967	snoZ196	Small nucleolar RNA Z196/R39/R59 family [Source:RFAM;Acc:RF00134]	0	0	0	0	0	0	0	0
ENSCHIG00000001968		-	0	0	0	0	0	0	0	0
ENSCHIG00000001969		-	0	0	0	0	0	0	0	0
ENSCHIG00000001970		-	0	0	0	0	0	0	0	0
ENSCHIG00000001971		-	0	0	0	0	0	0	0	0
ENSCHIG00000001972	FJX1	four-jointed box kinase 1 [Source:HGNC Symbol;Acc:HGNC:17166]	37.72	27.92	59.68	31.05	31.7	39.35	41.773333	34.033333
ENSCHIG00000001973		-	0	0	0	0	0	0	0	0
ENSCHIG00000001974		-	0	0	0	0	0	0	0	0
ENSCHIG00000001975		-	0	0	0	0	0	0	0	0
ENSCHIG00000001976		-	0	0	0	0	0	0	0	0
ENSCHIG00000001977	U6	U6 spliceosomal RNA [Source:RFAM;Acc:RF00026]	0	0	0	0	0	0	0	0
ENSCHIG00000001978		-	0	0	0	0	0	0	0	0
ENSCHIG00000001979	chi-mir-23b	chi-mir-23b [Source:miRBase;Acc:MI0030712]	0	0	0	0	0	0	0	0
ENSCHIG00000001980	5S-rRNA	5S ribosomal RNA [Source:RFAM;Acc:RF00001]	0	0	0	0	0	0	0	0
ENSCHIG00000001981	U6	U6 spliceosomal RNA [Source:RFAM;Acc:RF00026]	0	0	0	0	0	0	0	0
ENSCHIG00000001982		-	0	0	0	0	0	0	0	0
ENSCHIG00000001983		-	3.87	4.05	9.53	3.53	1.78	4.61	5.816667	3.306667
ENSCHIG00000001984		-	0	0	0	0	0	0	0	0
ENSCHIG00000001985		-	0	0	0	0	0	0	0	0
ENSCHIG00000001986	MIR329B	microRNA mir-329b [Source:NCBI gene (formerly Entrezgene);Acc:104795804]	0	0	0	0	0	0	0	0
ENSCHIG00000001987	U6	U6 spliceosomal RNA [Source:RFAM;Acc:RF00026]	0	0	0	0	0	0	0	0
ENSCHIG00000001988	ST8SIA4	ST8 alpha-N-acetyl-neuraminide alpha-2,8-sialyltransferase 4 [Source:HGNC Symbol;Acc:HGNC:10871]	257.42	94.03	106.32	226.38	200.39	172.51	152.59	199.76
ENSCHIG00000001989	5S-rRNA	5S ribosomal RNA [Source:RFAM;Acc:RF00001]	0	0	0	0	0	0	0	0
ENSCHIG00000001990		-	7.35	11.05	16.52	3.97	0.94	5.58	11.64	3.496667
ENSCHIG00000001991		-	0	0	0	0	0	0	0	0
ENSCHIG00000001992	AP1AR	adaptor related protein complex 1 associated regulatory protein [Source:HGNC Symbol;Acc:HGNC:28808]	7.88	25.68	17.32	8.09	6.83	14.94	16.96	9.953333
ENSCHIG00000001993		-	0	0	0	0	0	0	0	0
ENSCHIG00000001994	OGT	O-linked N-acetylglucosamine (GlcNAc) transferase [Source:HGNC Symbol;Acc:HGNC:8127]	5.8	7.61	7.3	3.61	2.05	6.66	6.903333	4.106667
ENSCHIG00000001995	U6	U6 spliceosomal RNA [Source:RFAM;Acc:RF00026]	0	0	0	0	0	0	0	0
ENSCHIG00000001996		-	0	0	0	0	0	0	0	0
ENSCHIG00000001997		-	0	0	0	0	0	0	0	0
ENSCHIG00000001998	HDHD3	haloacid dehalogenase like hydrolase domain containing 3 [Source:HGNC Symbol;Acc:HGNC:28171]	9.99	7.88	8.94	7.54	10.26	5.55	8.936667	7.783333
ENSCHIG00000001999		-	0	0	0	0	0	0	0	0
[truncated: 25,272 more rows]
