# Supplementary material for: PSAT1 regulates hair follicle growth and stem cell behavior in cashmere goats
Source: BMC Vet Res. 2025 Apr 16;21:277. doi: 10.1186/s12917-025-04736-6 (PMC12001598; doi:10.1186/s12917-025-04736-6)
Supplement: Supplementary file 9 — Supplementary Material 9 [file 12917_2025_4736_MOESM9_ESM.csv]

Gene ID	Gene Name	Gene Description	FC(OE/NC)	Log2FC(OE/NC)	Pvalue	Padjust	Significant	Regulate	PSAT1_OE1	PSAT1_OE2	PSAT1_OE3	Control1	Control2	Control3	OE	NC
ENSCHIG00000000004		-	0.345	-1.53536314545	5.57432545919E-7	1.28374005584E-5	yes	down	42.35	34.26	48.26	112.64	195.37	110.62	41.6233333333	139.543333333
ENSCHIG00000000043		-	4.762	2.25152333536	0.000226525335561	0.0020262026812	yes	up	1.57	2.51	3.17	0.16	0.73	1.26	2.41666666667	0.716666666667
ENSCHIG00000000058		-	2.061	1.04313516022	0.000935303314953	0.0062251873923	yes	up	24.11	27.03	20.16	12.63	8.42	12.69	23.7666666667	11.2466666667
ENSCHIG00000000098	SRPX2	sushi repeat containing protein X-linked 2 [Source:HGNC Symbol;Acc:HGNC:30668]	34.363	5.10276666218	0.00668233945623	0.0284288752043	yes	up	0.4	0.18	0.43	0	0	0	0.336666666667	0
ENSCHIG00000000104	CABCOCO1	ciliary associated calcium binding coiled-coil 1 [Source:HGNC Symbol;Acc:HGNC:28678]	0.361	-1.46988221882	0.00926541876568	0.0363304108563	yes	down	0.53	0.34	0.85	0.85	3.05	2.44	0.573333333333	2.11333333333
ENSCHIG00000000105	ZNF24	zinc finger protein 24 [Source:HGNC Symbol;Acc:HGNC:13032]	0.301	-1.73408017048	0.000521026169477	0.00397436005642	yes	down	1.73	0.65	5.25	3.07	8.71	8.5	2.54333333333	6.76
ENSCHIG00000000108	VPS26A	VPS26, retromer complex component A [Source:HGNC Symbol;Acc:HGNC:12711]	0.301	-1.73118503681	0.000204984564566	0.00185732257443	yes	down	0.91	0.82	3.02	2.92	8.9	5.24	1.58333333333	5.68666666667
ENSCHIG00000000121	GTPBP6	GTP binding protein 6 (putative) [Source:HGNC Symbol;Acc:HGNC:30189]	2.668	1.4156283935	2.53540769953E-5	0.000324321920292	yes	up	22.54	29.09	19.28	10.15	10.42	12.12	23.6366666667	10.8966666667
ENSCHIG00000000122	PPM1F	protein phosphatase, Mg2+/Mn2+ dependent 1F [Source:HGNC Symbol;Acc:HGNC:19388]	2.012	1.00887578392	0.000971079743979	0.00640227276535	yes	up	52.6	63.26	48.65	33.58	27.86	38.46	54.8366666667	33.3
ENSCHIG00000000128	VAMP7	vesicle associated membrane protein 7 [Source:HGNC Symbol;Acc:HGNC:11486]	0.348	-1.52405573198	0.00213813685431	0.0118275168359	yes	down	3.28	1.47	4.68	3.52	17.35	8.72	3.14333333333	9.86333333333
ENSCHIG00000000132	ARHGEF6	Rac/Cdc42 guanine nucleotide exchange factor 6 [Source:HGNC Symbol;Acc:HGNC:685]	0.012	-6.389604468	1.71771909857E-6	3.37563612482E-5	yes	down	0	0.01	0	0.37	0.58	0.66	0.00333333333333	0.536666666667
ENSCHIG00000000137	ARHGAP4	Rho GTPase activating protein 4 [Source:HGNC Symbol;Acc:HGNC:674]	4.003	2.00117530401	0.0073108422705	0.0302962582687	yes	up	0.5	0.13	0.27	0.12	0.11	0.11	0.3	0.113333333333
ENSCHIG00000000143	YES1	YES proto-oncogene 1, Src family tyrosine kinase [Source:HGNC Symbol;Acc:HGNC:12841]	0.327	-1.61332378359	0.000135729877732	0.00130847153206	yes	down	1.72	1.56	4.39	3.87	13.05	8.5	2.55666666667	8.47333333333
ENSCHIG00000000147	PLAT	plasminogen activator, tissue type [Source:HGNC Symbol;Acc:HGNC:9051]	6.729	2.75030491261	1.85118310329E-17	2.04632865543E-15	yes	up	64.27	57.69	145.22	17.44	12.59	11.95	89.06	13.9933333333
ENSCHIG00000000151	CRELD2	cysteine rich with EGF like domains 2 [Source:HGNC Symbol;Acc:HGNC:28150]	2.456	1.29636846849	0.000329725919266	0.00277526289281	yes	up	87.96	89.68	51.64	52.22	43.35	49.48	76.4266666667	48.35
ENSCHIG00000000153		-	0.392	-1.34936007422	0.000342458272394	0.00285525391785	yes	down	1.95	1.5	2.96	4.62	5.31	8.84	2.13666666667	6.25666666667
ENSCHIG00000000165	PROZ	protein Z, vitamin K dependent plasma glycoprotein [Source:HGNC Symbol;Acc:HGNC:9460]	11.964	3.58066604972	0.000725389228256	0.00510466212882	yes	up	0.5	1.15	1.43	0	0.17	0.14	1.02666666667	0.103333333333
ENSCHIG00000000173	TMEM26	transmembrane protein 26 [Source:HGNC Symbol;Acc:HGNC:28550]	44.251	5.46764439473	0.00173992700804	0.0100610862082	yes	up	0.09	0.08	0.09	0	0	0	0.0866666666667	0
ENSCHIG00000000181	STK32C	serine/threonine kinase 32C [Source:HGNC Symbol;Acc:HGNC:21332]	2.808	1.48941197505	0.000323643676519	0.00273622266987	yes	up	2.76	2.59	4.11	1.08	1.25	1.59	3.15333333333	1.30666666667
ENSCHIG00000000188		-	0.162	-2.62498831785	1.65994041458E-8	5.46379890804E-7	yes	down	4.06	1.51	0.83	8.96	5.84	12.49	2.13333333333	9.09666666667
ENSCHIG00000000189	FAM83H	family with sequence similarity 83 member H [Source:HGNC Symbol;Acc:HGNC:24797]	2.597	1.3769044838	5.3915109913E-6	8.80940839485E-5	yes	up	109.09	113.95	107.35	58.84	36.88	55.28	110.13	50.3333333333
ENSCHIG00000000196		-	151.735	7.24541254148	2.68247280111E-7	6.71176054577E-6	yes	up	20.11	4.75	17.83	0	0	0	14.23	0
ENSCHIG00000000198	FMR1	FMRP translational regulator 1 [Source:HGNC Symbol;Acc:HGNC:3775]	0.433	-1.2061225414	0.00704681581888	0.0295249563605	yes	down	1.16	0.51	2.73	1.72	3.52	3.43	1.46666666667	2.89
ENSCHIG00000000213	AP3M1	adaptor related protein complex 3 subunit mu 1 [Source:HGNC Symbol;Acc:HGNC:569]	0.461	-1.11730586339	0.00898586771446	0.035379378676	yes	down	8.19	3.84	22.62	15.38	31.83	32.13	11.55	26.4466666667
ENSCHIG00000000230		-	0.319	-1.65053255409	0.000685624642442	0.00489758259666	yes	down	3.34	1.6	4.36	3.52	17.27	12.6	3.1	11.13
ENSCHIG00000000241	PPIF	peptidylprolyl isomerase F [Source:HGNC Symbol;Acc:HGNC:9259]	3.332	1.73657610839	2.73847035229E-7	6.81534882235E-6	yes	up	15.47	16.44	15.69	7.06	4.26	5.44	15.8666666667	5.58666666667
ENSCHIG00000000247		-	0.459	-1.12358458018	0.00880456706039	0.0349260113804	yes	down	4.75	2.39	9.68	7.07	20.03	12.86	5.60666666667	13.32
ENSCHIG00000000268	TMEM184A	transmembrane protein 184A [Source:HGNC Symbol;Acc:HGNC:28797]	17.405	4.12143118367	7.89121818063E-21	1.23149422548E-18	yes	up	3.77	3.26	3.82	0.19	0.28	0.38	3.61666666667	0.283333333333
ENSCHIG00000000271		-	0.141	-2.83027994667	0.000175846893557	0.00162099308064	yes	down	0.16	0.39	0.5	3.24	2.19	2.55	0.35	2.66
ENSCHIG00000000274		-	1046.446	10.0312816826	8.93822697316E-16	8.59170875355E-14	yes	up	5.75	7.5	6.37	0	0	0	6.54	0
ENSCHIG00000000281	SCARF2	scavenger receptor class F member 2 [Source:HGNC Symbol;Acc:HGNC:19869]	5.696	2.50988609992	0.0141729038583	0.0496575725516	yes	up	0.32	0.32	0.22	0.05	0.08	0.06	0.286666666667	0.0633333333333
ENSCHIG00000000290	DOK6	docking protein 6 [Source:HGNC Symbol;Acc:HGNC:28301]	0.088	-3.50882812421	8.50199739066E-20	1.21267736975E-17	yes	down	0.85	1.4	1.96	6.51	8.05	10.82	1.40333333333	8.46
ENSCHIG00000000297		-	7.485	2.90405924127	7.58811180926E-5	0.000803387588921	yes	up	0.68	0.69	2.86	0.2	0.32	0.07	1.41	0.196666666667
ENSCHIG00000000311		-	4.586	2.19729340216	3.97758147179E-5	0.000471515801817	yes	up	1.72	0.74	0.82	0.31	0.25	0.29	1.09333333333	0.283333333333
ENSCHIG00000000314	ZNF397	zinc finger protein 397 [Source:HGNC Symbol;Acc:HGNC:18818]	0.458	-1.12619986914	0.003099335417	0.0157218678036	yes	down	0.61	0.31	0.86	1.18	1.69	1.48	0.593333333333	1.45
ENSCHIG00000000324	MTR	5-methyltetrahydrofolate-homocysteine methyltransferase [Source:HGNC Symbol;Acc:HGNC:7468]	2.720	1.44368519194	1.72747034946E-5	0.000235507648362	yes	up	2.61	1.73	3.38	1.19	0.9	1.14	2.57333333333	1.07666666667
ENSCHIG00000000346	ADIRF	adipogenesis regulatory factor [Source:HGNC Symbol;Acc:HGNC:24043]	2.016	1.01120947745	0.00592119266298	0.0258370462745	yes	up	249.01	271.73	267.88	182.86	107.45	79.22	262.873333333	123.176666667
ENSCHIG00000000351	SH2D4B	SH2 domain containing 4B [Source:HGNC Symbol;Acc:HGNC:31440]	45.193	5.49803270376	4.93658049051E-28	1.48826682288E-25	yes	up	3.01	2.36	2.21	0.08	0.02	0.11	2.52666666667	0.07
ENSCHIG00000000354	CCAR1	cell division cycle and apoptosis regulator 1 [Source:HGNC Symbol;Acc:HGNC:24236]	0.433	-1.20691528244	0.00687087507789	0.0290435471761	yes	down	1.83	1.21	3.59	2.63	9.48	4.89	2.21	5.66666666667
ENSCHIG00000000356		-	3.506	1.80985328236	0.00765978341327	0.0313989576567	yes	up	1.27	1.31	1.7	0.52	0.37	0.53	1.42666666667	0.473333333333
ENSCHIG00000000358		-	3.428	1.77730224629	2.35817706145E-10	1.14583218755E-8	yes	up	43.04	56.14	62.69	18.88	16.35	19.86	53.9566666667	18.3633333333
ENSCHIG00000000369	YDJC	YdjC chitooligosaccharide deacetylase homolog [Source:HGNC Symbol;Acc:HGNC:27158]	2.316	1.21143249234	0.0035830676188	0.0175514741371	yes	up	23.42	28.41	15.6	15.63	9.2	9.93	22.4766666667	11.5866666667
ENSCHIG00000000374	TXNRD2	thioredoxin reductase 2 [Source:HGNC Symbol;Acc:HGNC:18155]	2.299	1.20109828154	0.000265760888176	0.00231471975158	yes	up	41.39	50.03	34.78	23.29	19.91	23.65	42.0666666667	22.2833333333
ENSCHIG00000000390	GAREM1	GRB2 associated regulator of MAPK1 subtype 1 [Source:HGNC Symbol;Acc:HGNC:26136]	5.255	2.39370209184	3.532564199E-15	3.25412945137E-13	yes	up	6.37	5.87	7.48	1.25	1.19	2.03	6.57333333333	1.49
ENSCHIG00000000392	SMCHD1	structural maintenance of chromosomes flexible hinge domain containing 1 [Source:HGNC Symbol;Acc:HGNC:29090]	0.325	-1.62018471669	0.000712374178891	0.00503980985759	yes	down	0.52	0.21	0.97	0.84	2.64	2.27	0.566666666667	1.91666666667
ENSCHIG00000000397	PFKL	phosphofructokinase, liver type [Source:HGNC Symbol;Acc:HGNC:8876]	2.382	1.25195511972	1.44696415673E-5	0.000204191271691	yes	up	192.36	221.79	203.27	114.68	87.07	107.48	205.806666667	103.076666667
ENSCHIG00000000401		-	3.948	1.98111912412	2.02639027252E-5	0.000268532137512	yes	up	3.46	2.27	7.67	1.35	1.1	1.11	4.46666666667	1.18666666667
ENSCHIG00000000414	MOSPD1	motile sperm domain containing 1 [Source:HGNC Symbol;Acc:HGNC:25235]	0.178	-2.48949757811	2.18915673217E-5	0.000286100138446	yes	down	0.58	0.13	1.56	1.92	7.36	4.03	0.756666666667	4.43666666667
ENSCHIG00000000416	PRXL2A	peroxiredoxin like 2A [Source:HGNC Symbol;Acc:HGNC:28651]	2.773	1.47166289601	4.85567277553E-8	1.39719087565E-6	yes	up	1425.56	1205.27	2135.7	685.7	575.3	497.4	1588.84333333	586.133333333
ENSCHIG00000000446	TFDP1	transcription factor Dp-1 [Source:HGNC Symbol;Acc:HGNC:11749]	2.322	1.21527707483	1.35603871948E-5	0.000193417780794	yes	up	66.5	63.74	60.8	34.98	30.85	32.54	63.68	32.79
ENSCHIG00000000448	BMPR1A	bone morphotic protein receptor type 1A [Source:NCBI gene (formerly Entrezgene);Acc:100861241]	0.414	-1.27147390347	0.00548161402031	0.0243352108365	yes	down	0.63	0.73	1.1	0.97	2.84	2.08	0.82	1.96333333333
ENSCHIG00000000462	TSC22D3	TSC22 domain family member 3 [Source:HGNC Symbol;Acc:HGNC:3051]	0.400	-1.32055917893	0.000448716224847	0.00354298852536	yes	down	11.25	6.88	57.37	20.84	28.48	50.44	25.1666666667	33.2533333333
ENSCHIG00000000465	CCBE1	collagen and calcium binding EGF domains 1 [Source:HGNC Symbol;Acc:HGNC:29426]	86.237	6.43022790345	2.57194683335E-5	0.000328046872542	yes	up	0.89	0.96	0.61	0	0	0	0.82	0
ENSCHIG00000000480	PLAU	plasminogen activator, urokinase [Source:HGNC Symbol;Acc:HGNC:9052]	0.442	-1.17681716944	6.45235935952E-7	1.45253165868E-5	yes	down	628.66	633.63	1136.48	1994.91	1866.32	2282.57	799.59	2047.93333333
ENSCHIG00000000487	PUS1	pseudouridine synthase 1 [Source:HGNC Symbol;Acc:HGNC:15508]	2.188	1.12977983336	0.00127636795557	0.0078969314042	yes	up	19.91	20.09	16.3	12.21	8.88	10.07	18.7666666667	10.3866666667
ENSCHIG00000000488	CLIC3	chloride intracellular channel 3 [Source:HGNC Symbol;Acc:HGNC:2064]	14.255	3.83340568814	1.19268047152E-29	4.16339643545E-27	yes	up	60.44	56.59	52.44	4.9	5.17	3.29	56.49	4.45333333333
ENSCHIG00000000493	TMEM109	transmembrane protein 109 [Source:HGNC Symbol;Acc:HGNC:28771]	2.668	1.4155985736	1.68787041194E-5	0.000231536721968	yes	up	160.81	206.61	152.7	77.48	49.37	55.75	173.373333333	60.8666666667
ENSCHIG00000000505		-	64.644	6.01444030396	0.000214513678958	0.00193178815436	yes	up	0.76	1.67	2.82	0	0	0	1.75	0
ENSCHIG00000000510	MAP2	microtubule associated protein 2 [Source:HGNC Symbol;Acc:HGNC:6839]	2.380	1.2511460796	0.0102861940493	0.039287752394	yes	up	2.3	1.43	1.76	0.86	0.65	1.17	1.83	0.893333333333
ENSCHIG00000000515	PDGFRL	platelet derived growth factor receptor like [Source:HGNC Symbol;Acc:HGNC:8805]	3.093	1.62901286722	0.00350105694867	0.017232475111	yes	up	0.48	0.2	0.77	0.17	0.18	0.17	0.483333333333	0.173333333333
ENSCHIG00000000525	BCLAF1	BCL2 associated transcription factor 1 [Source:HGNC Symbol;Acc:HGNC:16863]	0.406	-1.29974314823	0.00795099274564	0.0323031910477	yes	down	1.96	0.93	7.52	4.81	10.41	8.64	3.47	7.95333333333
ENSCHIG00000000536	HEBP1	heme binding protein 1 [Source:HGNC Symbol;Acc:HGNC:17176]	2.131	1.09186059395	8.61246957008E-6	0.000132534116992	yes	up	60.81	56.49	67.52	32.04	33	37.38	61.6066666667	34.14
ENSCHIG00000000538	RIMOC1	RAB7A interacting MON1-CCZ1 complex subunit 1 [Source:HGNC Symbol;Acc:HGNC:27750]	0.403	-1.31159119342	0.000629934986695	0.00457116389415	yes	down	2.21	1.34	3.95	3.84	7.16	6.51	2.5	5.83666666667
ENSCHIG00000000612		-	0.094	-3.40626353605	6.81232348644E-7	1.52386966354E-5	yes	down	0.06	0.18	0.61	1.17	5.75	2.75	0.283333333333	3.22333333333
ENSCHIG00000000631		-	2.661	1.41208868522	0.0136534869917	0.048472455673	yes	up	1.88	1.83	3.36	1.32	0.58	1.64	2.35666666667	1.18
ENSCHIG00000000674	SNORD123	small nucleolar RNA, C/D box 123 [Source:HGNC Symbol;Acc:HGNC:33562]	3.002	1.58576426809	2.40681795733E-5	0.000312086414506	yes	up	5.98	4.16	4.8	1.94	2.08	1.84	4.98	1.95333333333
ENSCHIG00000000705	GDF11	growth differentiation factor 11 [Source:HGNC Symbol;Acc:HGNC:4216]	0.383	-1.38523467321	1.8106143722E-6	3.53723117043E-5	yes	down	3.87	2.52	4.63	7.85	10.04	15.87	3.67333333333	11.2533333333
ENSCHIG00000000766		-	0.414	-1.27150850438	0.000127073623298	0.00123852432994	yes	down	3.92	2.88	4.51	7.83	14.86	8.78	3.77	10.49
ENSCHIG00000000806		-	0.169	-2.56499733439	9.6388001347E-12	5.67039613781E-10	yes	down	0.73	0.43	0.98	3.86	4.46	7.84	0.713333333333	5.38666666667
ENSCHIG00000000814	SLC45A3	solute carrier family 45 member 3 [Source:HGNC Symbol;Acc:HGNC:8642]	0.492	-1.02349119646	0.00025528665623	0.00224114989735	yes	down	3.1	3.07	4.07	7.46	6.54	10.34	3.41333333333	8.11333333333
ENSCHIG00000000818	TMEM74B	transmembrane protein 74B [Source:HGNC Symbol;Acc:HGNC:15893]	3.799	1.92566897649	0.000472616061871	0.00368996589801	yes	up	2.18	2.8	3.35	1.75	0.6	0.63	2.77666666667	0.993333333333
ENSCHIG00000000920	NAV2	neuron navigator 2 [Source:HGNC Symbol;Acc:HGNC:15997]	2.161	1.11144173242	1.10911084345E-5	0.000163062877881	yes	up	45.8	31.5	58.3	21.73	17.6	29.62	45.2	22.9833333333
ENSCHIG00000000921	NBEAL1	neurobeachin like 1 [Source:HGNC Symbol;Acc:HGNC:20681]	0.168	-2.56930769575	0.000165230801925	0.00154025761598	yes	down	0.05	0.02	0.21	0.23	0.87	0.62	0.0933333333333	0.573333333333
ENSCHIG00000000945	ST6GALNAC6	ST6 N-acetylgalactosaminide alpha-2,6-sialyltransferase 6 [Source:HGNC Symbol;Acc:HGNC:23364]	3.402	1.7664869558	2.10706347121E-11	1.17933320446E-9	yes	up	13.49	14.16	20.6	4.36	5.23	7.25	16.0833333333	5.61333333333
ENSCHIG00000000959		-	0.215	-2.21896947191	5.81793584764E-11	3.13719183004E-9	yes	down	7.13	5.04	9.52	23.65	46.66	54.14	7.23	41.4833333333
ENSCHIG00000000989	P3H3	prolyl 3-hydroxylase 3 [Source:HGNC Symbol;Acc:HGNC:19318]	2.347	1.23071185572	0.000124586866162	0.00122146694726	yes	up	41.44	54.55	43.5	25.98	19.43	22.11	46.4966666667	22.5066666667
ENSCHIG00000001036		-	0.112	-3.16283658643	0.00851974478277	0.0341021166395	yes	down	0	0.03	0.04	0.36	0.26	0.1	0.0233333333333	0.24
ENSCHIG00000001082	KRT5	keratin 5 [Source:HGNC Symbol;Acc:HGNC:6442]	3.404	1.76735924801	1.01754959875E-6	2.16310824158E-5	yes	up	18450.95	16698.79	16224.11	8603.83	4873.79	4271.66	17124.6166667	5916.42666667
ENSCHIG00000001144	ME2	malic enzyme 2 [Source:HGNC Symbol;Acc:HGNC:6984]	0.131	-2.93316850103	6.08734798989E-17	6.35816307763E-15	yes	down	6.16	3.7	15.31	69.01	89.93	55.16	8.39	71.3666666667
ENSCHIG00000001147		-	2.129	1.09021661791	0.000629464029556	0.00457094441411	yes	up	64.12	67.35	50.73	36.66	33.14	33.96	60.7333333333	34.5866666667
ENSCHIG00000001148	SFN	stratifin [Source:HGNC Symbol;Acc:HGNC:10773]	2.367	1.24285339035	7.86464869984E-5	0.000826660578473	yes	up	4761.43	5476.89	4834.94	3075.81	2300.41	2208.61	5024.42	2528.27666667
ENSCHIG00000001150	HNF4G	hepatocyte nuclear factor 4 gamma [Source:HGNC Symbol;Acc:HGNC:5026]	0.178	-2.49384361205	0.00516743740136	0.0232554838442	yes	down	0.02	0.02	0.21	0.35	0.62	0.41	0.0833333333333	0.46
ENSCHIG00000001208	CCDC136	coiled-coil domain containing 136 [Source:HGNC Symbol;Acc:HGNC:22225]	0.346	-1.52991107058	4.39610937405E-6	7.44358460508E-5	yes	down	1.86	1.58	3.8	7.05	6.03	9.96	2.41333333333	7.68
ENSCHIG00000001248	GJB3	gap junction protein beta 3 [Source:HGNC Symbol;Acc:HGNC:4285]	2.652	1.40728100715	2.32660298169E-5	0.00030227608768	yes	up	102.55	122.69	118.2	58.98	34.59	31.16	114.48	41.5766666667
ENSCHIG00000001269	TMEM59L	transmembrane protein 59 like [Source:HGNC Symbol;Acc:HGNC:13237]	0.298	-1.7474195641	1.01660685325E-5	0.000152032580702	yes	down	1.04	1.26	1.87	4.17	4.87	8.27	1.39	5.77
ENSCHIG00000001308	SRM	spermidine synthase [Source:HGNC Symbol;Acc:HGNC:11296]	2.383	1.25257635972	0.0016703066406	0.00972207880102	yes	up	196.01	218.29	126.25	123.83	83.97	70.61	180.183333333	92.8033333333
ENSCHIG00000001320		-	2.506	1.32521034573	0.00130361379675	0.00802805803803	yes	up	1.85	1.83	1.88	0.78	0.88	1.19	1.85333333333	0.95
ENSCHIG00000001374		-	2.454	1.29507942181	0.0105359894859	0.0400876249288	yes	up	7.89	3.74	17.47	1.31	1.61	13.55	9.7	5.49
ENSCHIG00000001386		-	3.060	1.613672349	4.33716150269E-6	7.3854232777E-5	yes	up	7.05	7.33	6.16	2.55	1.79	3.66	6.84666666667	2.66666666667
ENSCHIG00000001417		-	0.265	-1.91382887192	0.002443644048	0.0130494920679	yes	down	0.24	0.11	0.34	0.88	1.24	1.42	0.23	1.18
ENSCHIG00000001441		-	2.183	1.12647152904	0.000576722557629	0.00428104349578	yes	up	2266.41	2582.26	2006.66	1330.79	1138.68	1095.17	2285.11	1188.21333333
ENSCHIG00000001452	IRS2	insulin receptor substrate 2 [Source:HGNC Symbol;Acc:HGNC:6126]	3.508	1.81062484658	4.12156197396E-10	1.90496583919E-8	yes	up	6.58	4.95	6.96	1.92	1.45	2.88	6.16333333333	2.08333333333
ENSCHIG00000001482	MTHFD1	methylenetetrahydrofolate dehydrogenase, cyclohydrolase and formyltetrahydrofolate synthetase 1 [Source:HGNC Symbol;Acc:HGNC:7432]	2.282	1.19056928597	5.49808267025E-6	8.93775326236E-5	yes	up	19.64	12.92	20.97	9.86	7.52	10.39	17.8433333333	9.25666666667
ENSCHIG00000001513	SLC66A2	solute carrier family 66 member 2 [Source:HGNC Symbol;Acc:HGNC:26188]	3.603	1.84917574305	2.47374800146E-8	7.81292077128E-7	yes	up	63.23	90.59	73.78	23.66	19.72	19.63	75.8666666667	21.0033333333
ENSCHIG00000001557	CCDC80	coiled-coil domain containing 80 [Source:HGNC Symbol;Acc:HGNC:30649]	0.462	-1.11254035657	0.0020154410542	0.0113091478782	yes	down	15.67	11.16	39.68	32.81	38.63	71.95	22.17	47.7966666667
ENSCHIG00000001591	ARHGEF25	Rho guanine nucleotide exchange factor 25 [Source:HGNC Symbol;Acc:HGNC:30275]	0.124	-3.01704261164	0.00872102353287	0.0347076555625	yes	down	0.04	0.03	0.02	0.26	0.21	0.62	0.03	0.363333333333
ENSCHIG00000001626	MIR301B	microRNA mir-301b [Source:NCBI gene (formerly Entrezgene);Acc:104795796]	5.973	2.57839639846	7.04416478957E-6	0.000110711902765	yes	up	7.27	8.73	5.01	1.96	1.33	0.94	7.00333333333	1.41
ENSCHIG00000001635	ZBTB7C	zinc finger and BTB domain containing 7C [Source:HGNC Symbol;Acc:HGNC:31700]	9.835	3.29787813567	1.04970083397E-12	7.06816322973E-11	yes	up	4.79	3.16	3.5	0.52	0.38	0.47	3.81666666667	0.456666666667
ENSCHIG00000001661		-	0.022	-5.47595361518	0.000891852709554	0.00600529248337	yes	down	0	0	0	0.15	0.16	0.2	0	0.17
ENSCHIG00000001675	RHOU	ras homolog family member U [Source:HGNC Symbol;Acc:HGNC:17794]	0.060	-4.07094756942	1.60034291239E-14	1.34357903372E-12	yes	down	0.94	0.45	1.19	16.61	13.2	16	0.86	15.27
ENSCHIG00000001684	PRR5L	proline rich 5 like [Source:HGNC Symbol;Acc:HGNC:25878]	0.392	-1.35079056487	1.59051629366E-5	0.000220692454345	yes	down	1.79	1.64	2.39	4.51	4.92	8.18	1.94	5.87
ENSCHIG00000001689	SHTN1	shootin 1 [Source:HGNC Symbol;Acc:HGNC:29319]	0.486	-1.04009190597	0.00444589581215	0.0207657774466	yes	down	6.59	4.08	12.7	9.26	20.71	22.09	7.79	17.3533333333
ENSCHIG00000001703		-	3.292	1.71911048747	1.00019272442E-6	2.12962383457E-5	yes	up	5.98	6.12	6.67	3.31	2.71	2.57	6.25666666667	2.86333333333
ENSCHIG00000001752	SCARNA16	small Cajal body-specific RNA 16 [Source:HGNC Symbol;Acc:HGNC:32573]	2.310	1.20785951567	0.0035473098959	0.0174149022091	yes	up	25.56	8.67	9	5.05	5.66	3.97	14.41	4.89333333333
ENSCHIG00000001753	CCDC85B	coiled-coil domain containing 85B [Source:HGNC Symbol;Acc:HGNC:24926]	3.335	1.73774078948	0.000583908968298	0.00432470824371	yes	up	10.12	25.3	24.34	10	4.49	6.33	19.92	6.94
ENSCHIG00000001826	FANCI	FA complementation group I [Source:HGNC Symbol;Acc:HGNC:25568]	2.532	1.34041000595	0.000583743965475	0.00432470824371	yes	up	3.71	1.86	5.61	1.93	1.73	1.12	3.72666666667	1.59333333333
ENSCHIG00000001849	TXNL4B	thioredoxin like 4B [Source:HGNC Symbol;Acc:HGNC:26041]	0.455	-1.13695490631	7.63966812888E-5	0.000805386215897	yes	down	2.13	1.45	2.12	5.01	4.47	5.05	1.9	4.84333333333
ENSCHIG00000001851	KIF23	kinesin family member 23 [Source:HGNC Symbol;Acc:HGNC:6392]	2.797	1.48404109632	0.000139517109957	0.00133914215888	yes	up	9.81	5.32	13.65	4.43	4.07	2.22	9.59333333333	3.57333333333
ENSCHIG00000001875	ANKMY2	ankyrin repeat and MYND domain containing 2 [Source:HGNC Symbol;Acc:HGNC:25370]	0.391	-1.35518498902	0.00911975544868	0.0358121835485	yes	down	1.55	0.86	4.75	3.61	9.06	6.87	2.38666666667	6.51333333333
ENSCHIG00000001905		-	0.200	-2.31881624317	4.88338779352E-9	1.77474353647E-7	yes	down	2.2	1.37	0.76	6.49	10.29	10.08	1.44333333333	8.95333333333
ENSCHIG00000001922	TGFB3	transforming growth factor beta 3 [Source:HGNC Symbol;Acc:HGNC:11769]	0.186	-2.42996904105	3.83896220418E-7	9.2420750705E-6	yes	down	0.15	0.15	0.62	1.42	1.89	2.05	0.306666666667	1.78666666667
ENSCHIG00000001990		-	0.327	-1.61420864448	0.000534243059141	0.00405299004141	yes	down	3.97	0.94	5.58	7.35	11.05	16.52	3.49666666667	11.64
ENSCHIG00000002074	UHRF1BP1L	UHRF1 binding protein 1 like [Source:HGNC Symbol;Acc:HGNC:29102]	0.248	-2.01055479047	0.00076972482437	0.00535978991878	yes	down	0.31	0.16	0.84	0.54	3.37	1.75	0.436666666667	1.88666666667
ENSCHIG00000002094	SMCO4	single-pass membrane protein with coiled-coil domains 4 [Source:HGNC Symbol;Acc:HGNC:24810]	2.258	1.17525528363	0.000398632972658	0.00322627601117	yes	up	26.22	24.42	27.49	12.91	12.4	11.88	26.0433333333	12.3966666667
ENSCHIG00000002107	CHIC2	cysteine rich hydrophobic domain 2 [Source:HGNC Symbol;Acc:HGNC:1935]	0.466	-1.10277798688	0.0023464254424	0.0127042177524	yes	down	2.85	2.02	4.68	4.84	8.49	8.65	3.18333333333	7.32666666667
ENSCHIG00000002251		-	0.453	-1.14138875945	0.0101595354827	0.0389048031691	yes	down	13.75	8.34	19.92	19.62	53.86	31.62	14.0033333333	35.0333333333
ENSCHIG00000002290	NRG1	neuregulin 1 [Source:HGNC Symbol;Acc:HGNC:7997]	2.286	1.19282093892	6.11223668278E-5	0.000673971900225	yes	up	35.36	27.58	31.82	12.71	13.03	24.85	31.5866666667	16.8633333333
ENSCHIG00000002331	MYO16	myosin XVI [Source:HGNC Symbol;Acc:HGNC:29822]	11.404	3.51150114274	1.34925086551E-11	7.81563874717E-10	yes	up	4.53	4.74	2.84	0.79	0.23	0.33	4.03666666667	0.45
ENSCHIG00000002342	ZNF296	zinc finger protein 296 [Source:HGNC Symbol;Acc:HGNC:15981]	4.508	2.1723800468	4.54624265021E-7	1.07881768793E-5	yes	up	10.86	10.79	8.18	3.5	2.62	1.7	9.94333333333	2.60666666667
ENSCHIG00000002407		-	2.215	1.14754475825	0.00114397258421	0.00728970257832	yes	up	11.03	16.42	13.05	8.75	5.17	8.23	13.5	7.38333333333
ENSCHIG00000002435	TUBA4A	tubulin alpha 4a [Source:HGNC Symbol;Acc:HGNC:12407]	2.680	1.4221306659	2.94724474445E-6	5.37760681364E-5	yes	up	357.54	356.99	296.3	168.81	140.26	143.52	336.943333333	150.863333333
ENSCHIG00000002492		-	196.167	7.61593769982	1.43723958572E-8	4.79019675996E-7	yes	up	12.69	13.88	24.7	0	0	0	17.09	0
ENSCHIG00000002525	IRF2BP1	interferon regulatory factor 2 binding protein 1 [Source:HGNC Symbol;Acc:HGNC:21728]	2.641	1.4008598092	4.50723816886E-5	0.000525844453033	yes	up	40.89	55.35	43.16	26.07	16.34	21.24	46.4666666667	21.2166666667
ENSCHIG00000002533	CCNG2	cyclin G2 [Source:HGNC Symbol;Acc:HGNC:1593]	0.192	-2.3823528221	3.07836423549E-7	7.52016603753E-6	yes	down	1.09	1.04	4.04	5.66	17.95	11.8	2.05666666667	11.8033333333
ENSCHIG00000002559	SRPK3	SRSF protein kinase 3 [Source:HGNC Symbol;Acc:HGNC:11402]	167.777	7.39040465331	1.14562982564E-8	3.90662715609E-7	yes	up	1.93	2.38	2.28	0	0.04	0	2.19666666667	0.0133333333333
ENSCHIG00000002571	POC1A	POC1 centriolar protein A [Source:HGNC Symbol;Acc:HGNC:24488]	3.050	1.60880335835	3.57982959889E-6	6.27297749396E-5	yes	up	39.96	44.66	35.18	19.29	11.24	13.4	39.9333333333	14.6433333333
ENSCHIG00000002572	PRC1	protein regulator of cytokinesis 1 [Source:HGNC Symbol;Acc:HGNC:9341]	4.153	2.05423205906	4.63081959825E-8	1.34710135901E-6	yes	up	21.7	13.62	28.83	7.35	6.3	3.23	21.3833333333	5.62666666667
ENSCHIG00000002602	HNRNPA0	heterogeneous nuclear ribonucleoprotein A0 [Source:HGNC Symbol;Acc:HGNC:5030]	2.136	1.09523647923	0.000639692681063	0.00461922885918	yes	up	161.75	147.48	120.3	89	62.46	92.82	143.176666667	81.4266666667
ENSCHIG00000002609	RBM38	RNA binding motif protein 38 [Source:HGNC Symbol;Acc:HGNC:15818]	2.974	1.57261035705	4.77827163817E-5	0.000553087026879	yes	up	5.05	5.94	6.01	3.13	1.58	1.97	5.66666666667	2.22666666667
ENSCHIG00000002626		-	7.102	2.82826511729	0.0124373891005	0.0454608742946	yes	up	0.42	0.12	0.63	0.08	0	0.1	0.39	0.06
ENSCHIG00000002656	RPS6KA4	ribosomal protein S6 kinase A4 [Source:HGNC Symbol;Acc:HGNC:10433]	2.039	1.02784460614	0.00187791898114	0.0106866560638	yes	up	49.06	58.38	38.65	30.93	26.03	30.87	48.6966666667	29.2766666667
ENSCHIG00000002674	C8orf34	chromosome 8 open reading frame 34 [Source:HGNC Symbol;Acc:HGNC:30905]	85.729	6.42171555953	2.55148362681E-14	2.07640676746E-12	yes	up	6.23	3.98	2.52	0.07	0.09	0	4.24333333333	0.0533333333333
ENSCHIG00000002685	ELOVL7	ELOVL fatty acid elongase 7 [Source:HGNC Symbol;Acc:HGNC:26292]	0.489	-1.03133832465	0.00942284259272	0.0367629432331	yes	down	6.14	2.65	12.62	10	19.74	17.85	7.13666666667	15.8633333333
ENSCHIG00000002739	PIGK	phosphatidylinositol glycan anchor biosynthesis class K [Source:HGNC Symbol;Acc:HGNC:8965]	0.381	-1.39204293369	0.00750795892309	0.030889927982	yes	down	0.96	1.28	1.27	1.13	6.95	2.97	1.17	3.68333333333
ENSCHIG00000002759	ANP32E	acidic nuclear phosphoprotein 32 family member E [Source:HGNC Symbol;Acc:HGNC:16673]	0.341	-1.55175302532	0.000364736314452	0.00300138164467	yes	down	2.14	2.39	6.35	8.32	22.42	13.33	3.62666666667	14.69
ENSCHIG00000002831	SNORD116	Small nucleolar RNA SNORD116 [Source:RFAM;Acc:RF00108]	3.539	1.82329434824	1.89491720313E-5	0.000253643559027	yes	up	5.2	5.11	6.22	1.13	1.63	2.24	5.51	1.66666666667
ENSCHIG00000002854	BAHCC1	BAH domain and coiled-coil containing 1 [Source:HGNC Symbol;Acc:HGNC:29279]	2.086	1.06044336634	0.000822687279847	0.00564560101768	yes	up	1.39	1.34	1.42	0.82	0.56	0.98	1.38333333333	0.786666666667
ENSCHIG00000002963	RHOQ	ras homolog family member Q [Source:HGNC Symbol;Acc:HGNC:17736]	0.105	-3.25168612687	0.000255811183865	0.00224300283055	yes	down	0.16	0.12	0.87	1.72	4.79	4.61	0.383333333333	3.70666666667
ENSCHIG00000003115	MED16	mediator complex subunit 16 [Source:HGNC Symbol;Acc:HGNC:17556]	2.142	1.09868450022	0.000460517393256	0.00361679290796	yes	up	24.72	25.68	23.72	16.76	10.75	13.4	24.7066666667	13.6366666667
ENSCHIG00000003128	ARIH1	ariadne RBR E3 ubiquitin protein ligase 1 [Source:HGNC Symbol;Acc:HGNC:689]	0.446	-1.16443662749	0.000275155093917	0.00238869916284	yes	down	11.09	5.7	19.69	20.93	29.54	33.33	12.16	27.9333333333
ENSCHIG00000003129	RAPGEF5	Rap guanine nucleotide exchange factor 5 [Source:HGNC Symbol;Acc:HGNC:16862]	0.223	-2.16466026153	1.68734726333E-9	6.72151995437E-8	yes	down	1.23	0.67	2.05	3.97	6.49	9.78	1.31666666667	6.74666666667
ENSCHIG00000003139	GSTO2	glutathione S-transferase omega 2 [Source:HGNC Symbol;Acc:HGNC:23064]	0.274	-1.86726862309	0.00556362367235	0.0245705051783	yes	down	0.61	0.31	1	1.49	2.18	3.11	0.64	2.26
ENSCHIG00000003161	PRDM11	PR/SET domain 11 [Source:HGNC Symbol;Acc:HGNC:13996]	2.007	1.00508279782	0.00728071206622	0.0302091478131	yes	up	1.91	1.23	1.99	1.08	0.92	0.95	1.71	0.983333333333
ENSCHIG00000003228	AP3S1	adaptor related protein complex 3 subunit sigma 1 [Source:HGNC Symbol;Acc:HGNC:2013]	0.378	-1.40208721362	7.35609526207E-5	0.00078376388475	yes	down	12.84	13.85	23.59	27.32	73.26	48.17	16.76	49.5833333333
ENSCHIG00000003236	ZSWIM1	zinc finger SWIM-type containing 1 [Source:HGNC Symbol;Acc:HGNC:16155]	45.652	5.51260911506	8.43920134629E-8	2.31772268858E-6	yes	up	1.72	1.94	2.4	0.15	0	0	2.02	0.05
ENSCHIG00000003271	SHMT2	serine hydroxymethyltransferase 2 [Source:HGNC Symbol;Acc:HGNC:10852]	2.344	1.22927200887	0.000313062312201	0.00266545030254	yes	up	89.93	98.53	75.87	53.74	34.9	40.3	88.11	42.98
ENSCHIG00000003305		-	2.099	1.07003925549	0.00806150219129	0.0326721132195	yes	up	31.04	25.98	38.63	27.17	13.72	9.98	31.8833333333	16.9566666667
ENSCHIG00000003341	ACTC1	actin alpha cardiac muscle 1 [Source:HGNC Symbol;Acc:HGNC:143]	44.417	5.47304598826	7.7828584627E-6	0.000121031204581	yes	up	1.17	1.36	1.33	0	0.04	0.09	1.28666666667	0.0433333333333
ENSCHIG00000003374	CLDN6	claudin 6 [Source:HGNC Symbol;Acc:HGNC:2048]	0.104	-3.2679570592	3.6739884572E-22	6.76881345621E-20	yes	down	6.47	4.82	18.85	91.43	78.21	119.08	10.0466666667	96.24
ENSCHIG00000003376	TMEM145	transmembrane protein 145 [Source:HGNC Symbol;Acc:HGNC:26912]	2.244	1.1662539837	0.000736624452539	0.00516454723199	yes	up	4.04	4	7.1	1.69	1.91	3.83	5.04666666667	2.47666666667
ENSCHIG00000003384	CHI3L1	chitinase 3 like 1 [Source:NCBI gene (formerly Entrezgene);Acc:100860825]	3.407	1.76855981482	4.57113409521E-8	1.3326614016E-6	yes	up	3.5	3.56	6.19	1.68	1.51	1.16	4.41666666667	1.45
ENSCHIG00000003444	NCAPG2	non-SMC condensin II complex subunit G2 [Source:HGNC Symbol;Acc:HGNC:21904]	3.189	1.67295023057	2.19181559605E-6	4.17910513522E-5	yes	up	8.22	5.17	9.75	3.71	2.47	1.89	7.71333333333	2.69
ENSCHIG00000003497	PRR16	proline rich 16 [Source:HGNC Symbol;Acc:HGNC:29654]	14.920	3.89917662742	2.83007651637E-5	0.000354190729081	yes	up	1.39	1.36	1.17	0.09	0.5	0	1.30666666667	0.196666666667
ENSCHIG00000003504	LYSMD3	LysM domain containing 3 [Source:HGNC Symbol;Acc:HGNC:26969]	0.332	-1.59233745922	0.000736184699295	0.0051641935675	yes	down	0.93	0.45	1.09	1.55	4.5	3.2	0.823333333333	3.08333333333
ENSCHIG00000003512		-	2.416	1.27267362142	0.000181689109078	0.00167252326989	yes	up	26.32	26.86	18.7	8.41	8.06	9.09	23.96	8.52
ENSCHIG00000003518	HSPH1	heat shock protein family H (Hsp110) member 1 [Source:HGNC Symbol;Acc:HGNC:16969]	0.278	-1.84827102057	3.63665997247E-5	0.000436959189626	yes	down	6.85	3.21	11.45	8.66	33.08	40.3	7.17	27.3466666667
ENSCHIG00000003565		-	0.190	-2.39835896235	0.00170662395114	0.00990304755552	yes	down	3.56	2.4	0.17	12.84	12.61	18.36	2.04333333333	14.6033333333
ENSCHIG00000003569	DENND2B	DENN domain containing 2B [Source:HGNC Symbol;Acc:HGNC:11350]	0.393	-1.34906772909	1.16739658149E-6	2.41207408933E-5	yes	down	5.03	5.54	7.57	14.44	15.18	25.95	6.04666666667	18.5233333333
ENSCHIG00000003584	TMEM82	transmembrane protein 82 [Source:HGNC Symbol;Acc:HGNC:32350]	7.465	2.90015020627	0.00238781345458	0.0128593882833	yes	up	1.91	2.4	0.39	0.15	0.31	0.38	1.56666666667	0.28
ENSCHIG00000003601	KLK11	kallikrein related peptidase 11 [Source:HGNC Symbol;Acc:HGNC:6359]	0.188	-2.40777778898	5.67356431541E-17	6.02078645152E-15	yes	down	3.69	3.61	6.97	13.36	16.66	25.04	4.75666666667	18.3533333333
ENSCHIG00000003716		-	2.662	1.41252207707	0.00345318597508	0.0170625624592	yes	up	6.84	10.08	5.89	5.07	2.85	2.97	7.60333333333	3.63
ENSCHIG00000003741		-	0.261	-1.93822182801	0.00151731421376	0.00904185671406	yes	down	0.53	0.27	2.37	1.44	7.21	4.6	1.05666666667	4.41666666667
ENSCHIG00000003745		-	0.499	-1.00325551715	0.0128359660581	0.0463947092627	yes	down	5.14	7.02	7.19	4.06	9.44	7.56	6.45	7.02
ENSCHIG00000003841		-	2.352	1.23408826003	0.0132161969853	0.0474203010576	yes	up	5.53	2.88	4.57	2.25	3.12	1.02	4.32666666667	2.13
ENSCHIG00000003854	AFAP1L1	actin filament associated protein 1 like 1 [Source:HGNC Symbol;Acc:HGNC:26714]	0.114	-3.12965335392	0.000384361446275	0.00312986776233	yes	down	0.03	0.06	0.14	0.52	0.8	1.01	0.0766666666667	0.776666666667
ENSCHIG00000003874		-	0.164	-2.61130152202	0.000344699436624	0.0028685307571	yes	down	0.08	0.06	0.07	0.34	0.31	0.87	0.07	0.506666666667
ENSCHIG00000003903	JAK2	Janus kinase 2 [Source:HGNC Symbol;Acc:HGNC:6192]	0.278	-1.84461858378	0.000563826354569	0.00421360934837	yes	down	1.14	0.44	3.24	2.52	10.18	5.52	1.60666666667	6.07333333333
ENSCHIG00000003927	SNORD116	Small nucleolar RNA SNORD116 [Source:RFAM;Acc:RF00108]	2.280	1.18933828837	4.83218938151E-5	0.00055884038488	yes	up	6.52	4.7	7.47	3.1	3.34	3.16	6.23	3.2
ENSCHIG00000004003	LCMT2	leucine carboxyl methyltransferase 2 [Source:HGNC Symbol;Acc:HGNC:17558]	110.495	6.78783112643	2.51573514747E-6	4.72680265314E-5	yes	up	0.57	0.51	0.75	0	0	0	0.61	0
ENSCHIG00000004026		-	5.051	2.33648707815	2.91660029747E-8	8.99737277814E-7	yes	up	13.93	14.41	9.86	3.37	2.43	2.42	12.7333333333	2.74
ENSCHIG00000004048	ETNK2	ethanolamine kinase 2 [Source:HGNC Symbol;Acc:HGNC:25575]	2.526	1.33667661595	0.00614859704408	0.0267063326096	yes	up	3.28	3.55	3.13	1.54	1.78	1.37	3.32	1.56333333333
ENSCHIG00000004105	CLDN3	claudin 3 [Source:HGNC Symbol;Acc:HGNC:2045]	6.834	2.77272899962	0.00938241577926	0.0366461060556	yes	up	1.49	0.98	3.77	0.29	0.16	0.57	2.08	0.34
ENSCHIG00000004106		-	2.490	1.31595451119	0.00113415784759	0.00724691900205	yes	up	7.78	7.42	7.69	4.44	2.5	3.94	7.63	3.62666666667
ENSCHIG00000004152	CLUH	clustered mitochondria homolog [Source:HGNC Symbol;Acc:HGNC:29094]	2.665	1.41431004504	3.12382414754E-6	5.63009882026E-5	yes	up	82.2	78.73	74.62	39.2	25.51	38.33	78.5166666667	34.3466666667
ENSCHIG00000004157	CPNE5	copine 5 [Source:HGNC Symbol;Acc:HGNC:2318]	6.889	2.78420419599	0.001993945738	0.0112122468057	yes	up	0.57	0.48	0.12	0.11	0.07	0.04	0.39	0.0733333333333
ENSCHIG00000004220	SPRY4	sprouty RTK signaling antagonist 4 [Source:HGNC Symbol;Acc:HGNC:15533]	0.355	-1.49461512727	0.000804665140278	0.00554199537165	yes	down	0.81	0.29	0.86	0.99	1.47	2.45	0.653333333333	1.63666666667
ENSCHIG00000004233	SLC26A1	solute carrier family 26 member 1 [Source:HGNC Symbol;Acc:HGNC:10993]	5.314	2.40971700227	0.00402804941663	0.0192548019862	yes	up	0.44	0.88	0.56	0.21	0.1	0.12	0.626666666667	0.143333333333
ENSCHIG00000004272	PAQR8	progestin and adipoQ receptor family member 8 [Source:HGNC Symbol;Acc:HGNC:15708]	0.440	-1.18453809984	0.000416593373096	0.00333702360756	yes	down	5.1	4.12	10.96	13.24	13.35	15.65	6.72666666667	14.08
ENSCHIG00000004302		-	4.934	2.30266122738	1.86924660445E-9	7.39143472555E-8	yes	up	6.5	4.42	8.12	1.06	0.97	2.08	6.34666666667	1.37
ENSCHIG00000004383	PAIP2	poly(A) binding protein interacting protein 2 [Source:HGNC Symbol;Acc:HGNC:17970]	0.380	-1.39531976319	0.00079533560912	0.00550058751563	yes	down	5.94	5.41	9.99	13.66	33.75	21.22	7.11333333333	22.8766666667
ENSCHIG00000004409	PPARGC1B	PPARG coactivator 1 beta [Source:HGNC Symbol;Acc:HGNC:30022]	4.523	2.17726678933	5.91649949112E-8	1.67697362713E-6	yes	up	1.9	1.89	2.14	0.44	0.47	0.57	1.97666666667	0.493333333333
ENSCHIG00000004539	BCL9L	BCL9 like [Source:HGNC Symbol;Acc:HGNC:23688]	2.485	1.31330652408	1.40730961853E-5	0.000199657348553	yes	up	17.22	18.1	17.45	9.54	6	9.93	17.59	8.49
ENSCHIG00000004568	STAM	signal transducing adaptor molecule [Source:HGNC Symbol;Acc:HGNC:11357]	0.390	-1.35677707751	1.19698034247E-6	2.45788610571E-5	yes	down	6.64	5.6	10.73	15.84	23.02	23.78	7.65666666667	20.88
ENSCHIG00000004678	TCIM	transcriptional and immune response regulator [Source:HGNC Symbol;Acc:HGNC:1357]	0.006	-7.35137139525	9.57883949794E-9	3.31757978956E-7	yes	down	0.83	0	0	47.33	80.92	92.63	0.276666666667	73.6266666667
ENSCHIG00000004685	TGFBI	transforming growth factor beta induced [Source:HGNC Symbol;Acc:HGNC:11771]	0.068	-3.88593061881	1.13427410441E-27	3.20130765852E-25	yes	down	27.43	27.63	57.91	299.44	402.49	1001.92	37.6566666667	567.95
ENSCHIG00000004699	CCNG1	cyclin G1 [Source:HGNC Symbol;Acc:HGNC:1592]	0.461	-1.11669250428	0.0125359024366	0.0456814421983	yes	down	14.08	7.63	19.83	12.86	58.88	29.67	13.8466666667	33.8033333333
ENSCHIG00000004715		-	0.199	-2.33225428635	5.00155003695E-12	3.10025987104E-10	yes	down	1.9	1.09	2.78	9.24	9.63	14.3	1.92333333333	11.0566666667
ENSCHIG00000004770	TDRD7	tudor domain containing 7 [Source:HGNC Symbol;Acc:HGNC:30831]	0.463	-1.11087455698	0.00555003216728	0.0245567634086	yes	down	2.54	1.22	7.1	7.79	7.72	8.26	3.62	7.92333333333
ENSCHIG00000004792	H2AC6	H2A clustered histone 6 [Source:HGNC Symbol;Acc:HGNC:4733]	0.235	-2.08910395415	2.684279639E-5	0.000339461182904	yes	down	1.71	3.22	3.56	6.63	12.93	13.9	2.83	11.1533333333
ENSCHIG00000004824	ERGIC2	ERGIC and golgi 2 [Source:HGNC Symbol;Acc:HGNC:30208]	0.257	-1.96015917237	0.000476111045403	0.00370634566741	yes	down	1.86	1.03	2.24	2.33	14.67	4.73	1.71	7.24333333333
ENSCHIG00000004827		-	2.096	1.06788385883	7.23811387517E-5	0.000772984000732	yes	up	5.13	4.61	6.07	3.04	2.36	3.46	5.27	2.95333333333
ENSCHIG00000004889		-	69.115	6.11092997592	1.34786330342E-35	6.87669489228E-33	yes	up	14.53	8.98	20.32	0.33	0.3	0	14.61	0.21
ENSCHIG00000004895	STARD5	StAR related lipid transfer domain containing 5 [Source:HGNC Symbol;Acc:HGNC:18065]	2.667	1.41535469483	2.95924034391E-6	5.39207735742E-5	yes	up	29.67	31.6	36.13	15.48	12.63	14.09	32.4666666667	14.0666666667
ENSCHIG00000004932		-	547.343	9.09630094503	2.71293070982E-13	1.96650414567E-11	yes	up	1.48	1.1	2.96	0	0.01	0	1.84666666667	0.00333333333333
ENSCHIG00000004933	SULT1B1	sulfotransferase family 1B member 1 [Source:HGNC Symbol;Acc:HGNC:17845]	0.037	-4.7588572327	6.3250634416E-17	6.55484113694E-15	yes	down	0.27	0.07	0.65	3.25	15.85	9.37	0.33	9.49
ENSCHIG00000004982		-	0.051	-4.29246736642	0.00166558653232	0.00969886099702	yes	down	0	0.07	0.08	0.42	1.28	1.64	0.05	1.11333333333
ENSCHIG00000005001		-	9.023	3.17360272447	0.00110690762569	0.00711844598429	yes	up	0.83	0.86	0.38	0.04	0.16	0.12	0.69	0.106666666667
ENSCHIG00000005024	HOPX	HOP homeobox [Source:HGNC Symbol;Acc:HGNC:24961]	2.636	1.39846242669	3.17925660589E-6	5.71447681262E-5	yes	up	52.63	40.41	41.51	45.79	33.91	18.43	44.85	32.71
ENSCHIG00000005050	PITX3	paired like homeodomain 3 [Source:HGNC Symbol;Acc:HGNC:9006]	0.454	-1.13883764844	0.000512548302256	0.00393003076845	yes	down	2.49	1.84	3.25	5.4	5.12	6.75	2.52666666667	5.75666666667
ENSCHIG00000005054	PHLDA1	pleckstrin homology like domain family A member 1 [Source:HGNC Symbol;Acc:HGNC:8933]	0.426	-1.22976447809	8.60183966293E-9	3.02661546761E-7	yes	down	160.75	158.58	203.06	411.04	341.01	495.24	174.13	415.763333333
ENSCHIG00000005084	KIF3C	kinesin family member 3C [Source:HGNC Symbol;Acc:HGNC:6321]	0.274	-1.87002666874	9.25045020227E-10	3.97110750593E-8	yes	down	5.79	4.12	10.74	21.67	21.88	40.91	6.88333333333	28.1533333333
ENSCHIG00000005122		-	0.459	-1.12389699978	2.98375133637E-5	0.000369901509131	yes	down	10.69	7.96	14.55	25.72	25.14	36.06	11.0666666667	28.9733333333
ENSCHIG00000005158	DLK2	delta like non-canonical Notch ligand 2 [Source:HGNC Symbol;Acc:HGNC:21113]	24.869	4.63629195724	2.98918018977E-16	3.00389963768E-14	yes	up	10.75	12.63	5.03	0.64	0.37	0.4	9.47	0.47
ENSCHIG00000005202	EFNA1	ephrin A1 [Source:HGNC Symbol;Acc:HGNC:3221]	2.009	1.00673531157	0.000869853116732	0.00589305495069	yes	up	23.49	25.55	21.7	18.39	14.15	13.99	23.58	15.51
ENSCHIG00000005230		-	0.110	-3.18321089945	0.00414097693242	0.0197085892026	yes	down	0.02	0.02	0.05	0.31	0.28	0.25	0.03	0.28
ENSCHIG00000005278		-	0.044	-4.50247682934	9.71547185E-10	4.13063250289E-8	yes	down	3.15	0	1.7	55.07	38.11	45.34	1.61666666667	46.1733333333
ENSCHIG00000005289	PLEKHA1	pleckstrin homology domain containing A1 [Source:HGNC Symbol;Acc:HGNC:14335]	0.462	-1.11496368559	0.0102038537979	0.0390357074703	yes	down	2.65	1.36	6.92	4.93	12.29	8.05	3.64333333333	8.42333333333
ENSCHIG00000005308	CYP17A1B	cytochrome P450 family 17 subfamily A member 1B [Source:VGNC Symbol;Acc:VGNC:103467]	0.071	-3.82215066569	0.00275842764667	0.01442844745	yes	down	0.14	0	0	1.03	0.38	1.09	0.0466666666667	0.833333333333
ENSCHIG00000005311		-	2.823	1.49698840275	0.00711161336246	0.0297307126546	yes	up	0.53	0.38	1.27	0.35	0.19	0.29	0.726666666667	0.276666666667
ENSCHIG00000005326	PITX1	paired like homeodomain 1 [Source:HGNC Symbol;Acc:HGNC:9004]	3.466	1.79310210181	8.3790834819E-5	0.000870387959181	yes	up	3.2	3.27	2.49	1.22	0.71	1.18	2.98666666667	1.03666666667
ENSCHIG00000005334		-	3.576	1.83853891849	4.80389489701E-13	3.35387714783E-11	yes	up	13.34	9.19	19.83	4.49	4.33	4.66	14.12	4.49333333333
ENSCHIG00000005361	STC2	stanniocalcin 2 [Source:HGNC Symbol;Acc:HGNC:11374]	9.582	3.26029847597	1.24988633485E-13	9.47413841814E-12	yes	up	22.78	25.27	22.46	5.33	1.97	2.74	23.5033333333	3.34666666667
ENSCHIG00000005363	SLC41A2	solute carrier family 41 member 2 [Source:HGNC Symbol;Acc:HGNC:31045]	0.449	-1.15519502512	0.00244260743242	0.0130494920679	yes	down	2.11	1.79	5.27	4.38	10.69	7.72	3.05666666667	7.59666666667
ENSCHIG00000005366	SFXN2	sideroflexin 2 [Source:HGNC Symbol;Acc:HGNC:16086]	2.844	1.50813723686	1.06747279846E-5	0.000157684038658	yes	up	8.41	6.81	8.13	4.1	3.39	2.53	7.78333333333	3.34
ENSCHIG00000005376		-	3.224	1.68864374575	1.18853510258E-6	2.44539875298E-5	yes	up	53.78	40.67	70.18	27.21	20.47	12.88	54.8766666667	20.1866666667
ENSCHIG00000005386	C6orf120	chromosome 6 open reading frame 120 [Source:HGNC Symbol;Acc:HGNC:21247]	2.298	1.20051401534	0.00201369090724	0.0113041091344	yes	up	26.64	26.13	24.79	12.97	8.03	20.29	25.8533333333	13.7633333333
ENSCHIG00000005409	PNMA1	PNMA family member 1 [Source:HGNC Symbol;Acc:HGNC:9158]	0.249	-2.00509697794	0.00548555701794	0.0243445680304	yes	down	0.15	0.72	0.66	2.4	2.2	2.6	0.51	2.4
ENSCHIG00000005420	FILIP1L	filamin A interacting protein 1 like [Source:HGNC Symbol;Acc:HGNC:24589]	0.496	-1.01126768388	0.0123087140412	0.0451036165075	yes	down	15.33	8.29	37.58	24.26	46.72	64.72	20.4	45.2333333333
ENSCHIG00000005530		-	90.511	6.50002488739	1.66636437198E-5	0.000229536068477	yes	up	0.18	0.16	0.45	0	0	0	0.263333333333	0
ENSCHIG00000005552		-	0.282	-1.82484565891	7.90070889897E-11	4.12609856476E-9	yes	down	8.27	5.51	10.94	25.3	26.97	50.17	8.24	34.1466666667
ENSCHIG00000005571	ITGB4	integrin subunit beta 4 [Source:HGNC Symbol;Acc:HGNC:6158]	2.344	1.22906772936	0.000112191846695	0.00111896604993	yes	up	421.93	410.93	374.15	257.88	150.7	203.41	402.336666667	203.996666667
ENSCHIG00000005579	TENT5C	terminal nucleotidyltransferase 5C [Source:HGNC Symbol;Acc:HGNC:24712]	2.935	1.55324618718	0.00111647028356	0.00716496289863	yes	up	2.07	1.83	2.43	1.02	0.57	0.93	2.11	0.84
ENSCHIG00000005601	ABHD4	abhydrolase domain containing 4, N-acyl phospholipase B [Source:HGNC Symbol;Acc:HGNC:20154]	0.500	-1.00017321717	3.70229247001E-5	0.000443639653249	yes	down	40.12	41.73	74.62	99.77	101.83	126.77	52.1566666667	109.456666667
ENSCHIG00000005658	SCP2	sterol carrier protein 2 [Source:HGNC Symbol;Acc:HGNC:10606]	0.408	-1.2919481541	0.0041655576846	0.0197767081912	yes	down	3.41	2.63	5.37	3.85	16.4	9.49	3.80333333333	9.91333333333
ENSCHIG00000005735	ZNF329	zinc finger protein 329 [Source:HGNC Symbol;Acc:HGNC:14209]	2.144	1.10053640516	4.40899159932E-5	0.000514835154621	yes	up	20.06	20.42	23.79	11.39	9.45	13.91	21.4233333333	11.5833333333
ENSCHIG00000005737	IFIT5	interferon induced protein with tetratricopeptide repeats 5 [Source:HGNC Symbol;Acc:HGNC:13328]	0.181	-2.46783132941	3.43299513053E-6	6.1125745512E-5	yes	down	1.08	0.56	5.06	9.25	15.35	8.27	2.23333333333	10.9566666667
ENSCHIG00000005780	TPMT	thiopurine S-methyltransferase [Source:HGNC Symbol;Acc:HGNC:12014]	0.311	-1.68644765639	0.00273267443144	0.0143050222309	yes	down	0.14	0.16	0.37	0.45	1.13	0.85	0.223333333333	0.81
ENSCHIG00000005784		-	2.378	1.24959054821	0.000330304738287	0.00277837181571	yes	up	8.39	8.67	7.7	4.72	4.26	3.36	8.25333333333	4.11333333333
ENSCHIG00000005813	VSIR	V-set immunoregulatory receptor [Source:HGNC Symbol;Acc:HGNC:30085]	2.986	1.57799080153	6.76117688846E-11	3.60188800905E-9	yes	up	13.81	13.64	19.03	4.66	4.29	5.11	15.4933333333	4.68666666667
ENSCHIG00000005819		-	0.325	-1.62160757032	3.8696415049E-6	6.72956759426E-5	yes	down	0.97	0.65	1.81	3.78	3.86	4.08	1.14333333333	3.90666666667
ENSCHIG00000005821		-	0.230	-2.11977018384	3.28316772305E-7	7.99104951309E-6	yes	down	1.02	0.69	1.21	4.56	5.83	4.19	0.973333333333	4.86
ENSCHIG00000005881	UBL3	ubiquitin like 3 [Source:HGNC Symbol;Acc:HGNC:12504]	0.495	-1.0142442072	0.00457423746122	0.0211935941052	yes	down	8.57	9.07	18.8	9.86	17.72	21.49	12.1466666667	16.3566666667
ENSCHIG00000005944	ARL4D	ADP ribosylation factor like GTPase 4D [Source:HGNC Symbol;Acc:HGNC:656]	6.088	2.60593659317	2.8574807533E-12	1.85806285257E-10	yes	up	20.23	20.97	16.83	4.39	2.65	4.53	19.3433333333	3.85666666667
ENSCHIG00000006004	FOXE1	forkhead box E1 [Source:HGNC Symbol;Acc:HGNC:3806]	8.236	3.04198881396	8.97417347901E-26	2.08846335437E-23	yes	up	64.25	67.42	71.39	9.4	7.44	12.38	67.6866666667	9.74
ENSCHIG00000006029		-	0.328	-1.60913487762	1.15062851003E-6	2.39180593572E-5	yes	down	1.69	0.82	2.56	6.01	5.77	7.91	1.69	6.56333333333
ENSCHIG00000006042	CDKN1A	cyclin dependent kinase inhibitor 1A [Source:HGNC Symbol;Acc:HGNC:1784]	0.491	-1.02578589181	9.11537153504E-5	0.000935153932036	yes	down	266.25	289.1	406.31	551.24	693.93	1064.18	320.553333333	769.783333333
ENSCHIG00000006078	PKLR	pyruvate kinase L/R [Source:HGNC Symbol;Acc:HGNC:9020]	19.748	4.30359862839	0.0140055970514	0.0492276593628	yes	up	0.32	0.13	0.36	0	0	0.05	0.27	0.0166666666667
ENSCHIG00000006098	CERS4	ceramide synthase 4 [Source:HGNC Symbol;Acc:HGNC:23747]	2.539	1.34422787487	5.58915687341E-6	9.04148364949E-5	yes	up	14.6	14.76	16.51	4.72	6.12	10.05	15.29	6.96333333333
ENSCHIG00000006217	CCDC15	coiled-coil domain containing 15 [Source:HGNC Symbol;Acc:HGNC:25798]	0.360	-1.47518376367	0.00033905418864	0.00283221272816	yes	down	0.93	0.6	2.25	2.52	3.59	3.09	1.26	3.06666666667
ENSCHIG00000006243	BBS12	Bardet-Biedl syndrome 12 [Source:HGNC Symbol;Acc:HGNC:26648]	0.434	-1.20434994514	0.0030047981425	0.015377564568	yes	down	1.2	0.79	2.63	2.74	5.08	4.88	1.54	4.23333333333
ENSCHIG00000006275	DDX52	DExD-box helicase 52 [Source:HGNC Symbol;Acc:HGNC:20038]	0.236	-2.08268223232	0.0011965757081	0.00754041651683	yes	down	0.44	0.6	1.1	1.09	5.93	2.33	0.713333333333	3.11666666667
ENSCHIG00000006297	CNOT6L	CCR4-NOT transcription complex subunit 6 like [Source:HGNC Symbol;Acc:HGNC:18042]	0.330	-1.59868116359	9.89257290586E-5	0.000999428633635	yes	down	1.01	1.14	4.24	3.23	4.19	4.96	2.13	4.12666666667
ENSCHIG00000006328	MACIR	macrophage immunometabolism regulator [Source:HGNC Symbol;Acc:HGNC:25052]	0.387	-1.37016775457	0.0118907557092	0.0439606673584	yes	down	1.5	0.44	1.2	0.85	2.74	1.59	1.04666666667	1.72666666667
ENSCHIG00000006391	DNMT3B	DNA methyltransferase 3 beta [Source:HGNC Symbol;Acc:HGNC:2979]	3.802	1.9267725962	1.55324060672E-6	3.08439171379E-5	yes	up	1.39	1.38	1.4	0.4	0.37	0.55	1.39	0.44
ENSCHIG00000006426	HOXC5	homeobox C5 [Source:HGNC Symbol;Acc:HGNC:5127]	2.426	1.27850773146	0.00157262316537	0.0093298163726	yes	up	14.02	8.8	13.74	5.11	4.9	7.78	12.1866666667	5.93
ENSCHIG00000006450	PPAN	peter pan homolog [Source:HGNC Symbol;Acc:HGNC:9227]	2.080	1.05677578833	0.00173013226023	0.0100131781989	yes	up	33.04	39.49	31.42	25.83	16.22	19.08	34.65	20.3766666667
ENSCHIG00000006465	RAB19	RAB19, member RAS oncogene family [Source:HGNC Symbol;Acc:HGNC:19982]	4.681	2.22684170928	0.000292381419587	0.0025184672278	yes	up	1.19	0.78	2.34	0.31	0.47	0.21	1.43666666667	0.33
ENSCHIG00000006489	TCN2	transcobalamin 2 [Source:HGNC Symbol;Acc:HGNC:11653]	0.390	-1.36023110884	7.22389883396E-7	1.60780231598E-5	yes	down	3.95	2.62	3.79	9.54	8.26	13.6	3.45333333333	10.4666666667
ENSCHIG00000006532	CRKL	CRK like proto-oncogene, adaptor protein [Source:HGNC Symbol;Acc:HGNC:2363]	2.129	1.0900752514	0.000500079203854	0.00385659753456	yes	up	125.64	169.3	132.52	79.68	58.51	83.26	142.486666667	73.8166666667
ENSCHIG00000006553	RASSF10	Ras association domain family member 10 [Source:HGNC Symbol;Acc:HGNC:33984]	2.375	1.24805105207	0.000422100710465	0.00337502466806	yes	up	7.02	5.77	5.7	2.7	2.45	3.84	6.16333333333	2.99666666667
ENSCHIG00000006588	WDR35	WD repeat domain 35 [Source:HGNC Symbol;Acc:HGNC:29250]	0.298	-1.74903039363	0.00333190172286	0.0166156678021	yes	down	0.18	0.17	0.44	0.32	1.39	1.33	0.263333333333	1.01333333333
ENSCHIG00000006606		-	45.749	5.51565767704	0.00261731008483	0.0138321188348	yes	up	20.24	60.73	16.24	0	0	0	32.4033333333	0
ENSCHIG00000006615		-	0.382	-1.38673214999	2.66218686889E-5	0.000337609070897	yes	down	3.2	4.01	3.63	13.8	10.71	19.06	3.61333333333	14.5233333333
ENSCHIG00000006623	UBXN7	UBX domain protein 7 [Source:HGNC Symbol;Acc:HGNC:29119]	0.359	-1.47981044269	0.00115010526487	0.00731358884876	yes	down	1.5	1	2.73	2.84	6.34	7.32	1.74333333333	5.5
ENSCHIG00000006632	DPP6	dipeptidyl peptidase like 6 [Source:HGNC Symbol;Acc:HGNC:3010]	37.563	5.23125253152	0.00417351361447	0.0197850026228	yes	up	0.19	0.14	0.17	0	0	0	0.166666666667	0
ENSCHIG00000006635	CD248	CD248 molecule [Source:HGNC Symbol;Acc:HGNC:18219]	11.444	3.51651777692	3.52899141018E-6	6.21674250412E-5	yes	up	1	0.71	0.97	0.08	0.09	0.11	0.893333333333	0.0933333333333
ENSCHIG00000006661	DSC1	desmocollin 1 [Source:HGNC Symbol;Acc:HGNC:3035]	0.162	-2.62245534161	0.000119646619849	0.00118352901737	yes	down	0.06	0.05	0.09	0.31	0.53	0.47	0.0666666666667	0.436666666667
ENSCHIG00000006667		-	0.335	-1.57706769922	4.96476159914E-12	3.09190434801E-10	yes	down	22.33	18.27	31.79	76.59	74.94	93.5	24.13	81.6766666667
ENSCHIG00000006681	USH1C	USH1 protein network component harmonin [Source:HGNC Symbol;Acc:HGNC:12597]	0.186	-2.42890559449	1.77699797965E-7	4.66769865346E-6	yes	down	2.28	2.47	0.73	12.27	10.92	14.47	1.82666666667	12.5533333333
ENSCHIG00000006700	ATP11B	ATPase phospholipid transporting 11B (putative) [Source:HGNC Symbol;Acc:HGNC:13553]	0.306	-1.70682889352	0.000623675344026	0.00453753410337	yes	down	1.2	0.69	3.29	2.54	10.05	5.55	1.72666666667	6.04666666667
ENSCHIG00000006701	FRK	fyn related Src family tyrosine kinase [Source:HGNC Symbol;Acc:HGNC:3955]	0.344	-1.54013814241	4.08287556941E-5	0.000482192552785	yes	down	0.7	0.58	1.55	2.3	3.61	3.27	0.943333333333	3.06
ENSCHIG00000006704	RANBP6	RAN binding protein 6 [Source:HGNC Symbol;Acc:HGNC:9851]	0.370	-1.43398230283	0.00249401480085	0.0132810543289	yes	down	1.24	0.65	3.04	2.46	7.33	4.55	1.64333333333	4.78
ENSCHIG00000006707	PRSS56	serine protease 56 [Source:HGNC Symbol;Acc:HGNC:39433]	0.314	-1.6710676088	0.00138761887261	0.00841644460227	yes	down	0.41	0.73	1.42	1.92	2.56	4.96	0.853333333333	3.14666666667
ENSCHIG00000006747		-	0.030	-5.07061810862	1.44222433185E-5	0.000203739145495	yes	down	0.12	0.1	0.27	10.88	3.58	0.83	0.163333333333	5.09666666667
ENSCHIG00000006752		-	3.193	1.67468799299	9.4774666257E-6	0.000143350735222	yes	up	41.37	40.71	24.74	16.42	10.64	13.1	35.6066666667	13.3866666667
ENSCHIG00000006759		-	0.374	-1.42011703319	0.00231962316197	0.0126002462095	yes	down	0.29	0.22	0.82	1.32	0.8	1.74	0.443333333333	1.28666666667
ENSCHIG00000006762	SLC30A9	solute carrier family 30 member 9 [Source:HGNC Symbol;Acc:HGNC:1329]	0.489	-1.03113095248	0.0134927569958	0.0480358082528	yes	down	4.07	3.12	10.09	5.68	18.13	13.62	5.76	12.4766666667
ENSCHIG00000006814	VWA1	von Willebrand factor A domain containing 1 [Source:HGNC Symbol;Acc:HGNC:30910]	2.920	1.54600506124	4.40183242042E-7	1.04642127342E-5	yes	up	198.42	232.87	225.55	79.15	64.86	130.94	218.946666667	91.65
ENSCHIG00000006828		-	0.388	-1.36587009264	0.000692710128131	0.00493225971533	yes	down	8.69	8.42	15.5	15.15	43.35	26.17	10.87	28.2233333333
ENSCHIG00000006838	PPP4R2	protein phosphatase 4 regulatory subunit 2 [Source:HGNC Symbol;Acc:HGNC:18296]	0.395	-1.33888170999	0.00342669347959	0.016960854107	yes	down	0.97	0.57	2.02	1.43	5.13	3.4	1.18666666667	3.32
ENSCHIG00000006854	CLEC3B	C-type lectin domain family 3 member B [Source:HGNC Symbol;Acc:HGNC:11891]	13.013	3.70186837912	0.000303743176149	0.00259610388635	yes	up	1.53	1.5	1.12	0.21	0.15	0	1.38333333333	0.12
ENSCHIG00000006882	ARSI	arylsulfatase family member I [Source:HGNC Symbol;Acc:HGNC:32521]	3.046	1.60688622569	5.91702559993E-5	0.000655169821227	yes	up	9.85	13.1	6.68	3.23	3.25	5.99	9.87666666667	4.15666666667
ENSCHIG00000006913	VSNL1	visinin like 1 [Source:HGNC Symbol;Acc:HGNC:12722]	5.747	2.52288409764	0.000965464799894	0.00637793355109	yes	up	2.05	0.83	1.73	0.04	0.56	0.34	1.53666666667	0.313333333333
ENSCHIG00000006920	DYNLT3	dynein light chain Tctex-type 3 [Source:HGNC Symbol;Acc:HGNC:11694]	0.210	-2.24946395762	6.25765605811E-5	0.000687720029915	yes	down	3.59	1.18	4.71	7.94	26.53	16.66	3.16	17.0433333333
ENSCHIG00000006931		-	2.252	1.17103512483	0.00747070797926	0.0307875789457	yes	up	9.57	7.67	4.64	4.12	3.92	3.88	7.29333333333	3.97333333333
ENSCHIG00000006945	CDK2	cyclin dependent kinase 2 [Source:NCBI gene (formerly Entrezgene);Acc:100860751]	2.259	1.1754772878	0.00494589261034	0.0225299675399	yes	up	10.41	12.15	15.28	7.77	7.63	3.64	12.6133333333	6.34666666667
ENSCHIG00000006984	COMT	catechol-O-methyltransferase [Source:HGNC Symbol;Acc:HGNC:2228]	2.299	1.20078506579	5.17421498023E-5	0.000590301979255	yes	up	105.22	115.51	95.89	49.88	36.04	53.23	105.54	46.3833333333
ENSCHIG00000006998		-	48.902	5.61182166222	3.87083307533E-6	6.72956759426E-5	yes	up	3.47	2.3	6.01	0.28	0.13	0	3.92666666667	0.136666666667
ENSCHIG00000007026		-	0.107	-3.22811815808	0.0139275447286	0.049086173644	yes	down	0.1	0	0.06	0.34	0.67	0.83	0.0533333333333	0.613333333333
ENSCHIG00000007037	ANKRD22	ankyrin repeat domain 22 [Source:HGNC Symbol;Acc:HGNC:28321]	0.323	-1.6307184097	0.00368747963173	0.017942781826	yes	down	1.44	0.95	1.93	2.34	8.97	3.94	1.44	5.08333333333
ENSCHIG00000007097		-	13.699	3.77603166697	0.000607895845142	0.00445114768777	yes	up	4.39	4.65	1.14	0.52	0	0.45	3.39333333333	0.323333333333
ENSCHIG00000007127		-	0.266	-1.9091655998	0.00116331620585	0.00737990888123	yes	down	0.6	0.36	0.96	2.07	3.06	2.97	0.64	2.7
ENSCHIG00000007132	FCHSD2	FCH and double SH3 domains 2 [Source:HGNC Symbol;Acc:HGNC:29114]	0.488	-1.03379958556	0.0101369697092	0.038852037906	yes	down	3.72	1.39	6.35	6.18	7.88	11.94	3.82	8.66666666667
ENSCHIG00000007153	RNF122	ring finger protein 122 [Source:HGNC Symbol;Acc:HGNC:21147]	0.162	-2.62859916414	6.68474176454E-16	6.52008084608E-14	yes	down	1.62	2.03	3.93	17.48	15.43	20.58	2.52666666667	17.83
ENSCHIG00000007156	PASK	PAS domain containing serine/threonine kinase [Source:HGNC Symbol;Acc:HGNC:17270]	3.545	1.82589602972	2.13324847605E-6	4.08924003394E-5	yes	up	7.95	8.02	5.67	3.66	2.12	2.53	7.21333333333	2.77
ENSCHIG00000007182	ATP10A	ATPase phospholipid transporting 10A (putative) [Source:HGNC Symbol;Acc:HGNC:13542]	2.355	1.23590646909	7.40894114123E-6	0.000115895759715	yes	up	49.04	43.39	74.18	32.75	22.75	24.44	55.5366666667	26.6466666667
ENSCHIG00000007192	TMTC3	transmembrane O-mannosyltransferase targeting cadherins 3 [Source:HGNC Symbol;Acc:HGNC:26899]	0.232	-2.10879422112	0.000204599881049	0.00185637306574	yes	down	0.37	0.32	1.47	1.07	5.94	3.23	0.72	3.41333333333
ENSCHIG00000007211	LMOD1	leiomodin 1 [Source:HGNC Symbol;Acc:HGNC:6647]	4.100	2.03579719257	7.6695428166E-5	0.000807432424303	yes	up	2.28	1.63	2.77	0.68	0.19	1.01	2.22666666667	0.626666666667
ENSCHIG00000007232	ADAM10	ADAM metallopeptidase domain 10 [Source:HGNC Symbol;Acc:HGNC:188]	0.340	-1.55516416804	0.000127191525036	0.0012387632743	yes	down	3.11	1.72	6.54	6.36	14.59	15.84	3.79	12.2633333333
ENSCHIG00000007241	POLE	DNA polymerase epsilon, catalytic subunit [Source:HGNC Symbol;Acc:HGNC:9177]	3.168	1.66375477938	5.26440588328E-5	0.000595839112984	yes	up	7.82	5.79	6.33	3.89	1.8	1.5	6.64666666667	2.39666666667
ENSCHIG00000007248	SNX2	sorting nexin 2 [Source:HGNC Symbol;Acc:HGNC:11173]	0.332	-1.59173046667	0.00326714506182	0.0163418850849	yes	down	3.47	1.75	5.12	4.12	23.32	7.01	3.44666666667	11.4833333333
ENSCHIG00000007253	FGFR3	fibroblast growth factor receptor 3 [Source:HGNC Symbol;Acc:HGNC:3690]	2.910	1.54104608954	2.31117210735E-6	4.39222034441E-5	yes	up	12.57	11.33	11.74	4.26	3.7	6.9	11.88	4.95333333333
ENSCHIG00000007263	PPP1R12A	protein phosphatase 1 regulatory subunit 12A [Source:HGNC Symbol;Acc:HGNC:7618]	0.388	-1.36515396052	0.00338762888987	0.0168261594598	yes	down	2.35	1.27	7.21	5.41	13.25	11.61	3.61	10.09
ENSCHIG00000007274	TLL2	tolloid like 2 [Source:HGNC Symbol;Acc:HGNC:11844]	7.941	2.98936830211	0.00123682969935	0.00773528805371	yes	up	0.36	0.47	0.34	0.02	0.04	0.13	0.39	0.0633333333333
ENSCHIG00000007316		-	0.346	-1.52922517466	0.00107930368731	0.00697707768624	yes	down	1.99	1.43	5.6	4.65	15.54	7.84	3.00666666667	9.34333333333
ENSCHIG00000007330	MAB21L2	mab-21 like 2 [Source:HGNC Symbol;Acc:HGNC:6758]	12.375	3.62933680831	0.00121766224726	0.00764786444595	yes	up	1.15	1.02	1.02	0.14	0.15	0	1.06333333333	0.0966666666667
ENSCHIG00000007347	ANK1	ankyrin 1 [Source:HGNC Symbol;Acc:HGNC:492]	37.709	5.23683538254	6.80897588678E-6	0.000107397223708	yes	up	0.62	0.65	3.69	0.12	0	0	1.65333333333	0.04
ENSCHIG00000007355		-	0.470	-1.0899049279	2.57294329436E-6	4.80685705745E-5	yes	down	622.67	461.57	669.74	1238.25	1496.8	1692.82	584.66	1475.95666667
ENSCHIG00000007389	EXOSC6	exosome component 6 [Source:HGNC Symbol;Acc:HGNC:19055]	3.186	1.67181898121	5.09005628736E-5	0.000583881382678	yes	up	23.92	32.06	17.59	10.36	7.84	10.6	24.5233333333	9.6
ENSCHIG00000007419	RASSF3	Ras association domain family member 3 [Source:HGNC Symbol;Acc:HGNC:14271]	0.477	-1.06769684306	0.00305973677791	0.0155626565794	yes	down	33.01	24.45	88.04	72.83	118.8	141.83	48.5	111.153333333
ENSCHIG00000007467		-	0.014	-6.16936626344	1.17996413425E-13	8.99553117285E-12	yes	down	0.08	0.18	0.11	9	12.77	9.79	0.123333333333	10.52
ENSCHIG00000007470		-	0.152	-2.71554676482	8.49608186837E-5	0.000881161266489	yes	down	1.27	0.17	3.39	4.83	14.57	14.44	1.61	11.28
ENSCHIG00000007488	FUT8	fucosyltransferase 8 [Source:HGNC Symbol;Acc:HGNC:4019]	0.275	-1.86495964324	2.49929652234E-6	4.70313320989E-5	yes	down	3.18	1.25	6.08	9.01	16.21	16.97	3.50333333333	14.0633333333
ENSCHIG00000007509	ADRB1	adrenoceptor beta 1 [Source:HGNC Symbol;Acc:HGNC:285]	3.849	1.94436201024	4.29718565317E-8	1.26390615719E-6	yes	up	11.56	15.81	28.36	6.5	4.28	5.49	18.5766666667	5.42333333333
ENSCHIG00000007513	FZD5	frizzled class receptor 5 [Source:HGNC Symbol;Acc:HGNC:4043]	0.444	-1.1729491753	0.00101470404388	0.0066175266185	yes	down	1.27	0.63	2.28	2.83	3.04	4.08	1.39333333333	3.31666666667
ENSCHIG00000007519	MRC2	mannose receptor C type 2 [Source:HGNC Symbol;Acc:HGNC:16875]	2.629	1.39444487732	0.00209952932475	0.0116528269844	yes	up	1.44	1.28	2.5	0.54	0.35	1.48	1.74	0.79
ENSCHIG00000007521		-	3.255	1.70285491959	0.00850564991243	0.0340868417186	yes	up	0.84	1.11	0.85	0.51	0.25	0.27	0.933333333333	0.343333333333
ENSCHIG00000007526	PTHLH	parathyroid hormone like hormone [Source:NCBI gene (formerly Entrezgene);Acc:100860907]	0.316	-1.66157666142	1.11723668643E-9	4.63129520172E-8	yes	down	13.46	14.17	14.92	35.37	55.04	54.48	14.1833333333	48.2966666667
ENSCHIG00000007542	EXO5	exonuclease 5 [Source:HGNC Symbol;Acc:HGNC:26115]	0.362	-1.46693665362	0.00307554169672	0.0156250710865	yes	down	1.48	0.67	3.09	2.12	7.94	6.28	1.74666666667	5.44666666667
ENSCHIG00000007545	BTAF1	B-TFIID TATA-box binding protein associated factor 1 [Source:HGNC Symbol;Acc:HGNC:17307]	0.430	-1.21720856811	0.0128282741652	0.0463923273722	yes	down	0.82	0.29	1.78	1.14	2.89	3.33	0.963333333333	2.45333333333
ENSCHIG00000007566	CYFIP2	cytoplasmic FMR1 interacting protein 2 [Source:HGNC Symbol;Acc:HGNC:13760]	0.120	-3.06110248566	8.87291677311E-12	5.27799286975E-10	yes	down	7.35	4.24	1.83	36.62	51.89	51.92	4.47333333333	46.81
ENSCHIG00000007585		-	0.331	-1.59508836106	0.000400085694778	0.0032340869843	yes	down	3.84	1.83	6.65	13.31	23.47	12.23	4.10666666667	16.3366666667
ENSCHIG00000007586	ADAP1	ArfGAP with dual PH domains 1 [Source:HGNC Symbol;Acc:HGNC:16486]	2.282	1.19057668989	0.000140824241809	0.00134876069863	yes	up	20.44	30.89	30.45	19.17	13.45	15.97	27.26	16.1966666667
ENSCHIG00000007610	TCAF1	TRPM8 channel associated factor 1 [Source:HGNC Symbol;Acc:HGNC:22201]	0.364	-1.45646888812	0.000825973967005	0.00566522475301	yes	down	0.99	0.58	2.61	2.65	3.46	5.63	1.39333333333	3.91333333333
ENSCHIG00000007613	PAXX	PAXX non-homologous end joining factor [Source:HGNC Symbol;Acc:HGNC:27849]	3.833	1.93863549586	4.1899292645E-11	2.30619965534E-9	yes	up	25.61	22.4	19.44	10.25	9.04	11.38	22.4833333333	10.2233333333
ENSCHIG00000007654	SH3BP5	SH3 domain binding protein 5 [Source:HGNC Symbol;Acc:HGNC:10827]	0.246	-2.02050893244	0.000777742823852	0.00539861776996	yes	down	0.27	0.46	1.37	2.97	2.15	4.21	0.7	3.11
ENSCHIG00000007673	H2BC18	H2B clustered histone 18 [Source:HGNC Symbol;Acc:HGNC:24700]	0.164	-2.60801801759	4.31062951043E-7	1.03027928749E-5	yes	down	0.53	0.97	3.05	7.11	5.47	14.74	1.51666666667	9.10666666667
ENSCHIG00000007710	ZFR	zinc finger RNA binding protein [Source:HGNC Symbol;Acc:HGNC:17277]	0.485	-1.04359243306	0.00434448822099	0.0204417014558	yes	down	3.41	2.07	7.56	5.95	11.54	12.22	4.34666666667	9.90333333333
ENSCHIG00000007724		-	3.273	1.71056402438	5.58504670078E-5	0.000627312823759	yes	up	15.7	11.07	5.43	3.45	2.68	3.53	10.7333333333	3.22
ENSCHIG00000007736		-	0.386	-1.3745455236	0.000284969901075	0.00246101936052	yes	down	118.16	128.82	168.02	659.81	301.2	294.51	138.333333333	418.506666667
ENSCHIG00000007749	ZSWIM4	zinc finger SWIM-type containing 4 [Source:HGNC Symbol;Acc:HGNC:25704]	0.299	-1.74120846358	1.0589511741E-10	5.46575382276E-9	yes	down	8.44	8.64	12.93	35.67	28.38	52.11	10.0033333333	38.72
ENSCHIG00000007802		-	95.475	6.57704533604	3.451976512E-6	6.13813249755E-5	yes	up	5.64	1.78	1.54	0	0	0.14	2.98666666667	0.0466666666667
ENSCHIG00000007812	SAXO2	stabilizer of axonemal microtubules 2 [Source:HGNC Symbol;Acc:HGNC:33727]	0.103	-3.27655229382	2.02903964007E-8	6.59686539843E-7	yes	down	0.09	0.03	0.19	1.14	1.03	1.05	0.103333333333	1.07333333333
ENSCHIG00000007818	ITPR3	inositol 1,4,5-trisphosphate receptor type 3 [Source:HGNC Symbol;Acc:HGNC:6182]	2.532	1.3401085191	1.19522796548E-7	3.22249978905E-6	yes	up	84.49	78	105.83	43.16	30.92	50.29	89.44	41.4566666667
ENSCHIG00000007838	PDIA6	protein disulfide isomerase family A member 6 [Source:HGNC Symbol;Acc:HGNC:30168]	2.589	1.37258818297	1.82307130942E-8	5.95641401957E-7	yes	up	208.77	156.82	213.53	91.16	74.61	95.75	193.04	87.1733333333
ENSCHIG00000007841		-	0.200	-2.32197494258	0.0100317300874	0.0385489280443	yes	down	0.43	0.16	0.94	2.07	2.67	3.6	0.51	2.78
ENSCHIG00000007862		-	0.406	-1.30000845513	0.00301587145717	0.0154163910903	yes	down	1.08	1.35	3.48	2.25	5.59	5.56	1.97	4.46666666667
ENSCHIG00000007884	KCNT1	potassium sodium-activated channel subfamily T member 1 [Source:HGNC Symbol;Acc:HGNC:18865]	0.173	-2.5304466908	2.67072271677E-7	6.69700129262E-6	yes	down	0.66	0.61	0.9	2.82	4.19	7.84	0.723333333333	4.95
ENSCHIG00000007887	TCOF1	treacle ribosome biogenesis factor 1 [Source:HGNC Symbol;Acc:HGNC:11654]	2.404	1.26514262706	2.43975882939E-5	0.000313598845658	yes	up	20.5	18.2	20.34	11.16	6.62	9.9	19.68	9.22666666667
ENSCHIG00000007903		-	92.014	6.52378544099	3.05049536985E-22	5.69927057479E-20	yes	up	127.74	174.78	172.6	3.27	1.15	1.53	158.373333333	1.98333333333
ENSCHIG00000007920	TWIST2	twist family bHLH transcription factor 2 [Source:HGNC Symbol;Acc:HGNC:20670]	0.476	-1.07100690628	0.00102434565451	0.00667056706287	yes	down	5.64	7.56	10.99	14.26	13.98	23.49	8.06333333333	17.2433333333
ENSCHIG00000007935	NUSAP1	nucleolar and spindle associated protein 1 [Source:HGNC Symbol;Acc:HGNC:18538]	2.394	1.25936693325	0.0110737242569	0.0416481293641	yes	up	7.52	3.77	9.81	4.08	4.32	1.06	7.03333333333	3.15333333333
ENSCHIG00000007953	LCP1	lymphocyte cytosolic protein 1 [Source:HGNC Symbol;Acc:HGNC:6528]	0.488	-1.03369529521	0.000135089310848	0.00130324342429	yes	down	28.67	18.49	48.72	58.9	74.2	87.46	31.96	73.52
ENSCHIG00000007954		-	2.820	1.49570205458	8.64414259556E-5	0.000892706072089	yes	up	7.08	8.33	9.37	4.2	2.77	3.3	8.26	3.42333333333
ENSCHIG00000007970	RNPEPL1	arginyl aminopeptidase like 1 [Source:HGNC Symbol;Acc:HGNC:10079]	2.400	1.26326148862	1.70911488843E-5	0.000233725865929	yes	up	206.62	302.46	285.67	138.64	118.46	139.32	264.916666667	132.14
ENSCHIG00000007988	GCC2	GRIP and coiled-coil domain containing 2 [Source:HGNC Symbol;Acc:HGNC:23218]	0.276	-1.85670353308	0.00464666493863	0.0214617027893	yes	down	0.32	0.06	0.95	0.55	2.52	2.03	0.443333333333	1.7
ENSCHIG00000008034	TRPV2	transient receptor potential cation channel subfamily V member 2 [Source:HGNC Symbol;Acc:HGNC:18082]	0.339	-1.56245505933	8.50978147352E-6	0.000131258431682	yes	down	8.2	9.1	27.6	44.26	41.59	57.46	14.9666666667	47.77
ENSCHIG00000008047	CCDC71L	coiled-coil domain containing 71 like [Source:HGNC Symbol;Acc:HGNC:26685]	3.073	1.61972234571	2.49959209421E-6	4.70313320989E-5	yes	up	20.92	19.33	24.91	6.29	7.48	11.63	21.72	8.46666666667
ENSCHIG00000008055	SUSD5	sushi domain containing 5 [Source:HGNC Symbol;Acc:HGNC:29061]	0.027	-5.20777540589	3.06987444156E-18	3.77054485809E-16	yes	down	0.15	0.05	0.59	5.16	6.27	21	0.263333333333	10.81
ENSCHIG00000008062	TICRR	TOPBP1 interacting checkpoint and replication regulator [Source:HGNC Symbol;Acc:HGNC:28704]	3.871	1.95252431933	2.77247882173E-5	0.000348266397445	yes	up	3.69	2.02	3.78	1.51	0.75	0.42	3.16333333333	0.893333333333
ENSCHIG00000008069	IL6ST	interleukin 6 cytokine family signal transducer [Source:HGNC Symbol;Acc:HGNC:6021]	0.226	-2.14296744241	2.63637220802E-6	4.89111571179E-5	yes	down	0.67	0.37	1.66	2.1	6.48	4.38	0.9	4.32
ENSCHIG00000008078	KIF27	kinesin family member 27 [Source:HGNC Symbol;Acc:HGNC:18632]	0.190	-2.39896306822	0.0126564217708	0.0459831964612	yes	down	0.06	0	0.11	0.15	0.49	0.31	0.0566666666667	0.316666666667
ENSCHIG00000008080	NIBAN2	niban apoptosis regulator 2 [Source:HGNC Symbol;Acc:HGNC:25282]	2.228	1.15598177157	9.87291820275E-5	0.00099820320091	yes	up	417.13	504.84	417.37	256.38	204.07	267.27	446.446666667	242.573333333
ENSCHIG00000008105	POLK	DNA polymerase kappa [Source:HGNC Symbol;Acc:HGNC:9183]	0.203	-2.30000562185	4.07178650301E-5	0.000481392584336	yes	down	0.37	0.14	0.91	0.83	4.18	2.52	0.473333333333	2.51
ENSCHIG00000008144	SC5D	sterol-C5-desaturase [Source:HGNC Symbol;Acc:HGNC:10547]	0.288	-1.79350225274	0.000360766002095	0.00297639951506	yes	down	1.76	0.86	4.8	3.76	13.76	10.15	2.47333333333	9.22333333333
ENSCHIG00000008164	SVBP	small vasohibin binding protein [Source:HGNC Symbol;Acc:HGNC:29204]	0.349	-1.52020903337	0.000410053322422	0.00329840884374	yes	down	5.45	12.16	28.02	11.76	42.8	40.69	15.21	31.75
ENSCHIG00000008175		-	129.503	7.01684393765	1.30217167727E-6	2.63714615251E-5	yes	up	2.69	1.98	8.7	0	0	0	4.45666666667	0
ENSCHIG00000008185	FLRT2	fibronectin leucine rich transmembrane protein 2 [Source:HGNC Symbol;Acc:HGNC:3761]	0.443	-1.17546875051	0.000377795905902	0.00308777738249	yes	down	9.07	6.89	19.42	13.76	13.86	25.28	11.7933333333	17.6333333333
ENSCHIG00000008206	BTG3	BTG anti-proliferation factor 3 [Source:NCBI gene (formerly Entrezgene);Acc:102176267]	0.373	-1.42289383383	3.02277909773E-5	0.000372650229845	yes	down	17.53	14.34	27.68	33.4	78.07	66.99	19.85	59.4866666667
ENSCHIG00000008233	FAT2	FAT atypical cadherin 2 [Source:HGNC Symbol;Acc:HGNC:3596]	3.172	1.66528970836	5.05680444638E-9	1.82775234281E-7	yes	up	3.66	2.44	4.06	1.05	0.93	1.79	3.38666666667	1.25666666667
ENSCHIG00000008333		-	0.399	-1.32634024178	1.80941159082E-5	0.000244667122857	yes	down	5.29	3.83	10.82	14.67	16	25.79	6.64666666667	18.82
ENSCHIG00000008343	MINDY2	MINDY lysine 48 deubiquitinase 2 [Source:HGNC Symbol;Acc:HGNC:26954]	0.313	-1.67473803545	0.000876457611898	0.00592267459084	yes	down	0.5	0.21	0.94	1.08	2.88	1.97	0.55	1.97666666667
ENSCHIG00000008345	PTPN5	protein tyrosine phosphatase non-receptor type 5 [Source:HGNC Symbol;Acc:HGNC:9657]	0.018	-5.80282672012	1.10404589664E-8	3.79408518625E-7	yes	down	0.13	0	0	1.83	2.39	5.08	0.0433333333333	3.1
ENSCHIG00000008351	IL17RC	interleukin 17 receptor C [Source:HGNC Symbol;Acc:HGNC:18358]	2.008	1.00571738223	0.00201691948932	0.0113126583619	yes	up	52.63	66.14	51.36	39.28	31.67	30.21	56.71	33.72
ENSCHIG00000008357	MGAT3	beta-1,4-mannosyl-glycoprotein 4-beta-N-acetylglucosaminyltransferase [Source:HGNC Symbol;Acc:HGNC:7046]	33.999	5.08741167508	0.000106383142521	0.00106423256828	yes	up	1.13	0.84	0.61	0.08	0	0	0.86	0.0266666666667
ENSCHIG00000008397		-	5.174	2.37114360777	0.000117178122205	0.00116432044273	yes	up	73.74	85.7	23.48	13.38	12.88	20.32	60.9733333333	15.5266666667
ENSCHIG00000008419		-	0.196	-2.35412111832	3.06476388422E-5	0.00037677565268	yes	down	0.3	0.2	0.12	1.05	1.66	1.21	0.206666666667	1.30666666667
ENSCHIG00000008443		-	0.450	-1.15170779191	0.00119007805223	0.00751374838785	yes	down	3.1	2.89	3.76	6.18	10.94	9.71	3.25	8.94333333333
ENSCHIG00000008448	TMEM87A	transmembrane protein 87A [Source:HGNC Symbol;Acc:HGNC:24522]	0.381	-1.39035627352	0.00360834508694	0.0176297228649	yes	down	3.6	1.33	7.48	5.43	17.97	11.65	4.13666666667	11.6833333333
ENSCHIG00000008457	ARL4C	ADP ribosylation factor like GTPase 4C [Source:HGNC Symbol;Acc:HGNC:698]	3.047	1.60738527166	9.54773868949E-8	2.60598258675E-6	yes	up	115.9	114.41	113.59	36.56	40.06	61.02	114.633333333	45.88
ENSCHIG00000008476	U1	U1 spliceosomal RNA [Source:RFAM;Acc:RF00003]	0.214	-2.22103906741	0.000941894662479	0.0062627732821	yes	down	0.25	0.1	0.36	0.84	1.77	1.1	0.236666666667	1.23666666667
ENSCHIG00000008489	FGFBP1	fibroblast growth factor binding protein 1 [Source:HGNC Symbol;Acc:HGNC:19695]	4.986	2.31792799156	1.73987895995E-5	0.000236470229546	yes	up	28.09	18.83	9.37	7.25	4.06	2.12	18.7633333333	4.47666666667
ENSCHIG00000008519	USP15	ubiquitin specific peptidase 15 [Source:HGNC Symbol;Acc:HGNC:12613]	0.308	-1.70063822618	0.00686483411566	0.0290376353776	yes	down	0.87	0.46	2.48	1.63	9.24	2.2	1.27	4.35666666667
ENSCHIG00000008526	CMTR2	cap methyltransferase 2 [Source:HGNC Symbol;Acc:HGNC:25635]	0.078	-3.68011325601	3.00635938016E-8	9.25275108533E-7	yes	down	0.11	0.09	0.24	1.06	4.17	1.04	0.146666666667	2.09
ENSCHIG00000008542	HCFC1R1	host cell factor C1 regulator 1 [Source:HGNC Symbol;Acc:HGNC:21198]	3.139	1.65052219332	2.04088999438E-5	0.00026991431481	yes	up	30.38	30.09	17.16	10.3	10.21	9.81	25.8766666667	10.1066666667
ENSCHIG00000008551	FZD10	frizzled class receptor 10 [Source:HGNC Symbol;Acc:HGNC:4039]	2.861	1.51667641328	4.56137958004E-6	7.6607316035E-5	yes	up	10.91	9.14	9.19	4.45	3.6	4.07	9.74666666667	4.04
ENSCHIG00000008569	TCF12	transcription factor 12 [Source:HGNC Symbol;Acc:HGNC:11623]	0.498	-1.00470496908	0.00545513508456	0.0242369145628	yes	down	7.87	6.93	11	11.33	9.55	14.3	8.6	11.7266666667
ENSCHIG00000008574	RIMS3	regulating synaptic membrane exocytosis 3 [Source:HGNC Symbol;Acc:HGNC:21292]	2.224	1.1534742233	0.000637602914497	0.00461075827838	yes	up	5.98	5.45	6.52	2	2.33	4.96	5.98333333333	3.09666666667
ENSCHIG00000008580	FLRT3	fibronectin leucine rich transmembrane protein 3 [Source:HGNC Symbol;Acc:HGNC:3762]	3.204	1.68005097772	3.28576687719E-5	0.000399868785559	yes	up	6.5	3.38	14.02	1.88	3.21	3.03	7.96666666667	2.70666666667
ENSCHIG00000008585		-	3.256	1.70311993861	4.52184326431E-5	0.00052708480581	yes	up	2.19	1.57	1.86	0.77	0.75	0.47	1.87333333333	0.663333333333
ENSCHIG00000008618	SOCS4	suppressor of cytokine signaling 4 [Source:HGNC Symbol;Acc:HGNC:19392]	0.326	-1.61857477571	0.00110707531591	0.00711844598429	yes	down	1.53	0.61	1.71	2.09	6.35	3.76	1.28333333333	4.06666666667
ENSCHIG00000008621		-	0.309	-1.69578463755	0.00218256520159	0.0120131648959	yes	down	1.12	0.53	1.8	1.11	7.11	3.28	1.15	3.83333333333
ENSCHIG00000008623	IKZF2	IKAROS family zinc finger 2 [Source:HGNC Symbol;Acc:HGNC:13177]	0.206	-2.28085334672	0.0113791556584	0.0425555398389	yes	down	0.11	0.05	0.3	0.46	1.26	0.61	0.153333333333	0.776666666667
ENSCHIG00000008632		-	119.936	6.90611881087	1.33314711149E-6	2.6957616515E-5	yes	up	2.4	2.04	2.4	0	0	0	2.28	0
ENSCHIG00000008642	SAT2	spermidine/spermine N1-acetyltransferase family member 2 [Source:HGNC Symbol;Acc:HGNC:23160]	4.013	2.0048491189	0.000441699574185	0.00350008653021	yes	up	4.13	4.83	7.06	1.09	1.74	1.51	5.34	1.44666666667
ENSCHIG00000008645	NGEF	neuronal guanine nucleotide exchange factor [Source:HGNC Symbol;Acc:HGNC:7807]	0.432	-1.20989024507	0.000513829032779	0.00393530145486	yes	down	14.18	17.94	11.62	48.26	41.4	44.16	14.58	44.6066666667
ENSCHIG00000008668		-	0.441	-1.18268442549	0.0119999543931	0.0442533764315	yes	down	9.01	11.11	15.27	12.17	47.41	26.2	11.7966666667	28.5933333333
ENSCHIG00000008679	BLOC1S4	biogenesis of lysosomal organelles complex 1 subunit 4 [Source:HGNC Symbol;Acc:HGNC:24206]	2.321	1.21487387876	0.000121854897078	0.00120178826003	yes	up	31.7	26.45	37.08	18.02	14.17	15.22	31.7433333333	15.8033333333
ENSCHIG00000008697	DUSP7	dual specificity phosphatase 7 [Source:HGNC Symbol;Acc:HGNC:3073]	2.801	1.48572911128	1.51879057558E-7	4.02935139702E-6	yes	up	44.68	44.39	41.64	20.08	16.76	19.11	43.57	18.65
ENSCHIG00000008705	ELL2	elongation factor for RNA polymerase II 2 [Source:HGNC Symbol;Acc:HGNC:17064]	0.475	-1.07415673224	0.00525847683709	0.0235973258606	yes	down	3.15	2.13	7.51	5.38	12.63	11.72	4.26333333333	9.91
ENSCHIG00000008710	MIS18A	MIS18 kinetochore protein A [Source:HGNC Symbol;Acc:HGNC:1286]	3.319	1.73093981921	2.40970471927E-5	0.000312155596691	yes	up	2.86	3.86	3.97	1.46	1.87	0.92	3.56333333333	1.41666666667
ENSCHIG00000008717	PLPPR3	phospholipid phosphatase related 3 [Source:HGNC Symbol;Acc:HGNC:23497]	0.354	-1.4966212936	0.0133805899614	0.0478224721682	yes	down	0.23	0.29	0.21	0.88	0.83	1.56	0.243333333333	1.09
ENSCHIG00000008732	TNF	tumor necrosis factor [Source:NCBI gene (formerly Entrezgene);Acc:100861232]	0.345	-1.53550931344	1.08853380711E-6	2.2847153404E-5	yes	down	5.16	6.93	10.65	28.74	22.32	24.14	7.58	25.0666666667
ENSCHIG00000008749	RAB18	RAB18, member RAS onco family [Source:NCBI gene (formerly Entrezgene);Acc:102186880]	0.326	-1.61557924775	0.00130829006941	0.00804192204389	yes	down	7	5.07	19.27	8.79	50.89	29.81	10.4466666667	29.83
ENSCHIG00000008769	TAX1BP1	Tax1 binding protein 1 [Source:HGNC Symbol;Acc:HGNC:11575]	0.231	-2.11563449036	0.000121447806747	0.00119866455097	yes	down	1.65	0.67	3.37	2.96	17.49	7.39	1.89666666667	9.28
ENSCHIG00000008772	UBXN2A	UBX domain protein 2A [Source:HGNC Symbol;Acc:HGNC:27265]	0.429	-1.22074564782	0.00775150558042	0.0316575497304	yes	down	2.81	2.77	4.75	3.56	13.23	6.64	3.44333333333	7.81
ENSCHIG00000008805	CTSV	cathepsin V [Source:NCBI gene (formerly Entrezgene);Acc:102190225]	0.435	-1.20145561249	0.000130409604357	0.00126176761619	yes	down	76.99	52.22	167.74	153.1	221.59	258.48	98.9833333333	211.056666667
ENSCHIG00000008882	GZF1	GDNF inducible zinc finger protein 1 [Source:HGNC Symbol;Acc:HGNC:15808]	2.090	1.06383003999	0.00146453431965	0.00878654353239	yes	up	89.91	98.31	52.12	49.21	38.84	38.14	80.1133333333	42.0633333333
ENSCHIG00000008891	PDLIM5	PDZ and LIM domain 5 [Source:HGNC Symbol;Acc:HGNC:17468]	0.419	-1.25572383296	9.28039341796E-5	0.000948853307536	yes	down	12.71	7.64	22.09	23.16	43.72	48.08	14.1466666667	38.32
ENSCHIG00000008899		-	0.220	-2.18509545443	1.39820571734E-5	0.000198790984357	yes	down	0.36	0.36	0.78	1.56	2.68	2.19	0.5	2.14333333333
ENSCHIG00000008941		-	0.023	-5.44783461846	0.000733813757162	0.00515028544379	yes	down	0	0	0.12	4.23	0.76	0.51	0.04	1.83333333333
ENSCHIG00000008945	ZNF462	zinc finger protein 462 [Source:HGNC Symbol;Acc:HGNC:21684]	0.423	-1.24162109554	0.000501312706105	0.00386076605185	yes	down	1.35	0.6	1.87	2.23	2.94	5.12	1.27333333333	3.43
ENSCHIG00000008950	ZBTB10	zinc finger and BTB domain containing 10 [Source:HGNC Symbol;Acc:HGNC:30953]	0.187	-2.42176102536	0.00257356904419	0.0136608216771	yes	down	0.08	0.06	0.34	0.36	0.98	1.47	0.16	0.936666666667
ENSCHIG00000008966	CHTF18	chromosome transmission fidelity factor 18 [Source:HGNC Symbol;Acc:HGNC:18435]	3.953	1.98308266053	2.6917878706E-7	6.71176054577E-6	yes	up	23.28	26.05	18.64	9.78	4.91	5.9	22.6566666667	6.86333333333
ENSCHIG00000008980		-	0.279	-1.839783893	4.08441062172E-8	1.21752150331E-6	yes	down	2.55	2.82	5.99	14.16	13.6	18.35	3.78666666667	15.37
ENSCHIG00000009001	AIF1L	allograft inflammatory factor 1 like [Source:HGNC Symbol;Acc:HGNC:28904]	4.124	2.04418780352	1.3740878908E-10	6.9836306021E-9	yes	up	39.88	25.7	59.82	7.64	9.13	18.36	41.8	11.71
ENSCHIG00000009023	TLX3	T cell leukemia homeobox 3 [Source:HGNC Symbol;Acc:HGNC:13532]	0.102	-3.29574741795	0.00179774339881	0.0103189382022	yes	down	0	0.1	0.5	1.95	2.49	1.58	0.2	2.00666666667
ENSCHIG00000009030	RFC2	replication factor C subunit 2 [Source:HGNC Symbol;Acc:HGNC:9970]	2.487	1.31456993939	0.000634415905377	0.00459492687467	yes	up	99.79	103.66	72.28	58.97	38.95	30.36	91.91	42.76
ENSCHIG00000009032	CYP2J29	cytochrome P450 family 2 subfamily J member 29 [Source:VGNC Symbol;Acc:VGNC:103444]	0.467	-1.09889010921	0.000868350323447	0.00588587993895	yes	down	7.3	6.53	17.48	27.32	20.45	25.31	10.4366666667	24.36
ENSCHIG00000009037	TP53INP1	tumor protein p53 inducible nuclear protein 1 [Source:HGNC Symbol;Acc:HGNC:18022]	0.322	-1.63438891296	6.28380256991E-5	0.000690021863326	yes	down	3.66	2.97	11.19	10.6	21.05	22.31	5.94	17.9866666667
ENSCHIG00000009054	PHF20L1	PHD finger protein 20 like 1 [Source:HGNC Symbol;Acc:HGNC:24280]	0.367	-1.44668261125	0.00186528230422	0.0106238599251	yes	down	1.16	0.47	2.88	2.3	5.56	4.87	1.50333333333	4.24333333333
ENSCHIG00000009062		-	6.514	2.70362081519	2.60447077047E-26	6.39783421673E-24	yes	up	46.18	27.26	61.39	6.99	7.02	9.56	44.9433333333	7.85666666667
ENSCHIG00000009074	TXNRD3	thioredoxin reductase 3 [Source:HGNC Symbol;Acc:HGNC:20667]	2.165	1.11458976849	0.000126705322667	0.00123675210094	yes	up	17.46	15.84	17.08	7.78	7.39	13.01	16.7933333333	9.39333333333
ENSCHIG00000009076	MIGA1	mitoguardin 1 [Source:HGNC Symbol;Acc:HGNC:24741]	0.258	-1.95268634204	0.00677397602363	0.0287541734251	yes	down	0.22	0.1	0.64	0.6	2.12	1.3	0.32	1.34
ENSCHIG00000009097	CRABP2	cellular retinoic acid binding protein 2 [Source:HGNC Symbol;Acc:HGNC:2339]	0.481	-1.05560785703	9.23294582817E-6	0.000140775892426	yes	down	469.59	404.45	667.31	936.56	1140.81	1640.87	513.783333333	1239.41333333
ENSCHIG00000009100		-	8.939	3.16015443661	5.45670618007E-11	2.95441663178E-9	yes	up	4.3	2.88	8.9	0.42	0.98	0.48	5.36	0.626666666667
ENSCHIG00000009101	CYP4F22	cytochrome P450 family 4 subfamily F member 22 [Source:VGNC Symbol;Acc:VGNC:103455]	2.916	1.54423459549	7.06753857689E-5	0.000759152706242	yes	up	4.1	3.59	3.69	1.61	1.06	1.74	3.79333333333	1.47
ENSCHIG00000009120	TTC39C	tetratricopeptide repeat domain 39C [Source:HGNC Symbol;Acc:HGNC:26595]	0.327	-1.61393690113	1.00761661567E-7	2.73334036951E-6	yes	down	2.81	2.04	3.6	7.91	10.84	11.17	2.81666666667	9.97333333333
ENSCHIG00000009130	PKN2	protein kinase N2 [Source:HGNC Symbol;Acc:HGNC:9406]	0.378	-1.40527004863	0.0129046902527	0.046541793421	yes	down	0.7	0.45	2.31	1.16	5.14	3.55	1.15333333333	3.28333333333
ENSCHIG00000009134	NAE1	NEDD8 activating enzyme E1 subunit 1 [Source:HGNC Symbol;Acc:HGNC:621]	0.454	-1.13823367501	0.00265431010498	0.0140053395157	yes	down	3.18	1.55	4.33	4.71	11.6	7.08	3.02	7.79666666667
ENSCHIG00000009141	RRS1	ribosome biogenesis regulator 1 homolog [Source:HGNC Symbol;Acc:HGNC:17083]	2.120	1.08379156103	0.000598734848015	0.00440500153018	yes	up	34.6	27.96	32.69	21.03	12.64	19.24	31.75	17.6366666667
ENSCHIG00000009143	ACTG2	actin gamma 2, smooth muscle [Source:HGNC Symbol;Acc:HGNC:145]	37.495	5.22861970693	4.39169748102E-17	4.73624935657E-15	yes	up	4.19	3.64	3.34	0.1	0.07	0.21	3.72333333333	0.126666666667
ENSCHIG00000009151	HROB	homologous recombination factor with OB-fold [Source:HGNC Symbol;Acc:HGNC:28460]	3.754	1.90833033363	6.18639598535E-6	9.87515556506E-5	yes	up	3.32	2.49	2.54	1.19	0.57	0.87	2.78333333333	0.876666666667
ENSCHIG00000009155	FEN1	flap structure-specific endonuclease 1 [Source:HGNC Symbol;Acc:HGNC:3650]	2.421	1.27538143961	0.000439313223795	0.00348534085744	yes	up	25.3	21.17	20.87	13.53	8.22	6.5	22.4466666667	9.41666666667
ENSCHIG00000009157	NEIL3	nei like DNA glycosylase 3 [Source:HGNC Symbol;Acc:HGNC:24573]	2.927	1.54938829117	0.00572051029461	0.0251017429897	yes	up	1.81	1.03	2.06	0.89	0.71	0.23	1.63333333333	0.61
ENSCHIG00000009161		-	2.211	1.14477027441	0.000119848681009	0.00118464437674	yes	up	135.97	175.12	158.92	83.27	67.76	107.2	156.67	86.0766666667
ENSCHIG00000009163	C3orf52	chromosome 3 open reading frame 52 [Source:HGNC Symbol;Acc:HGNC:26255]	0.477	-1.06864801418	0.00539302639862	0.0240303981114	yes	down	5.49	5.91	21.37	16.49	27.15	25.15	10.9233333333	22.93
ENSCHIG00000009172		-	2.571	1.36222652443	0.00645546983364	0.0276856797101	yes	up	2.75	2.32	1.28	0.68	1.03	1.09	2.11666666667	0.933333333333
ENSCHIG00000009206	GLRX5	glutaredoxin 5 [Source:HGNC Symbol;Acc:HGNC:20134]	2.105	1.07396712382	0.00958731129381	0.0372185204309	yes	up	49.43	69.43	43.77	38.69	27.32	28.37	54.21	31.46
ENSCHIG00000009229	ALDH18A1	aldehyde dehydrogenase 18 family member A1 [Source:HGNC Symbol;Acc:HGNC:9722]	2.034	1.02411574724	7.19859178999E-5	0.00077007516205	yes	up	30.24	21.47	30.69	17.27	12.34	15.75	27.4666666667	15.12
ENSCHIG00000009238		-	2.490	1.31586307708	0.000506596555576	0.00389339705082	yes	up	25.82	12.39	20.2	10.27	10.9	5.76	19.47	8.97666666667
ENSCHIG00000009269	ZNF277	zinc finger protein 277 [Source:HGNC Symbol;Acc:HGNC:13070]	0.282	-1.82572166285	0.00572017307664	0.0251017429897	yes	down	0.37	0.06	0.4	0.68	2.43	1.02	0.276666666667	1.37666666667
ENSCHIG00000009277	EXOC3L2	exocyst complex component 3 like 2 [Source:HGNC Symbol;Acc:HGNC:30162]	29.033	4.85961757595	3.98992852455E-37	2.52030485134E-34	yes	up	36.2	39.32	21.09	1.49	1.26	1.32	32.2033333333	1.35666666667
ENSCHIG00000009312	RIOK3	RIO kinase 3 [Source:HGNC Symbol;Acc:HGNC:11451]	0.476	-1.07034474466	0.00243121467047	0.0130093031883	yes	down	12.2	6.67	24.29	18.84	39.67	32.35	14.3866666667	30.2866666667
ENSCHIG00000009318	KIF24	kinesin family member 24 [Source:HGNC Symbol;Acc:HGNC:19916]	2.513	1.32966094242	2.92825907901E-5	0.000364726353832	yes	up	1.72	1.53	2.46	0.97	0.76	0.86	1.90333333333	0.863333333333
ENSCHIG00000009338	FGD3	FYVE, RhoGEF and PH domain containing 3 [Source:HGNC Symbol;Acc:HGNC:16027]	4.636	2.21287373607	0.00027911378377	0.00241673912644	yes	up	0.74	0.8	1.07	0.2	0.18	0.28	0.87	0.22
ENSCHIG00000009370	ATP4B	ATPase H+/K+ transporting subunit beta [Source:HGNC Symbol;Acc:HGNC:820]	3.996	1.99841983078	0.0078325315861	0.0319196717326	yes	up	1.15	1.56	0.8	0.3	0.38	0.5	1.17	0.393333333333
ENSCHIG00000009375	PLEKHH3	pleckstrin homology, MyTH4 and FERM domain containing H3 [Source:HGNC Symbol;Acc:HGNC:26105]	3.155	1.6574296353	4.56236559876E-6	7.6607316035E-5	yes	up	7.49	6.29	4.66	2.86	1.86	2.22	6.14666666667	2.31333333333
ENSCHIG00000009383	NCOR2	nuclear receptor corepressor 2 [Source:HGNC Symbol;Acc:HGNC:7673]	2.099	1.06996193162	9.72486412442E-5	0.000986995582329	yes	up	29.24	29.55	33.09	18.64	12.72	21.12	30.6266666667	17.4933333333
ENSCHIG00000009388	NOP9	NOP9 nucleolar protein [Source:HGNC Symbol;Acc:HGNC:19826]	2.273	1.18480427711	0.000419815229716	0.00336080206529	yes	up	12.11	13.44	9.74	7.17	5.58	6.03	11.7633333333	6.26
ENSCHIG00000009402	ZFP90	ZFP90 zinc finger protein [Source:HGNC Symbol;Acc:HGNC:23329]	0.222	-2.17421483815	0.000197639613942	0.00180432861592	yes	down	0.94	0.12	1.28	1.76	5.61	3.96	0.78	3.77666666667
ENSCHIG00000009406	SENP6	SUMO specific peptidase 6 [Source:HGNC Symbol;Acc:HGNC:20944]	0.356	-1.49036272804	0.00216586208781	0.0119460127213	yes	down	1.15	0.47	1.76	1.43	5.35	3.62	1.12666666667	3.46666666667
ENSCHIG00000009410		-	0.255	-1.96894709088	1.3078041378E-5	0.000188354980012	yes	down	2.64	1.89	7.24	7.33	20.18	13.58	3.92333333333	13.6966666667
ENSCHIG00000009411	MAT1A	methionine adenosyltransferase 1A [Source:HGNC Symbol;Acc:HGNC:6903]	0.006	-7.35152098958	1.9039565212E-36	1.09808622843E-33	yes	down	0.04	0.04	0.07	14.52	10.45	11.18	0.05	12.05
ENSCHIG00000009412	AQP5	aquaporin 5 [Source:HGNC Symbol;Acc:HGNC:638]	11.862	3.56827132074	0.00298833808731	0.0153228854767	yes	up	9.51	11.28	10.92	2.24	0.6	0.06	10.57	0.966666666667
ENSCHIG00000009431	NSD2	nuclear receptor binding SET domain protein 2 [Source:HGNC Symbol;Acc:HGNC:12766]	2.006	1.00421104423	0.00231035177616	0.0125601706192	yes	up	33.37	27.32	22.5	22.62	14.49	22.1	27.73	19.7366666667
ENSCHIG00000009433	NEK2	NIMA related kinase 2 [Source:HGNC Symbol;Acc:HGNC:7745]	3.840	1.94102751372	1.96022419762E-5	0.000261593299612	yes	up	4.61	2.48	4.34	1.68	1.06	0.55	3.81	1.09666666667
ENSCHIG00000009458	LSM14A	LSM14A mRNA processing body assembly factor [Source:HGNC Symbol;Acc:HGNC:24489]	0.476	-1.07123808758	0.00166169799555	0.00968472052329	yes	down	9.59	6.11	20.59	18.75	32.37	31.79	12.0966666667	27.6366666667
ENSCHIG00000009462	LRRC8C	leucine rich repeat containing 8 VRAC subunit C [Source:HGNC Symbol;Acc:HGNC:25075]	0.464	-1.10657223726	0.000647451047586	0.00466256142575	yes	down	11.51	6.97	22.76	20.45	23.94	31.92	13.7466666667	25.4366666667
ENSCHIG00000009475	SFT2D3	SFT2 domain containing 3 [Source:HGNC Symbol;Acc:HGNC:28767]	2.592	1.37390462425	0.00491037886224	0.0224220914312	yes	up	10.8	15.64	11.88	8.24	4.94	4.38	12.7733333333	5.85333333333
ENSCHIG00000009477	CCDC3	coiled-coil domain containing 3 [Source:HGNC Symbol;Acc:HGNC:23813]	12.118	3.59908072799	4.88715872969E-27	1.29656321099E-24	yes	up	254.67	326.25	300.21	34.9	28.93	21.93	293.71	28.5866666667
ENSCHIG00000009479	H2BC5	H2B clustered histone 5 [Source:HGNC Symbol;Acc:HGNC:4747]	0.253	-1.98297636506	3.72909277619E-5	0.000445643384469	yes	down	2.02	2.36	8.32	6.5	15.4	15.25	4.23333333333	12.3833333333
ENSCHIG00000009480		-	0.201	-2.31663850534	0.00217698450933	0.0119924001313	yes	down	0.72	0.21	0.58	0.74	5.89	1.87	0.503333333333	2.83333333333
ENSCHIG00000009485	CADM3	cell adhesion molecule 3 [Source:HGNC Symbol;Acc:HGNC:17601]	44.589	5.47862047959	0.000637302480296	0.00461075827838	yes	up	0.03	0.14	0.5	0.01	0	0	0.223333333333	0.00333333333333
ENSCHIG00000009499	ATG4A	autophagy related 4A cysteine peptidase [Source:HGNC Symbol;Acc:HGNC:16489]	0.464	-1.1090189677	0.0135712929712	0.0482635928318	yes	down	2.43	1.08	3.78	3.22	6.83	6.13	2.43	5.39333333333
ENSCHIG00000009508	IFT74	intraflagellar transport 74 [Source:HGNC Symbol;Acc:HGNC:21424]	0.294	-1.7669662499	0.0128469364928	0.0464049076711	yes	down	0.21	0.13	0.24	0.2	1.33	0.81	0.193333333333	0.78
ENSCHIG00000009533	MPZL3	myelin protein zero like 3 [Source:HGNC Symbol;Acc:HGNC:27279]	0.364	-1.45632049226	0.000335426508317	0.002808985248	yes	down	0.99	0.94	2.47	2.31	6.08	5.17	1.46666666667	4.52
ENSCHIG00000009541	ARAP3	ArfGAP with RhoGAP domain, ankyrin repeat and PH domain 3 [Source:HGNC Symbol;Acc:HGNC:24097]	0.330	-1.59978079999	2.9466193403E-5	0.00036666890759	yes	down	1.93	1.15	3.85	5.46	5.45	12.87	2.31	7.92666666667
ENSCHIG00000009544	PJA2	praja ring finger ubiquitin ligase 2 [Source:HGNC Symbol;Acc:HGNC:17481]	0.485	-1.04281452856	0.00312519998939	0.0158167790382	yes	down	12.16	8.96	30.68	23.54	32.4	45.81	17.2666666667	33.9166666667
ENSCHIG00000009550	EIF4E	eukaryotic translation initiation factor 4E [Source:HGNC Symbol;Acc:HGNC:3287]	0.337	-1.56836277517	0.000894819842203	0.00601001782624	yes	down	18.47	20.6	37.57	32.94	150.13	58.52	25.5466666667	80.53
ENSCHIG00000009563	LRRN1	leucine rich repeat neuronal 1 [Source:HGNC Symbol;Acc:HGNC:20980]	0.001	-9.96454700811	2.14972027601E-15	2.00817179305E-13	yes	down	0	0	0	2.58	4.15	7.78	0	4.83666666667
ENSCHIG00000009573	MBOAT1	membrane bound O-acyltransferase domain containing 1 [Source:HGNC Symbol;Acc:HGNC:21579]	0.429	-1.22109208381	2.7619871943E-6	5.08857779616E-5	yes	down	17.66	13.32	26.86	36.91	51.36	67.32	19.28	51.8633333333
ENSCHIG00000009587	KLK6	kallikrein related peptidase 6 [Source:HGNC Symbol;Acc:HGNC:6367]	0.007	-7.10934256602	1.60149552319E-10	7.95649367609E-9	yes	down	0.05	0.05	0	5.23	3.72	7.9	0.0333333333333	5.61666666667
ENSCHIG00000009615	C15orf48	chromosome 15 open reading frame 48 [Source:HGNC Symbol;Acc:HGNC:29898]	0.018	-5.81491767552	1.47730251992E-76	6.53213930891E-73	yes	down	9.74	7.07	21.88	703.35	921.69	883.19	12.8966666667	836.076666667
ENSCHIG00000009619	ITGAV	integrin subunit alpha V [Source:NCBI gene (formerly Entrezgene);Acc:102187813]	0.315	-1.66691065743	6.96495369756E-5	0.000751742640341	yes	down	9.59	3.8	22.15	22.76	47.18	42.26	11.8466666667	37.4
ENSCHIG00000009630		-	4.688	2.22889533296	0.000731214065201	0.00513747594009	yes	up	3.12	1.85	4.66	0.42	0.81	1.76	3.21	0.996666666667
ENSCHIG00000009632		-	2.660	1.41168674119	0.000369089524266	0.0030315619439	yes	up	16.38	9.98	9.72	4.67	15.79	6.74	12.0266666667	9.06666666667
ENSCHIG00000009660		-	0.421	-1.24676535986	0.00376288560216	0.0182303424078	yes	down	2.08	2.39	5.72	4.35	10.98	10.08	3.39666666667	8.47
ENSCHIG00000009664	NR4A1	nuclear receptor subfamily 4 group A member 1 [Source:HGNC Symbol;Acc:HGNC:7980]	3.619	1.85578236928	0.00904729176929	0.0355486745615	yes	up	0.83	0.82	0.79	0.35	0.31	0.12	0.813333333333	0.26
ENSCHIG00000009672		-	14.774	3.88494120153	5.89578009161E-5	0.000653909054475	yes	up	0.34	0.16	0.56	0.03	0.02	0.04	0.353333333333	0.03
ENSCHIG00000009677	PDE3B	phosphodiesterase 3B [Source:HGNC Symbol;Acc:HGNC:8779]	0.097	-3.3721890725	0.00534633104155	0.0238704413552	yes	down	0.08	0	0	0.27	0.44	0.26	0.0266666666667	0.323333333333
ENSCHIG00000009694	RRM2	ribonucleotide reductase regulatory subunit M2 [Source:HGNC Symbol;Acc:HGNC:10452]	3.973	1.99034694048	6.75959359952E-6	0.000106745248926	yes	up	82.5	53.61	84.6	30.72	24.66	7.96	73.57	21.1133333333
ENSCHIG00000009696	IL1RN	interleukin 1 receptor antagonist [Source:HGNC Symbol;Acc:HGNC:6000]	2.505	1.32498767603	8.42348151062E-7	1.83476982329E-5	yes	up	36.48	38.47	46.78	20.61	18.52	17.4	40.5766666667	18.8433333333
ENSCHIG00000009709		-	3.527	1.8184944524	1.16323342685E-6	2.40722174838E-5	yes	up	244.13	301.25	273.24	133.96	72.97	64.18	272.873333333	90.37
ENSCHIG00000009710	GAPDHS	glyceraldehyde-3-phosphate dehydrogenase, spermatogenic [Source:HGNC Symbol;Acc:HGNC:24864]	0.095	-3.40195810672	0.00012344362743	0.00121294793916	yes	down	0.12	0	0.25	1.7	1.27	1.2	0.123333333333	1.39
ENSCHIG00000009716	ZCCHC7	zinc finger CCHC-type containing 7 [Source:HGNC Symbol;Acc:HGNC:26209]	0.422	-1.24333505464	0.00629451791391	0.0271269591059	yes	down	0.83	0.58	2.12	2.18	3.51	3.14	1.17666666667	2.94333333333
ENSCHIG00000009727	GPBP1	GC-rich promoter binding protein 1 [Source:HGNC Symbol;Acc:HGNC:29520]	0.331	-1.59430094791	4.72501988303E-5	0.000548358606723	yes	down	3	1.97	4.88	5.52	12.57	10.54	3.28333333333	9.54333333333
ENSCHIG00000009728	STAT1	signal transducer and activator of transcription 1 [Source:HGNC Symbol;Acc:HGNC:11362]	0.466	-1.10302391399	0.00496135175681	0.0225848768202	yes	down	15.83	9.12	41.74	59.22	49.44	41.38	22.23	50.0133333333
ENSCHIG00000009741	ARHGEF19	Rho guanine nucleotide exchange factor 19 [Source:HGNC Symbol;Acc:HGNC:26604]	16.665	4.05871245983	7.14895041809E-13	4.86311934851E-11	yes	up	2.81	3.08	3.13	0.24	0.03	0.2	3.00666666667	0.156666666667
ENSCHIG00000009748	NCKAP1	NCK associated protein 1 [Source:HGNC Symbol;Acc:HGNC:7666]	0.269	-1.89226255813	4.38203641028E-5	0.000512138440373	yes	down	3.45	1.69	7.13	6.17	23.37	15.24	4.09	14.9266666667
ENSCHIG00000009770	DNTTIP2	deoxynucleotidyltransferase terminal interacting protein 2 [Source:HGNC Symbol;Acc:HGNC:24013]	0.366	-1.44814768345	0.00689656358386	0.0290905251188	yes	down	2.09	1.03	4.98	2.99	14.24	6.05	2.7	7.76
ENSCHIG00000009771	TRMT2A	tRNA methyltransferase 2 homolog A [Source:HGNC Symbol;Acc:HGNC:24974]	2.063	1.04454898157	0.0050085656034	0.0227400612774	yes	up	34.66	47.59	26.83	25.62	17.52	21.67	36.36	21.6033333333
ENSCHIG00000009780		-	0.246	-2.02612149241	0.00211060980769	0.011699640242	yes	down	0.22	0.11	0.72	0.73	2.24	1.55	0.35	1.50666666667
ENSCHIG00000009795	ZSCAN2	zinc finger and SCAN domain containing 2 [Source:HGNC Symbol;Acc:HGNC:20994]	0.403	-1.31253717777	2.83796518371E-5	0.000354478419604	yes	down	1.46	1.36	2.82	4.27	4.47	7.31	1.88	5.35
ENSCHIG00000009799	NCKAP1L	NCK associated protein 1 like [Source:HGNC Symbol;Acc:HGNC:4862]	3.086	1.62561738843	0.00566053883797	0.024887983986	yes	up	0.39	0.21	1.27	0.09	0.15	0.39	0.623333333333	0.21
ENSCHIG00000009803	MLH3	mutL homolog 3 [Source:HGNC Symbol;Acc:HGNC:7128]	0.275	-1.86311996926	0.0021338925225	0.0118116458607	yes	down	0.17	0.14	0.23	0.3	1.16	0.78	0.18	0.746666666667
ENSCHIG00000009808	SYT7	synaptotagmin 7 [Source:HGNC Symbol;Acc:HGNC:11514]	29.908	4.90246526492	0.0128896762977	0.0465255934935	yes	up	0.13	0.24	0.32	0	0	0	0.23	0
ENSCHIG00000009815	RAB23	RAB23, member RAS oncogene family [Source:HGNC Symbol;Acc:HGNC:14263]	0.409	-1.29146170496	0.00157025825652	0.00932384770491	yes	down	3.75	2.93	8.59	7.39	18.65	15	5.09	13.68
ENSCHIG00000009824	HERC5	HECT and RLD domain containing E3 ubiquitin protein ligase 5 [Source:HGNC Symbol;Acc:HGNC:24368]	0.171	-2.55125511829	5.57595459763E-6	9.0311401389E-5	yes	down	0.48	0.33	2.32	6.3	8.94	3.13	1.04333333333	6.12333333333
ENSCHIG00000009831	NCAPH2	non-SMC condensin II complex subunit H2 [Source:HGNC Symbol;Acc:HGNC:25071]	2.775	1.47244039227	0.000205536111473	0.00185977934427	yes	up	89.38	116.59	70.02	55.49	34.9	29.8	91.9966666667	40.0633333333
ENSCHIG00000009837	SMARCA1	SWI/SNF related, matrix associated, actin dependent regulator of chromatin, subfamily a, member 1 [Source:HGNC Symbol;Acc:HGNC:11097]	0.124	-3.00687628014	1.17318099765E-9	4.8480516928E-8	yes	down	0.67	0.34	1.52	2.65	10.65	9.47	0.843333333333	7.59
ENSCHIG00000009856	FRAT2	FRAT regulator of WNT signaling pathway 2 [Source:HGNC Symbol;Acc:HGNC:16048]	5.456	2.44778765171	0.0085090522467	0.0340901776057	yes	up	2.08	2.13	2.02	0.27	0.29	0.88	2.07666666667	0.48
ENSCHIG00000009871	AAK1	AP2 associated kinase 1 [Source:HGNC Symbol;Acc:HGNC:19679]	0.495	-1.01405569551	0.0031664425188	0.0159828234444	yes	down	0.9	0.66	1.89	2.77	2.9	3.02	1.15	2.89666666667
ENSCHIG00000009891	GLS2	glutaminase 2 [Source:HGNC Symbol;Acc:HGNC:29570]	0.357	-1.48722522108	0.00864506999948	0.0344518148933	yes	down	0.25	0.47	0.55	1.75	1.2	1.13	0.423333333333	1.36
ENSCHIG00000009893	WDR90	WD repeat domain 90 [Source:HGNC Symbol;Acc:HGNC:26960]	3.089	1.62730420438	0.000585514803873	0.00432934998516	yes	up	4	3.23	1.79	1.79	0.87	0.84	3.00666666667	1.16666666667
ENSCHIG00000009896		-	0.028	-5.15896142159	0.000489914016673	0.00379375915421	yes	down	0.02	0	0	1.49	0.33	1.08	0.00666666666667	0.966666666667
ENSCHIG00000009909	ASPM	assembly factor for spindle microtubules [Source:HGNC Symbol;Acc:HGNC:19048]	4.829	2.27158600512	1.64317591914E-9	6.57649546331E-8	yes	up	3.35	1.86	4.77	1	0.75	0.71	3.32666666667	0.82
ENSCHIG00000009915	IL18R1	interleukin 18 receptor 1 [Source:HGNC Symbol;Acc:HGNC:5988]	0.101	-3.31164440139	0.00447739337434	0.0208688064338	yes	down	0.09	0	0.11	0.69	1	0.37	0.0666666666667	0.686666666667
ENSCHIG00000009931	MRPS25	mitochondrial ribosomal protein S25 [Source:HGNC Symbol;Acc:HGNC:14511]	2.186	1.12833208703	0.0026596138821	0.0140266136178	yes	up	130.11	144.94	95.55	70.83	71.17	56.42	123.533333333	66.14
ENSCHIG00000009936	CHPT1	choline phosphotransferase 1 [Source:HGNC Symbol;Acc:HGNC:17852]	0.101	-3.31398519961	1.3994040814E-9	5.69420096311E-8	yes	down	0.25	0.47	0.86	3.82	6.76	7.25	0.526666666667	5.94333333333
ENSCHIG00000009939	PFAS	phosphoribosylformylglycinamidine synthase [Source:HGNC Symbol;Acc:HGNC:8863]	3.331	1.73616680974	2.43365333388E-5	0.000313117473074	yes	up	4.83	3.78	2.68	1.9	1.04	1.13	3.76333333333	1.35666666667
ENSCHIG00000009943	FKBP4	FKBP prolyl isomerase 4 [Source:HGNC Symbol;Acc:HGNC:3720]	2.352	1.23381414412	3.0069343207E-5	0.000371733306283	yes	up	414.73	434.01	367.74	227.29	191.62	201.15	405.493333333	206.686666667
ENSCHIG00000009951		-	0.423	-1.24178802875	3.01539349205E-6	5.47184605636E-5	yes	down	22.37	19.13	20.97	87.82	95.68	78.92	20.8233333333	87.4733333333
ENSCHIG00000009953		-	4.635	2.2124696534	2.14456498783E-8	6.90477052515E-7	yes	up	43.85	61.56	38.93	13.85	11.44	13.14	48.1133333333	12.81
ENSCHIG00000009954		-	2.029	1.02072521961	0.005129124332	0.0231554691519	yes	up	7.74	5.69	4.76	2.07	2.27	2.99	6.06333333333	2.44333333333
ENSCHIG00000009969	USP47	ubiquitin specific peptidase 47 [Source:HGNC Symbol;Acc:HGNC:20076]	0.324	-1.62622017317	0.00072234563042	0.00509134685841	yes	down	1.14	0.54	2.93	1.89	7.59	4.8	1.53666666667	4.76
ENSCHIG00000009978	SNW1	SNW domain containing 1 [Source:HGNC Symbol;Acc:HGNC:16696]	0.411	-1.28210370873	0.00315901261807	0.0159565079919	yes	down	5.33	3.26	13.83	10.04	27.93	21.24	7.47333333333	19.7366666667
ENSCHIG00000009982	BMP7	bone morphogenetic protein 7 [Source:HGNC Symbol;Acc:HGNC:1074]	2.362	1.23997369611	8.05956203195E-7	1.77591512216E-5	yes	up	31.51	29.56	35.93	17.21	14.27	17.17	32.3333333333	16.2166666667
ENSCHIG00000009985		-	3.588	1.84298732235	2.24686859597E-10	1.0998048681E-8	yes	up	2305.02	2922.07	2590.56	927.43	796.81	897.98	2605.88333333	874.073333333
ENSCHIG00000009997	RIN2	Ras and Rab interactor 2 [Source:HGNC Symbol;Acc:HGNC:18750]	2.878	1.52493421939	2.41955062733E-8	7.65998545861E-7	yes	up	15.76	15.15	18.05	7.35	5.81	8.07	16.32	7.07666666667
ENSCHIG00000010006		-	40.768	5.34936964245	0.00295408538112	0.0151942390774	yes	up	3.42	4.06	3.38	0	0	0	3.62	0
ENSCHIG00000010015	MYORG	myogenesis regulating glycosidase (putative) [Source:HGNC Symbol;Acc:HGNC:19918]	0.241	-2.05174040322	2.15793081169E-8	6.93098116637E-7	yes	down	0.49	0.34	0.7	2.34	1.87	3.1	0.51	2.43666666667
ENSCHIG00000010020	KLF16	Kruppel like factor 16 [Source:HGNC Symbol;Acc:HGNC:16857]	2.833	1.50215388648	9.86549366429E-6	0.000148542308124	yes	up	28.57	40.33	36.95	16.14	13.5	15.03	35.2833333333	14.89
ENSCHIG00000010055	TIMP1	TIMP metallopeptidase inhibitor 1 [Source:NCBI gene (formerly Entrezgene);Acc:100860924]	0.237	-2.07453580733	1.158191464E-14	9.91187727091E-13	yes	down	239.86	190.02	265.84	1280.39	1128.98	969.9	231.906666667	1126.42333333
ENSCHIG00000010092	DNAJC30	DnaJ heat shock protein family (Hsp40) member C30 [Source:HGNC Symbol;Acc:HGNC:16410]	2.375	1.24822150185	0.00117103426396	0.0074146871176	yes	up	23.11	30.58	26.44	16.95	11.29	11.87	26.71	13.37
ENSCHIG00000010101	MYZAP	myocardial zonula adherens protein [Source:HGNC Symbol;Acc:HGNC:43444]	2.166	1.11523779544	0.00430620256035	0.020320802904	yes	up	6.05	3.64	10.93	5	3.22	2.45	6.87333333333	3.55666666667
ENSCHIG00000010110		-	12.877	3.68670260838	4.52727243451E-8	1.32278125206E-6	yes	up	18.84	15.54	24.96	2.56	1.41	0.93	19.78	1.63333333333
ENSCHIG00000010114	RNF125	ring finger protein 125 [Source:HGNC Symbol;Acc:HGNC:21150]	0.017	-5.89866088152	0.00016222041578	0.00151539001079	yes	down	0	0	0	1.19	1.85	3.1	0	2.04666666667
ENSCHIG00000010118	PRPF39	pre-mRNA processing factor 39 [Source:HGNC Symbol;Acc:HGNC:20314]	0.287	-1.79956661328	0.00136835059345	0.00832765801537	yes	down	0.38	0.36	1.17	1.66	3.79	1.93	0.636666666667	2.46
ENSCHIG00000010123	NMB	neuromedin B [Source:HGNC Symbol;Acc:HGNC:7842]	0.140	-2.84063035437	0.012012705384	0.0442880869704	yes	down	1.1	0	2.69	11.53	8.8	5.86	1.26333333333	8.73
ENSCHIG00000010138	SUV39H1	SUV39H1 histone lysine methyltransferase [Source:HGNC Symbol;Acc:HGNC:11479]	2.803	1.48679732258	0.000341053660251	0.00284712196553	yes	up	11.63	11.57	8.46	6.73	3.81	2.77	10.5533333333	4.43666666667
ENSCHIG00000010139	MYBL2	MYB proto-oncogene like 2 [Source:HGNC Symbol;Acc:HGNC:7548]	7.220	2.85196953445	2.8292278158E-9	1.0753497701E-7	yes	up	215.38	280.26	157.23	60.64	30.07	16.93	217.623333333	35.88
ENSCHIG00000010142	PPP4R3B	protein phosphatase 4 regulatory subunit 3B [Source:HGNC Symbol;Acc:HGNC:29267]	0.420	-1.25313989523	0.00395830441624	0.0190263760653	yes	down	2.12	1.31	4.94	3.37	10.62	7.54	2.79	7.17666666667
ENSCHIG00000010144	SMC6	structural maintenance of chromosomes 6 [Source:HGNC Symbol;Acc:HGNC:20466]	0.480	-1.05942454704	0.00698044286047	0.0293488350378	yes	down	2.41	1.2	3.9	2.99	8.43	6.57	2.50333333333	5.99666666667
ENSCHIG00000010156	AGO2	argonaute RISC catalytic component 2 [Source:HGNC Symbol;Acc:HGNC:3263]	2.008	1.00595556868	0.000217085431519	0.00195362160726	yes	up	15.83	14.97	21.53	11.44	9.53	9.16	17.4433333333	10.0433333333
ENSCHIG00000010158	RHPN2	rhophilin Rho GTPase binding protein 2 [Source:HGNC Symbol;Acc:HGNC:19974]	0.332	-1.59045222615	0.000373820238555	0.00306094164471	yes	down	4.22	3.66	20.4	23.17	29.86	34.59	9.42666666667	29.2066666667
ENSCHIG00000010159		-	6.486	2.6972966901	0.00191108785213	0.0108428487419	yes	up	1.83	0.94	2.02	0.25	0.27	0.33	1.59666666667	0.283333333333
ENSCHIG00000010160	JAM3	junctional adhesion molecule 3 [Source:HGNC Symbol;Acc:HGNC:15532]	0.025	-5.32150695277	2.25638274618E-33	1.03210059063E-30	yes	down	0.08	0.07	0.12	2.91	3.38	6.45	0.09	4.24666666667
ENSCHIG00000010164	TRAPPC8	trafficking protein particle complex subunit 8 [Source:HGNC Symbol;Acc:HGNC:29169]	0.402	-1.31499166919	0.0053003928082	0.0237372419314	yes	down	1.03	0.52	3.06	2.16	5.24	4.97	1.53666666667	4.12333333333
ENSCHIG00000010166	RASGRP1	RAS guanyl releasing protein 1 [Source:HGNC Symbol;Acc:HGNC:9878]	0.359	-1.47807391808	7.11864505189E-5	0.00076275304211	yes	down	3.4	1.92	7.9	8.95	15.87	15.31	4.40666666667	13.3766666667
ENSCHIG00000010167	FNDC10	fibronectin type III domain containing 10 [Source:HGNC Symbol;Acc:HGNC:42951]	3.765	1.9125396417	9.09698448488E-9	3.1746450191E-7	yes	up	12.8	16.49	12.92	3.33	2.42	2.77	14.07	2.84
ENSCHIG00000010169	DLG1	discs large MAGUK scaffold protein 1 [Source:HGNC Symbol;Acc:HGNC:2900]	0.404	-1.30864989833	0.00609972080738	0.0265027174942	yes	down	1.56	0.58	3.46	2.17	6.95	6.02	1.86666666667	5.04666666667
ENSCHIG00000010184		-	0.448	-1.1597811592	0.00143252900098	0.00863278363631	yes	down	3.03	2.49	2.45	5.03	6.31	7.85	2.65666666667	6.39666666667
ENSCHIG00000010210	CDH11	cadherin 11 [Source:HGNC Symbol;Acc:HGNC:1750]	4.465	2.15852397827	4.96300548196E-7	1.1693475616E-5	yes	up	2.23	1.34	3.67	0.76	0.62	0.52	2.41333333333	0.633333333333
ENSCHIG00000010214	CYP27B1	cytochrome P450 family 27 subfamily B member 1 [Source:VGNC Symbol;Acc:VGNC:103475]	3.768	1.91394216635	0.000401453386923	0.00324316636877	yes	up	3.71	2.61	0.98	0.91	0.64	0.72	2.43333333333	0.756666666667
ENSCHIG00000010215	SGK1	serum/glucocorticoid regulated kinase 1 [Source:HGNC Symbol;Acc:HGNC:10810]	0.230	-2.12281163296	1.01603992225E-9	4.27865700593E-8	yes	down	13.56	9.57	36.04	101.15	85.92	89.02	19.7233333333	92.03
ENSCHIG00000010235	ITPRIPL2	ITPRIP like 2 [Source:HGNC Symbol;Acc:HGNC:27257]	0.374	-1.41998081194	0.000546431905708	0.00412288608228	yes	down	1.72	0.91	3.86	3.37	7.68	7.67	2.16333333333	6.24
ENSCHIG00000010242	PPHLN1	periphilin 1 [Source:HGNC Symbol;Acc:HGNC:19369]	0.406	-1.30040049386	0.002731597004	0.0143050222309	yes	down	3.29	2.06	7.74	6.82	16.45	9.33	4.36333333333	10.8666666667
ENSCHIG00000010263	MXD1	MAX dimerization protein 1 [Source:HGNC Symbol;Acc:HGNC:6761]	0.354	-1.49759354109	1.73056448202E-5	0.000235687246961	yes	down	4.64	1.69	10.7	15.16	17.44	19.01	5.67666666667	17.2033333333
ENSCHIG00000010272	VCPIP1	valosin containing protein interacting protein 1 [Source:HGNC Symbol;Acc:HGNC:30897]	0.451	-1.14739391952	0.00353168232218	0.0173574531322	yes	down	1.79	0.96	4.17	4.03	6.14	6.47	2.30666666667	5.54666666667
ENSCHIG00000010273	TMEM250	transmembrane protein 250 [Source:HGNC Symbol;Acc:HGNC:31009]	2.141	1.09833275001	0.00220009598095	0.0120646023925	yes	up	19.45	23.58	15.4	13.32	9.37	10.53	19.4766666667	11.0733333333
ENSCHIG00000010279	HPDL	4-hydroxyphenylpyruvate dioxygenase like [Source:HGNC Symbol;Acc:HGNC:28242]	4.915	2.29732531428	0.000116055840768	0.00115403352908	yes	up	4.86	4.13	2.24	1.3	0.8	0.65	3.74333333333	0.916666666667
ENSCHIG00000010299	HBS1L	HBS1 like translational GTPase [Source:HGNC Symbol;Acc:HGNC:4834]	0.264	-1.91970811054	0.000435790135009	0.00346360463805	yes	down	1.99	1.07	3.72	3.29	11.45	9.38	2.26	8.04
ENSCHIG00000010314	ZFP2	ZFP2 zinc finger protein [Source:HGNC Symbol;Acc:HGNC:26138]	0.205	-2.28862629488	0.00551243340761	0.0244311490651	yes	down	0.29	0.16	0.44	0.96	1.7	2.16	0.296666666667	1.60666666667
ENSCHIG00000010319		-	5.291	2.40345393591	2.0681253066E-13	1.53260794369E-11	yes	up	5.97	3.19	7.56	0.97	1.22	1.38	5.57333333333	1.19
ENSCHIG00000010323	YPEL2	yippee like 2 [Source:HGNC Symbol;Acc:HGNC:18326]	0.275	-1.86152237292	7.5690961296E-5	0.000802590408946	yes	down	1	0.19	0.79	1.17	1.37	2.47	0.66	1.67
ENSCHIG00000010343		-	0.314	-1.67205331353	0.000475377639399	0.00370280938733	yes	down	0.72	0.6	1.77	1.86	5.24	2.75	1.03	3.28333333333
ENSCHIG00000010345	RUFY2	RUN and FYVE domain containing 2 [Source:HGNC Symbol;Acc:HGNC:19761]	0.370	-1.43532644933	0.00732154916229	0.0303311522916	yes	down	0.87	0.37	2.49	2.34	4.98	3.5	1.24333333333	3.60666666667
ENSCHIG00000010346	DET1	DET1 partner of COP1 E3 ubiquitin ligase [Source:HGNC Symbol;Acc:HGNC:25477]	2.254	1.17230417578	0.000117426683046	0.00116504483965	yes	up	23.64	28.64	24.78	15.03	11.56	13	25.6866666667	13.1966666667
ENSCHIG00000010352	EHHADH	enoyl-CoA hydratase and 3-hydroxyacyl CoA dehydrogenase [Source:HGNC Symbol;Acc:HGNC:3247]	0.294	-1.76407841401	3.17128177904E-5	0.000388072442795	yes	down	1.11	0.51	2.64	5.22	5.11	5.03	1.42	5.12
ENSCHIG00000010358	CORO7	coronin 7 [Source:HGNC Symbol;Acc:HGNC:26161]	2.431	1.28142315256	8.27942384085E-5	0.000863416330572	yes	up	21.15	22.09	17.59	12.72	10	13.43	20.2766666667	12.05
ENSCHIG00000010396	SIX2	SIX homeobox 2 [Source:HGNC Symbol;Acc:HGNC:10888]	6.329	2.6619894909	0.00213437731836	0.0118116458607	yes	up	1.6	2.35	3.29	0.72	0	0.59	2.41333333333	0.436666666667
ENSCHIG00000010416	OSBPL8	oxysterol binding protein like 8 [Source:HGNC Symbol;Acc:HGNC:16396]	0.348	-1.52399429044	0.00184252496992	0.010507778902	yes	down	1.09	0.66	2.81	2.27	7.58	4.62	1.52	4.82333333333
ENSCHIG00000010420	CEBPD	CCAAT enhancer binding protein delta [Source:HGNC Symbol;Acc:HGNC:1835]	2.122	1.08528681037	0.00088196232108	0.00594775301938	yes	up	164.91	236.53	186.02	125.71	95.51	114.38	195.82	111.866666667
ENSCHIG00000010427	MMP1	matrix metallopeptidase 1 [Source:HGNC Symbol;Acc:HGNC:7155]	0.149	-2.7439062599	4.4184803388E-6	7.46638747696E-5	yes	down	0.82	0.36	1.6	0.96	6.48	10.55	0.926666666667	5.99666666667
ENSCHIG00000010430	TMEM125	transmembrane protein 125 [Source:HGNC Symbol;Acc:HGNC:28275]	2.230	1.15705696687	8.67779106362E-5	0.000895108075108	yes	up	12.87	14.14	16.14	8.16	6.19	8.5	14.3833333333	7.61666666667
ENSCHIG00000010436	MAN1A1	mannosidase alpha class 1A member 1 [Source:HGNC Symbol;Acc:HGNC:6821]	0.226	-2.14835616405	2.59064299333E-7	6.52084996328E-6	yes	down	0.58	0.41	1.36	1.89	5.03	3.96	0.783333333333	3.62666666667
ENSCHIG00000010437		-	0.339	-1.56276924898	9.39089847821E-11	4.88510856131E-9	yes	down	77.66	79.34	134.36	326.88	302.11	309.26	97.12	312.75
ENSCHIG00000010450	HHAT	hedgehog acyltransferase [Source:HGNC Symbol;Acc:HGNC:18270]	0.236	-2.08260883406	7.39152158432E-10	3.26828446053E-8	yes	down	1.35	0.78	1.53	5.24	3.68	5.61	1.22	4.84333333333
ENSCHIG00000010451	UNC5CL	unc-5 family C-terminal like [Source:HGNC Symbol;Acc:HGNC:21203]	2.530	1.33901962931	0.000187692809754	0.00172300700442	yes	up	2.97	2.33	3.61	1.85	1.14	0.96	2.97	1.31666666667
ENSCHIG00000010465	HASPIN	histone H3 associated protein kinase [Source:HGNC Symbol;Acc:HGNC:19682]	3.611	1.85259518896	2.32090276905E-5	0.000302127332987	yes	up	6.15	5.25	6.75	2.89	1.81	0.95	6.05	1.88333333333
ENSCHIG00000010470	FAM214A	family with sequence similarity 214 member A [Source:HGNC Symbol;Acc:HGNC:25609]	0.397	-1.33450389336	0.0077326309168	0.031598333665	yes	down	0.75	0.26	2.11	1.6	3.12	3.7	1.04	2.80666666667
ENSCHIG00000010483	TMEM59	transmembrane protein 59 [Source:HGNC Symbol;Acc:HGNC:1239]	0.459	-1.12370193762	0.00194578785968	0.0110020784138	yes	down	31.83	13.36	41.27	39.55	87.5	68.77	28.82	65.2733333333
ENSCHIG00000010493	UBR2	ubiquitin protein ligase E3 component n-recognin 2 [Source:HGNC Symbol;Acc:HGNC:21289]	0.462	-1.11338908756	0.012410217077	0.0454003115075	yes	down	1.42	0.59	2.86	1.93	5.02	4.69	1.62333333333	3.88
ENSCHIG00000010498	GCAT	glycine C-acetyltransferase [Source:HGNC Symbol;Acc:HGNC:4188]	2.977	1.57373494922	0.0114339426519	0.0427002390985	yes	up	3.07	5.55	4.59	2.88	1.76	0.44	4.40333333333	1.69333333333
ENSCHIG00000010511		-	0.039	-4.67456017027	3.15698477913E-23	6.15844163163E-21	yes	down	1.46	0.51	3.34	57.92	54.83	27.15	1.77	46.6333333333
ENSCHIG00000010520	PRR15	proline rich 15 [Source:HGNC Symbol;Acc:HGNC:22310]	0.428	-1.22386431318	0.010391652674	0.0396562924972	yes	down	0.76	0.73	1.01	2.17	1.79	3	0.833333333333	2.32
ENSCHIG00000010523	SCRN3	secernin 3 [Source:HGNC Symbol;Acc:HGNC:30382]	0.350	-1.51400069358	0.00532966213695	0.0238200701639	yes	down	0.38	0.39	0.39	0.39	3.14	1.5	0.386666666667	1.67666666667
ENSCHIG00000010532	GNG2	G protein subunit gamma 2 [Source:HGNC Symbol;Acc:HGNC:4404]	0.448	-1.15819874203	0.000306275241773	0.00261605993698	yes	down	8.51	6.28	10.16	11.52	26.76	27.28	8.31666666667	21.8533333333
ENSCHIG00000010536	CCDC88A	coiled-coil domain containing 88A [Source:HGNC Symbol;Acc:HGNC:25523]	0.162	-2.62923074816	0.000386411545298	0.00314463137937	yes	down	0.09	0.04	0.28	0.17	1.35	1.19	0.136666666667	0.903333333333
ENSCHIG00000010550		-	4.674	2.22471604876	8.95607666453E-6	0.000137343765266	yes	up	9.87	8.2	9.12	4.07	3.2	0.62	9.06333333333	2.63
ENSCHIG00000010553		-	2.920	1.54603265459	0.000104564808523	0.00104841435001	yes	up	270.48	219.64	104.89	78.55	66.25	43.99	198.336666667	62.93
ENSCHIG00000010576	ETNK1	ethanolamine kinase 1 [Source:HGNC Symbol;Acc:HGNC:24649]	0.475	-1.0733797803	0.00397294432151	0.0190541012677	yes	down	3.32	1.23	3.78	2.86	6.98	5.66	2.77666666667	5.16666666667
ENSCHIG00000010600	PPIL4	peptidylprolyl isomerase like 4 [Source:HGNC Symbol;Acc:HGNC:15702]	0.378	-1.40228923996	0.00106145411083	0.00688181269802	yes	down	0.66	0.49	1.54	1.38	3.55	2.97	0.896666666667	2.63333333333
ENSCHIG00000010605	SEZ6	seizure related 6 homolog [Source:HGNC Symbol;Acc:HGNC:15955]	120.459	6.9124009568	1.5694285168E-47	1.48703351967E-44	yes	up	11.8	11.62	14.37	0.21	0.05	0.11	12.5966666667	0.123333333333
ENSCHIG00000010613	CST6	cystatin E/M [Source:HGNC Symbol;Acc:HGNC:2478]	0.201	-2.31134337852	2.2992485589E-21	3.7653743375E-19	yes	down	576.97	576.31	1248.44	3906.48	4366.28	4907.23	800.573333333	4393.33
ENSCHIG00000010621	RAPGEF3	Rap guanine nucleotide exchange factor 3 [Source:HGNC Symbol;Acc:HGNC:16629]	2.144	1.10051689028	0.0106626781627	0.0404809461445	yes	up	7.52	6.69	3.68	3.35	2.14	5.02	5.96333333333	3.50333333333
ENSCHIG00000010626	TBL1XR1	TBL1X receptor 1 [Source:HGNC Symbol;Acc:HGNC:29529]	0.340	-1.55615932827	0.000804478701766	0.00554199537165	yes	down	1.43	0.58	2.53	1.87	5.97	4	1.51333333333	3.94666666667
ENSCHIG00000010629	NF1	neurofibromin 1 [Source:HGNC Symbol;Acc:HGNC:7765]	0.371	-1.43095860071	0.00127568074722	0.0078969314042	yes	down	1.42	0.58	3.18	2.41	5.5	7.22	1.72666666667	5.04333333333
ENSCHIG00000010632	KRT17	keratin 17 [Source:HGNC Symbol;Acc:HGNC:6427]	6.939	2.79479830724	1.15764173922E-18	1.46248739721E-16	yes	up	9596.81	11730.97	13616.86	2555.15	1673.76	1596.59	11648.2133333	1941.83333333
ENSCHIG00000010643	GREM1	gremlin 1, DAN family BMP antagonist [Source:HGNC Symbol;Acc:HGNC:2001]	407.646	8.67117360377	1.63330730841E-11	9.29863581375E-10	yes	up	1.54	1.29	4.21	0	0.01	0	2.34666666667	0.00333333333333
ENSCHIG00000010651	NT5E	5'-nucleotidase ecto [Source:HGNC Symbol;Acc:HGNC:8021]	3.435	1.78030494085	0.000123252089191	0.00121196364946	yes	up	3.22	1.78	4.02	0.61	0.95	1.51	3.00666666667	1.02333333333
ENSCHIG00000010659	CAND1	cullin associated and neddylation dissociated 1 [Source:HGNC Symbol;Acc:HGNC:30688]	0.447	-1.16310676813	0.013954858324	0.0491011129092	yes	down	3.92	1.74	9.65	5.11	16.64	12.65	5.10333333333	11.4666666667
ENSCHIG00000010664	NAA25	N-alpha-acetyltransferase 25, NatB auxiliary subunit [Source:HGNC Symbol;Acc:HGNC:25783]	0.388	-1.36687078815	0.00547354072495	0.0243075050942	yes	down	1.13	0.74	3.22	2.1	6.95	5.21	1.69666666667	4.75333333333
ENSCHIG00000010689	TIMELESS	timeless circadian regulator [Source:HGNC Symbol;Acc:HGNC:11813]	3.379	1.75665561618	3.45809219201E-5	0.000417774070373	yes	up	12.21	10.56	9.89	5.95	3.13	2.06	10.8866666667	3.71333333333
ENSCHIG00000010693	SHC3	SHC adaptor protein 3 [Source:HGNC Symbol;Acc:HGNC:18181]	0.193	-2.37006925714	7.59478353944E-5	0.000803387588921	yes	down	0.25	0.19	0.5	2.22	2.05	1.98	0.313333333333	2.08333333333
ENSCHIG00000010697	GFOD1	glucose-fructose oxidoreductase domain containing 1 [Source:HGNC Symbol;Acc:HGNC:21096]	2.406	1.26648736634	2.01519061269E-6	3.88539294728E-5	yes	up	73.06	53.83	79.08	22.79	17.56	29.78	68.6566666667	23.3766666667
ENSCHIG00000010707	CHST2	carbohydrate sulfotransferase 2 [Source:HGNC Symbol;Acc:HGNC:1970]	3.589	1.84376031354	9.76680750773E-7	2.08962421919E-5	yes	up	2.39	2.47	3.23	0.92	0.58	1.26	2.69666666667	0.92
ENSCHIG00000010709	DLX3	distal-less homeobox 3 [Source:HGNC Symbol;Acc:HGNC:2916]	0.478	-1.06496983327	0.000288319931569	0.00248833044389	yes	down	9.21	9.69	12.25	28.03	18.78	22.01	10.3833333333	22.94
ENSCHIG00000010710	WFIKKN1	WAP, follistatin/kazal, immunoglobulin, kunitz and netrin domain containing 1 [Source:HGNC Symbol;Acc:HGNC:30912]	3.372	1.75339618509	0.000416508784321	0.00333702360756	yes	up	3.84	5.09	5.07	0.7	1.35	3.23	4.66666666667	1.76
ENSCHIG00000010724	ELMOD2	ELMO domain containing 2 [Source:HGNC Symbol;Acc:HGNC:28111]	0.224	-2.15913248335	0.00320909276223	0.0161460203443	yes	down	0.11	0.24	0.76	0.24	1.99	0.76	0.37	0.996666666667
ENSCHIG00000010755	CDC42EP4	CDC42 effector protein 4 [Source:HGNC Symbol;Acc:HGNC:17147]	2.038	1.02686000386	0.000205310228352	0.00185900353521	yes	up	23.42	21.98	24.43	14.7	10.26	15.11	23.2766666667	13.3566666667
ENSCHIG00000010767		-	0.257	-1.96122697313	0.0100554854615	0.0386066612582	yes	down	1.67	1.76	1.23	5.61	4.7	10.63	1.55333333333	6.98
ENSCHIG00000010768	TCF7L1	transcription factor 7 like 1 [Source:HGNC Symbol;Acc:HGNC:11640]	3.849	1.94432560996	0.00203967953172	0.0114113660853	yes	up	0.71	1.81	2.53	0.45	0.32	0.78	1.68333333333	0.516666666667
ENSCHIG00000010771	STK3	serine/threonine kinase 3 [Source:HGNC Symbol;Acc:HGNC:11406]	0.288	-1.79449703625	0.000243652056319	0.0021561337739	yes	down	0.56	0.73	1.54	1.06	4.75	3.06	0.943333333333	2.95666666667
ENSCHIG00000010794	FRS2	fibroblast growth factor receptor substrate 2 [Source:HGNC Symbol;Acc:HGNC:16971]	0.400	-1.32327731853	0.00651781628225	0.0279079512537	yes	down	0.37	0.41	1.97	0.77	1.73	1.8	0.916666666667	1.43333333333
ENSCHIG00000010821	PHKA2	phosphorylase kinase regulatory subunit alpha 2 [Source:HGNC Symbol;Acc:HGNC:8926]	0.404	-1.30862149144	2.9960138864E-5	0.000370728770552	yes	down	1.72	1.01	2.37	3.66	3.84	7.06	1.7	4.85333333333
ENSCHIG00000010822		-	14.062	3.81369437743	1.1478285468E-6	2.39025834747E-5	yes	up	3.29	1.54	15.04	0.19	0.21	0.15	6.62333333333	0.183333333333
ENSCHIG00000010850	EBF4	EBF family member 4 [Source:HGNC Symbol;Acc:HGNC:29278]	2.472	1.30596665811	0.00100276610831	0.00655578729753	yes	up	5.14	6.73	3.64	2.49	2.36	3.01	5.17	2.62
ENSCHIG00000010863	YBX3	Y-box binding protein 3 [Source:HGNC Symbol;Acc:HGNC:2428]	2.012	1.00851698584	2.4311263776E-5	0.000313117473074	yes	up	189.41	182.5	210.44	107.34	90.08	130.01	194.116666667	109.143333333
ENSCHIG00000010874	ARHGAP5	Rho GTPase activating protein 5 [Source:HGNC Symbol;Acc:HGNC:675]	0.267	-1.9066105064	0.000380682778988	0.00310945631975	yes	down	0.62	0.38	1.8	1.28	6.8	3.19	0.933333333333	3.75666666667
ENSCHIG00000010875	TTC13	tetratricopeptide repeat domain 13 [Source:HGNC Symbol;Acc:HGNC:26204]	2.423	1.2765444679	0.000152116661676	0.00143209901854	yes	up	3.91	2.29	6.49	1.61	1.96	2.34	4.23	1.97
ENSCHIG00000010876	PAN3	poly(A) specific ribonuclease subunit PAN3 [Source:HGNC Symbol;Acc:HGNC:29991]	0.446	-1.16419840237	0.00833112275742	0.0334885889022	yes	down	1.13	0.4	1.93	1.6	3.31	3.79	1.15333333333	2.9
ENSCHIG00000010879		-	0.101	-3.30548581915	1.34113820276E-5	0.000191911523836	yes	down	0.3	0.29	1.71	4.02	15.2	4.54	0.766666666667	7.92
ENSCHIG00000010881	ECM1	extracellular matrix protein 1 [Source:HGNC Symbol;Acc:HGNC:3153]	0.378	-1.40465686612	0.000838689347421	0.00573760401936	yes	down	3.64	1.64	8.66	14.02	10.27	15.05	4.64666666667	13.1133333333
ENSCHIG00000010883	ARID2	AT-rich interaction domain 2 [Source:HGNC Symbol;Acc:HGNC:18037]	0.376	-1.41233448445	0.00621948919876	0.026882217081	yes	down	0.57	0.19	1.13	0.85	2.35	2.34	0.63	1.84666666667
ENSCHIG00000010919	WNT10B	Wnt family member 10B [Source:HGNC Symbol;Acc:HGNC:12775]	0.123	-3.02759394612	9.56847281467E-10	4.0812151732E-8	yes	down	0.33	0.12	0.45	2.66	2.61	2.85	0.3	2.70666666667
ENSCHIG00000010927	IRF2BPL	interferon regulatory factor 2 binding protein like [Source:HGNC Symbol;Acc:HGNC:14282]	3.486	1.80146249863	1.28336341914E-8	4.33175973406E-7	yes	up	15.16	13.96	12.23	4.53	3.92	5.98	13.7833333333	4.81
ENSCHIG00000010928	LSM4	LSM4 homolog, U6 small nuclear RNA and mRNA degradation associated [Source:HGNC Symbol;Acc:HGNC:17259]	2.201	1.13804809501	0.000429813914688	0.00343049433113	yes	up	129.74	135.7	103.09	77.88	53	67.98	122.843333333	66.2866666667
ENSCHIG00000010948	DLX4	distal-less homeobox 4 [Source:HGNC Symbol;Acc:HGNC:2917]	4.609	2.2043716694	1.08467542317E-6	2.28022495853E-5	yes	up	2.15	2.37	1.83	0.62	0.32	0.75	2.11666666667	0.563333333333
ENSCHIG00000010952	MGAT2	alpha-1,6-mannosyl-glycoprotein 2-beta-N-acetylglucosaminyltransferase [Source:HGNC Symbol;Acc:HGNC:7045]	42.938	5.42417882881	0.00299566511363	0.0153426632171	yes	up	0.3	0.2	0.08	0	0	0	0.193333333333	0
ENSCHIG00000010966	RCN3	reticulocalbin 3 [Source:HGNC Symbol;Acc:HGNC:21145]	8.599	3.10413291851	1.80494683533E-13	1.34509099835E-11	yes	up	14.49	16.43	9.62	2.45	1.88	1.71	13.5133333333	2.01333333333
ENSCHIG00000010967		-	0.329	-1.60321334824	0.00734945721709	0.030408780407	yes	down	4.22	1.6	10.96	8.61	17.31	16.78	5.59333333333	14.2333333333
ENSCHIG00000010990	VPS54	VPS54 subunit of GARP complex [Source:HGNC Symbol;Acc:HGNC:18652]	0.261	-1.9384357928	7.1178381135E-6	0.000111605345834	yes	down	0.96	0.43	1.48	2.08	6.71	4.18	0.956666666667	4.32333333333
ENSCHIG00000010996	GTF2E1	general transcription factor IIE subunit 1 [Source:HGNC Symbol;Acc:HGNC:4650]	0.391	-1.35383971094	0.00402496635449	0.0192539411079	yes	down	0.82	0.35	2.7	3.05	4.12	3.26	1.29	3.47666666667
ENSCHIG00000011006	FGFR1	fibroblast growth factor receptor 1 [Source:HGNC Symbol;Acc:HGNC:3688]	0.329	-1.6019003787	3.00160167673E-7	7.35974976745E-6	yes	down	6.71	6.68	14.04	25.03	24.42	49.39	9.14333333333	32.9466666667
ENSCHIG00000011008	VARS1	valyl-tRNA synthetase 1 [Source:HGNC Symbol;Acc:HGNC:12651]	2.051	1.03608639214	0.000970560728257	0.00640203284949	yes	up	77.18	85.25	68.43	50.09	35.17	46.57	76.9533333333	43.9433333333
ENSCHIG00000011013	POLR2B	RNA polymerase II subunit B [Source:HGNC Symbol;Acc:HGNC:9188]	0.330	-1.59955875603	0.00370324216119	0.0179939587063	yes	down	1.68	0.94	6.03	2.95	14.71	10.12	2.88333333333	9.26
ENSCHIG00000011014	FAM83A	family with sequence similarity 83 member A [Source:HGNC Symbol;Acc:HGNC:28210]	5.474	2.45248434183	0.00747111444295	0.0307875789457	yes	up	0.51	1.28	0.93	0.22	0.12	0.28	0.906666666667	0.206666666667
ENSCHIG00000011028		-	3.663	1.8731543704	4.23445636428E-8	1.25100364526E-6	yes	up	368.75	401.32	370.23	115.61	167.51	86.13	380.1	123.083333333
ENSCHIG00000011035	FOXRED2	FAD dependent oxidoreductase domain containing 2 [Source:HGNC Symbol;Acc:HGNC:26264]	2.788	1.47938842017	0.0001465298016	0.00138958294579	yes	up	2.67	2.27	2.94	1.69	0.89	0.8	2.62666666667	1.12666666667
ENSCHIG00000011079	TROAP	trophinin associated protein [Source:HGNC Symbol;Acc:HGNC:12327]	4.830	2.27202071798	5.06527343458E-6	8.37791173439E-5	yes	up	13.53	14.43	8.34	5.07	2.39	1.42	12.1	2.96
ENSCHIG00000011101	ID1	inhibitor of DNA binding 1, HLH protein [Source:HGNC Symbol;Acc:HGNC:5360]	5.250	2.39228331613	4.81244248137E-8	1.38776194599E-6	yes	up	6.47	8.03	3.32	1.32	1.4	1.57	5.94	1.43
ENSCHIG00000011111	PAIP1	poly(A) binding protein interacting protein 1 [Source:HGNC Symbol;Acc:HGNC:16945]	0.484	-1.04661366404	0.000534389715976	0.00405299004141	yes	down	13.64	8.95	23.58	26.73	48.45	40.22	15.39	38.4666666667
ENSCHIG00000011120	TIFA	TRAF interacting protein with forkhead associated domain [Source:HGNC Symbol;Acc:HGNC:19075]	0.483	-1.04983484426	0.00230147047393	0.0125170175632	yes	down	2.36	1.86	3.36	5.73	5.99	8.36	2.52666666667	6.69333333333
ENSCHIG00000011122	TP73	tumor protein p73 [Source:HGNC Symbol;Acc:HGNC:12003]	3.849	1.94465384528	4.16854804054E-8	1.23704227646E-6	yes	up	5.03	4.98	5.49	2.03	1.05	1.65	5.16666666667	1.57666666667
ENSCHIG00000011123		-	15.354	3.94057970754	0.000206785445076	0.00186980840418	yes	up	0.95	0.55	0.24	0.05	0.08	0	0.58	0.0433333333333
ENSCHIG00000011130	MOSPD2	motile sperm domain containing 2 [Source:HGNC Symbol;Acc:HGNC:28381]	0.312	-1.67811301992	0.00117194686229	0.0074169251566	yes	down	0.94	0.28	1.22	1.25	4.77	3.11	0.813333333333	3.04333333333
ENSCHIG00000011141	IGLON5	IgLON family member 5 [Source:HGNC Symbol;Acc:HGNC:34550]	0.021	-5.60107693964	1.37301334451E-21	2.36532753441E-19	yes	down	0.18	0	0.56	4.58	4.54	12.1	0.246666666667	7.07333333333
ENSCHIG00000011146	RECQL4	RecQ like helicase 4 [Source:HGNC Symbol;Acc:HGNC:9949]	4.550	2.18575888843	1.67878077067E-5	0.000231006503351	yes	up	14.38	15.7	8.73	6.11	2.35	1.63	12.9366666667	3.36333333333
ENSCHIG00000011151	PIRT	phosphoinositide interacting regulator of transient receptor potential channels [Source:HGNC Symbol;Acc:HGNC:37239]	2.419	1.27423900906	1.47856218648E-6	2.94934246672E-5	yes	up	12.54	12.92	18.96	6.34	5.69	9.46	14.8066666667	7.16333333333
ENSCHIG00000011154	UBA7	ubiquitin like modifier activating enzyme 7 [Source:HGNC Symbol;Acc:HGNC:12471]	0.377	-1.40892285318	0.00235772872671	0.0127394181507	yes	down	9.8	8.79	18.15	62.87	25.86	15.93	12.2466666667	34.8866666667
ENSCHIG00000011159		-	46.676	5.54461066134	0.00160232020604	0.0094633915998	yes	up	0.5	0.14	0.37	0	0	0	0.336666666667	0
ENSCHIG00000011163	RNF223	ring finger protein 223 [Source:HGNC Symbol;Acc:HGNC:40020]	2.749	1.45874828183	1.14914345309E-5	0.000167325882605	yes	up	83.35	104.27	107.78	49.94	32.7	29.5	98.4666666667	37.38
ENSCHIG00000011164	TGIF1	TGFB induced factor homeobox 1 [Source:HGNC Symbol;Acc:HGNC:11776]	0.464	-1.10642108136	1.12094775571E-5	0.000164484203313	yes	down	45.39	32.59	52.53	73.1	93.24	146.7	43.5033333333	104.346666667
ENSCHIG00000011175	CCL17	C-C motif chemokine ligand 17 [Source:HGNC Symbol;Acc:HGNC:10615]	0.497	-1.01012064109	0.00361690602594	0.0176650436061	yes	down	1068.71	1298.01	794.92	2151.93	2566.85	2993.74	1053.88	2570.84
ENSCHIG00000011182	ARMH4	armadillo like helical domain containing 4 [Source:HGNC Symbol;Acc:HGNC:19846]	0.244	-2.03285972629	0.00303912802485	0.0154934793427	yes	down	0.12	0.19	0.3	0.64	1.11	1.1	0.203333333333	0.95
ENSCHIG00000011197	NIPBL	NIPBL cohesin loading factor [Source:HGNC Symbol;Acc:HGNC:28862]	0.370	-1.43459651911	0.00266361496482	0.014037684747	yes	down	0.57	0.26	1.53	1.15	3.12	2.6	0.786666666667	2.29
ENSCHIG00000011214		-	56.664	5.82435611315	0.000421524074201	0.00337244683008	yes	up	0.26	0.4	0.34	0	0	0	0.333333333333	0
ENSCHIG00000011217	AK1	adenylate kinase 1 [Source:HGNC Symbol;Acc:HGNC:361]	0.362	-1.4651790839	0.000231804879024	0.00206507167243	yes	down	0.99	0.92	0.64	2.22	2.88	3.6	0.85	2.9
ENSCHIG00000011221		-	0.065	-3.9535949103	1.02834106827E-5	0.000153614237282	yes	down	0.01	0.03	0.03	0.34	0.47	0.4	0.0233333333333	0.403333333333
ENSCHIG00000011238	CEP120	centrosomal protein 120 [Source:HGNC Symbol;Acc:HGNC:26690]	0.378	-1.40457659406	0.0062177900511	0.026882217081	yes	down	0.42	0.39	1.48	1.31	2.92	2.47	0.763333333333	2.23333333333
ENSCHIG00000011241	GBP5	guanylate binding protein 5 [Source:HGNC Symbol;Acc:HGNC:19895]	0.124	-3.01388667733	0.000499728524525	0.00385625298302	yes	down	0.06	0	0.3	1.08	1.39	0.37	0.12	0.946666666667
ENSCHIG00000011242	ANKRD63	ankyrin repeat domain 63 [Source:HGNC Symbol;Acc:HGNC:40027]	32.355	5.01592577116	0.00176896154354	0.0101890034195	yes	up	0.4	1.01	0.6	0	0.07	0	0.67	0.0233333333333
ENSCHIG00000011245	CDH13	cadherin 13 [Source:HGNC Symbol;Acc:HGNC:1753]	4.441	2.150952749	4.08952165876E-18	4.93159134577E-16	yes	up	23.51	18.29	30.64	5.62	4.54	6.69	24.1466666667	5.61666666667
ENSCHIG00000011251	IRX2	iroquois homeobox 2 [Source:HGNC Symbol;Acc:HGNC:14359]	2.914	1.54302008036	5.24573977635E-9	1.88576526106E-7	yes	up	11.84	10.64	14.07	4.5	3.63	5.89	12.1833333333	4.67333333333
ENSCHIG00000011254	SUN2	Sad1 and UNC84 domain containing 2 [Source:HGNC Symbol;Acc:HGNC:14210]	2.014	1.00979839205	0.000564315211541	0.00421488810872	yes	up	90.74	80.55	82.63	56.85	36.2	56	84.64	49.6833333333
ENSCHIG00000011256	IL1A	interleukin 1 alpha [Source:HGNC Symbol;Acc:HGNC:5991]	0.332	-1.59237323864	0.00202229480697	0.0113380137846	yes	down	3.41	1.79	4.16	5.53	19.71	5.94	3.12	10.3933333333
ENSCHIG00000011258		-	0.225	-2.15340765761	8.97348370678E-19	1.15566273175E-16	yes	down	24.1	22.23	38.01	135.91	134.08	160.64	28.1133333333	143.543333333
ENSCHIG00000011262	EDARADD	EDAR associated death domain [Source:HGNC Symbol;Acc:HGNC:14341]	0.473	-1.0815331076	9.69260028279E-5	0.000985228680086	yes	down	7.37	7.09	7.72	13.27	12.92	22.42	7.39333333333	16.2033333333
ENSCHIG00000011275	PRMT9	protein arginine methyltransferase 9 [Source:HGNC Symbol;Acc:HGNC:25099]	0.445	-1.16663723761	0.00708971183698	0.0296765628014	yes	down	0.78	0.43	1.51	1.4	3.09	2.25	0.906666666667	2.24666666667
ENSCHIG00000011278	SNAPC1	small nuclear RNA activating complex polypeptide 1 [Source:HGNC Symbol;Acc:HGNC:11134]	0.227	-2.14202113434	0.0093755674147	0.0366323716513	yes	down	0.48	0.22	0.53	0.93	4.05	1.21	0.41	2.06333333333
ENSCHIG00000011282	FLNA	filamin A [Source:HGNC Symbol;Acc:HGNC:3754]	2.481	1.31067689965	6.00991440908E-6	9.63984457515E-5	yes	up	442.21	410.3	397.72	214.7	144.8	237.42	416.743333333	198.973333333
ENSCHIG00000011298	P3H2	prolyl 3-hydroxylase 2 [Source:HGNC Symbol;Acc:HGNC:19317]	2.966	1.56834113033	8.14121250603E-10	3.55240736488E-8	yes	up	96.2	64.74	141	40.54	31.83	44.32	100.646666667	38.8966666667
ENSCHIG00000011320	DUSP6	dual specificity phosphatase 6 [Source:HGNC Symbol;Acc:HGNC:3072]	0.390	-1.35915107505	1.64017655429E-6	3.24246527462E-5	yes	down	26.29	20.82	39.63	55.54	79.39	124.64	28.9133333333	86.5233333333
ENSCHIG00000011336	IMPDH2	inosine monophosphate dehydrogenase 2 [Source:HGNC Symbol;Acc:HGNC:6053]	2.584	1.36935449489	1.06989345435E-5	0.000157865813925	yes	up	117.92	97.89	93.97	56.46	44.06	41.2	103.26	47.24
ENSCHIG00000011345	IRF7	interferon regulatory factor 7 [Source:HGNC Symbol;Acc:HGNC:6122]	0.407	-1.29809589799	0.0011353141816	0.00725081493447	yes	down	32.79	51.1	76.53	227.46	104.19	106.5	53.4733333333	146.05
ENSCHIG00000011349	SH3BGRL	SH3 domain binding glutamate rich protein like [Source:HGNC Symbol;Acc:HGNC:10823]	0.180	-2.47372310946	2.22564388971E-6	4.23574837834E-5	yes	down	0.68	0.45	1.8	2.58	8.4	4.88	0.976666666667	5.28666666667
ENSCHIG00000011350	CD14	CD14 molecule [Source:HGNC Symbol;Acc:HGNC:1628]	0.450	-1.15257810434	2.42461442132E-5	0.000312864886176	yes	down	4.61	5.6	9.53	10.74	10.45	14.43	6.58	11.8733333333
ENSCHIG00000011358	STX1A	syntaxin 1A [Source:HGNC Symbol;Acc:HGNC:11433]	0.332	-1.58954730895	1.20516831141E-7	3.24270946265E-6	yes	down	2.77	2.98	4.81	12.46	9.39	14.87	3.52	12.24
ENSCHIG00000011390		-	0.404	-1.30656489651	0.00988791861089	0.0380845645684	yes	down	1.73	1.21	2.59	2.7	4.9	4.52	1.84333333333	4.04
ENSCHIG00000011402	NUDT6	nudix hydrolase 6 [Source:HGNC Symbol;Acc:HGNC:8053]	0.104	-3.25938123448	2.68540172559E-6	4.97511925837E-5	yes	down	0.77	0.28	1.22	2.69	17.86	11	0.756666666667	10.5166666667
ENSCHIG00000011404	RESF1	retroelement silencing factor 1 [Source:HGNC Symbol;Acc:HGNC:25559]	0.139	-2.84438722663	0.00280266305439	0.0145907870551	yes	down	0.01	0.03	0.18	0.07	0.93	0.64	0.0733333333333	0.546666666667
ENSCHIG00000011409	CSKMT	citrate synthase lysine methyltransferase [Source:HGNC Symbol;Acc:HGNC:33113]	2.633	1.3967437388	0.00441597599698	0.0206624062081	yes	up	5.73	7.75	4.79	3.39	2.96	1.74	6.09	2.69666666667
ENSCHIG00000011413	FHDC1	FH2 domain containing 1 [Source:HGNC Symbol;Acc:HGNC:29363]	2.332	1.22157113835	1.2870749478E-6	2.61856582554E-5	yes	up	15.48	9.78	21.45	6.97	6.72	9.12	15.57	7.60333333333
ENSCHIG00000011428	ARHGAP29	Rho GTPase activating protein 29 [Source:HGNC Symbol;Acc:HGNC:30207]	0.460	-1.12031703373	0.00656024873146	0.0280323022452	yes	down	12.3	5.72	29.69	24.49	53.54	36.12	15.9033333333	38.05
ENSCHIG00000011430	CENPW	centromere protein W [Source:HGNC Symbol;Acc:HGNC:21488]	3.062	1.61438463141	9.57254879858E-5	0.000974519261805	yes	up	7.95	8.11	6.33	3.47	3.48	1.69	7.46333333333	2.88
ENSCHIG00000011432	UBIAD1	UbiA prenyltransferase domain containing 1 [Source:HGNC Symbol;Acc:HGNC:30791]	2.276	1.18655183782	3.02331507915E-6	5.478726028E-5	yes	up	21.09	19.08	22.17	10.49	9.16	12.52	20.78	10.7233333333
ENSCHIG00000011442	MCM5	minichromosome maintenance complex component 5 [Source:HGNC Symbol;Acc:HGNC:6948]	4.321	2.1112931272	5.80568873541E-5	0.000647163538447	yes	up	93.21	111.8	53.89	43.1	18.8	9.33	86.3	23.7433333333
ENSCHIG00000011469		-	0.489	-1.03081936474	0.0117577274783	0.0436060481617	yes	down	8.69	8.33	8.81	15.83	30.47	16.1	8.61	20.8
ENSCHIG00000011481	CENPM	centromere protein M [Source:HGNC Symbol;Acc:HGNC:18352]	5.007	2.32393572011	5.035679166E-6	8.33936131547E-5	yes	up	59.32	76.14	36.89	21.81	12.69	7.35	57.45	13.95
ENSCHIG00000011484	KLHL32	kelch like family member 32 [Source:HGNC Symbol;Acc:HGNC:21221]	0.273	-1.87547782794	0.000264863223285	0.00230993468565	yes	down	0.72	0.43	0.73	1.34	2.21	4.83	0.626666666667	2.79333333333
ENSCHIG00000011487	PRRT1	proline rich transmembrane protein 1 [Source:HGNC Symbol;Acc:HGNC:13943]	0.446	-1.16484131531	0.00744053753771	0.0307439816882	yes	down	1.2	1.07	0.97	2.81	2.26	3.68	1.08	2.91666666667
ENSCHIG00000011529	HCFC2	host cell factor C2 [Source:HGNC Symbol;Acc:HGNC:24972]	0.273	-1.87553555582	0.00106713990104	0.00691529593905	yes	down	0.37	0.19	0.75	0.73	2.64	1.61	0.436666666667	1.66
ENSCHIG00000011541	TDRD9	tudor domain containing 9 [Source:HGNC Symbol;Acc:HGNC:20122]	65.831	6.04069096411	0.000146055102982	0.00138684390913	yes	up	0.2	0.13	0.17	0	0	0	0.166666666667	0
ENSCHIG00000011549	THAP11	THAP domain containing 11 [Source:HGNC Symbol;Acc:HGNC:23194]	2.014	1.01021867134	0.000982530736052	0.00646659596588	yes	up	26.5	31.53	27.78	16.75	14.37	19.88	28.6033333333	17
ENSCHIG00000011558	CKAP2L	cytoskeleton associated protein 2 like [Source:HGNC Symbol;Acc:HGNC:26877]	2.357	1.23721710967	0.000629560154133	0.00457094441411	yes	up	6.9	4.11	9.57	3.34	4.04	2.27	6.86	3.21666666667
ENSCHIG00000011560		-	0.369	-1.43939141392	0.00381114221526	0.0184304781208	yes	down	3.63	2.51	8.14	4.67	23.21	11.25	4.76	13.0433333333
ENSCHIG00000011561	BCL10	BCL10 immune signaling adaptor [Source:HGNC Symbol;Acc:HGNC:989]	0.406	-1.30155462598	2.98255214468E-6	5.42709934145E-5	yes	down	19.81	14.96	34.35	57.64	73.83	56.51	23.04	62.66
ENSCHIG00000011562	OLR1	oxidized low density lipoprotein receptor 1 [Source:HGNC Symbol;Acc:HGNC:8133]	0.009	-6.79625783542	2.57646088794E-6	4.80685705745E-5	yes	down	0	0	0	0.36	2.08	1.57	0	1.33666666667
ENSCHIG00000011574	CTSK	cathepsin K [Source:HGNC Symbol;Acc:HGNC:2536]	12.143	3.60206635342	4.73006433173E-15	4.29755502469E-13	yes	up	3.71	2.2	4.88	0.24	0.25	0.55	3.59666666667	0.346666666667
ENSCHIG00000011588	ADCY9	adenylate cyclase 9 [Source:HGNC Symbol;Acc:HGNC:240]	0.325	-1.62203033286	6.56797516117E-5	0.000715305340829	yes	down	0.52	0.42	1.53	2.64	2.51	3.11	0.823333333333	2.75333333333
ENSCHIG00000011592	SMOC1	SPARC related modular calcium binding 1 [Source:HGNC Symbol;Acc:HGNC:20318]	72.451	6.17893592207	0.000104070787756	0.00104504087781	yes	up	0.13	0.1	0.39	0	0	0	0.206666666667	0
ENSCHIG00000011599		-	0.013	-6.26199064001	1.9660319311E-25	4.49645061482E-23	yes	down	0.63	0.08	0.27	32.04	28.35	25.8	0.326666666667	28.73
ENSCHIG00000011605	PRUNE1	prune exopolyphosphatase 1 [Source:HGNC Symbol;Acc:HGNC:13420]	3.079	1.62237035175	0.000546713653881	0.00412288608228	yes	up	5.6	6.36	4.47	2.81	1.7	6.63	5.47666666667	3.71333333333
ENSCHIG00000011607	IGFBP5	insulin like growth factor binding protein 5 [Source:NCBI gene (formerly Entrezgene);Acc:100860950]	25.480	4.67129798675	0.00481074383685	0.0220808766169	yes	up	0.64	0.58	1.66	0.1	0	0	0.96	0.0333333333333
ENSCHIG00000011629		-	0.475	-1.07371255539	0.00577959089397	0.0253012180494	yes	down	1.82	0.81	3.12	3.09	4.08	5.13	1.91666666667	4.1
ENSCHIG00000011630	MYRFL	myelin regulatory factor like [Source:HGNC Symbol;Acc:HGNC:26316]	14.587	3.86658778085	6.48815964561E-7	1.45626798137E-5	yes	up	0.76	0.5	0.54	0.03	0.08	0.06	0.6	0.0566666666667
ENSCHIG00000011632	ZBTB41	zinc finger and BTB domain containing 41 [Source:HGNC Symbol;Acc:HGNC:24819]	0.275	-1.86045434811	0.000408286919758	0.00329035600887	yes	down	0.17	0.15	0.44	0.4	1.61	1.03	0.253333333333	1.01333333333
ENSCHIG00000011656	KCP	kielin cysteine rich BMP regulator [Source:HGNC Symbol;Acc:HGNC:17585]	2.903	1.53776494469	0.00242338672388	0.0129988778376	yes	up	2.47	1.94	2.85	1.41	0.81	0.75	2.42	0.99
ENSCHIG00000011660	PRPF40A	pre-mRNA processing factor 40 homolog A [Source:HGNC Symbol;Acc:HGNC:16463]	0.263	-1.92568484849	0.000314981567032	0.00267663708307	yes	down	1.96	2.31	6.01	3.3	22.19	11.54	3.42666666667	12.3433333333
ENSCHIG00000011663	CDH3	cadherin 3 [Source:HGNC Symbol;Acc:HGNC:1762]	2.073	1.05160695189	0.00125673927989	0.00782292189007	yes	up	65.1	59.96	47.34	38.74	26.21	33.01	57.4666666667	32.6533333333
ENSCHIG00000011666	STON2	stonin 2 [Source:HGNC Symbol;Acc:HGNC:30652]	2.463	1.30045633935	4.74650329416E-5	0.000550370333891	yes	up	2.16	1.64	2.4	1.07	1.01	0.95	2.06666666667	1.01
ENSCHIG00000011669	GRP	gastrin releasing peptide [Source:HGNC Symbol;Acc:HGNC:4605]	0.191	-2.39143807797	6.70380660453E-6	0.000105990458414	yes	down	0.52	1.04	1.37	5.04	7.1	4.75	0.976666666667	5.63
ENSCHIG00000011670	SSRP1	structure specific recognition protein 1 [Source:HGNC Symbol;Acc:HGNC:11327]	2.374	1.24748891683	2.80259320355E-6	5.14908571262E-5	yes	up	263.19	243.6	278.56	148.39	109.81	129.99	261.783333333	129.396666667
ENSCHIG00000011672	NIPAL4	NIPA like domain containing 4 [Source:HGNC Symbol;Acc:HGNC:28018]	4.251	2.08772774293	3.10467686759E-11	1.73040078355E-9	yes	up	19.19	18.15	18.96	4.13	3.64	7.84	18.7666666667	5.20333333333
ENSCHIG00000011717	FRMD4A	FERM domain containing 4A [Source:HGNC Symbol;Acc:HGNC:25491]	5.483	2.45483606177	2.74494416083E-6	5.06421200187E-5	yes	up	1.79	1.11	1.17	0.42	0.2	0.27	1.35666666667	0.296666666667
ENSCHIG00000011722	PDZK1	PDZ domain containing 1 [Source:HGNC Symbol;Acc:HGNC:8821]	0.259	-1.94822623231	4.42883167256E-8	1.2968753231E-6	yes	down	3.73	1.78	7.35	20.38	20.5	18.27	4.28666666667	19.7166666667
ENSCHIG00000011725	PCYT1B	phosphate cytidylyltransferase 1B, choline [Source:HGNC Symbol;Acc:HGNC:8755]	4.152	2.05378028608	3.01323562132E-5	0.000372165461051	yes	up	0.74	0.6	0.67	0.21	0.12	0.24	0.67	0.19
ENSCHIG00000011734		-	0.462	-1.11488641384	0.000259199004772	0.00226500316094	yes	down	17.02	15.15	28.39	33.86	59.38	44.6	20.1866666667	45.9466666667
ENSCHIG00000011736	MYO18A	myosin XVIIIA [Source:HGNC Symbol;Acc:HGNC:31104]	2.287	1.19333149309	1.45351380483E-6	2.90812377392E-5	yes	up	94.05	72.79	101.03	49.14	37.53	54.45	89.29	47.04
ENSCHIG00000011737	ILDR1	immunoglobulin like domain containing receptor 1 [Source:HGNC Symbol;Acc:HGNC:28741]	2.882	1.52729937154	0.000449416353261	0.00354429722117	yes	up	1.45	1.4	2.72	0.65	0.68	0.8	1.85666666667	0.71
ENSCHIG00000011740	ARHGDIB	Rho GDP dissociation inhibitor beta [Source:HGNC Symbol;Acc:HGNC:679]	0.127	-2.98099440126	3.52381842943E-6	6.21588450352E-5	yes	down	0.47	0.29	0.27	3.67	3.05	2.97	0.343333333333	3.23
ENSCHIG00000011745	MINDY3	MINDY lysine 48 deubiquitinase 3 [Source:HGNC Symbol;Acc:HGNC:23578]	0.409	-1.28956731116	1.64393605553E-5	0.00022715428934	yes	down	15.06	11.24	26.83	32.21	60.45	56.94	17.71	49.8666666667
ENSCHIG00000011747	ZC4H2	zinc finger C4H2-type containing [Source:HGNC Symbol;Acc:HGNC:24931]	0.242	-2.04415774274	4.87853458693E-7	1.15149041451E-5	yes	down	1.3	0.52	1.78	5.2	3.79	5.52	1.2	4.83666666667
ENSCHIG00000011764	ERG	ETS transcription factor ERG [Source:HGNC Symbol;Acc:HGNC:3446]	0.124	-3.01712621441	2.59243063546E-8	8.14895554014E-7	yes	down	0.27	0.15	0.22	0.87	2.23	2.74	0.213333333333	1.94666666667
ENSCHIG00000011768	SPOCK2	SPARC (osteonectin), cwcv and kazal like domains proteoglycan 2 [Source:HGNC Symbol;Acc:HGNC:13564]	0.446	-1.16473639556	0.000772876680612	0.0053760929042	yes	down	1.18	0.85	1.35	2.97	2.4	3.45	1.12666666667	2.94
ENSCHIG00000011780	HSD17B11	hydroxysteroid 17-beta dehydrogenase 11 [Source:HGNC Symbol;Acc:HGNC:22960]	0.329	-1.60472969218	0.00214281972972	0.0118484800812	yes	down	1.16	1	3.62	2.28	7.54	9.85	1.92666666667	6.55666666667
ENSCHIG00000011784	SKAP2	src kinase associated phosphoprotein 2 [Source:HGNC Symbol;Acc:HGNC:15687]	0.479	-1.06272085353	0.0092516889483	0.0362873015669	yes	down	1.88	1.32	3.28	3.31	6.59	5.5	2.16	5.13333333333
ENSCHIG00000011793	PRAG1	PEAK1 related, kinase-activating pseudokinase 1 [Source:HGNC Symbol;Acc:HGNC:25438]	4.365	2.12599409713	1.01793371684E-15	9.7143098949E-14	yes	up	12.99	12.6	15.85	4.16	3.02	3.91	13.8133333333	3.69666666667
ENSCHIG00000011802	STOM	stomatin [Source:HGNC Symbol;Acc:HGNC:3383]	0.308	-1.70021137628	7.44049886453E-10	3.27901054611E-8	yes	down	17.81	16.05	34.88	58.54	70.21	105.7	22.9133333333	78.15
ENSCHIG00000011808	GPR137B	G protein-coupled receptor 137B [Source:HGNC Symbol;Acc:HGNC:11862]	0.490	-1.03050179632	0.0027122510203	0.0142261802231	yes	down	4.43	2.92	6.94	5.86	8.74	10.3	4.76333333333	8.3
ENSCHIG00000011813	NOL6	nucleolar protein 6 [Source:HGNC Symbol;Acc:HGNC:19910]	2.501	1.32238276715	1.54158677137E-5	0.000215203425763	yes	up	22.63	21.87	21.26	12.23	7.48	11.68	21.92	10.4633333333
ENSCHIG00000011819	GADD45B	growth arrest and DNA damage inducible beta [Source:HGNC Symbol;Acc:HGNC:4096]	0.449	-1.15569238388	1.50565948719E-5	0.000211126565514	yes	down	18.07	21.78	34.6	65.19	57.2	69.96	24.8166666667	64.1166666667
ENSCHIG00000011829	PKMYT1	protein kinase, membrane associated tyrosine/threonine 1 [Source:HGNC Symbol;Acc:HGNC:29650]	2.430	1.28076673639	0.000137272320218	0.00131950530992	yes	up	23.4	23.9	17.07	9.53	6.48	11.34	21.4566666667	9.11666666667
ENSCHIG00000011830	PRPH	peripherin [Source:HGNC Symbol;Acc:HGNC:9461]	0.319	-1.6495540723	3.89349815735E-6	6.76011165671E-5	yes	down	3.33	3.48	2.55	11.06	11.28	13.4	3.12	11.9133333333
ENSCHIG00000011835	TSSC4	tumor suppressing subtransferable candidate 4 [Source:HGNC Symbol;Acc:HGNC:12386]	2.034	1.0241506532	0.00137262229454	0.00834456220763	yes	up	40.17	50.19	37.45	25.16	19.92	21.75	42.6033333333	22.2766666667
ENSCHIG00000011846	MIPOL1	mirror-image polydactyly 1 [Source:HGNC Symbol;Acc:HGNC:21460]	0.325	-1.61939147383	0.0127580093797	0.0462138160628	yes	down	0.41	0.27	0.64	0.89	2.84	1.18	0.44	1.63666666667
ENSCHIG00000011858		-	59.882	5.90404324409	0.000403447004678	0.00325728820271	yes	up	1.27	0.74	0.47	0	0	0	0.826666666667	0
ENSCHIG00000011863	VASH2	vasohibin 2 [Source:HGNC Symbol;Acc:HGNC:25723]	0.204	-2.2945536882	6.88900431664E-12	4.19186432387E-10	yes	down	1.33	0.95	1.27	4.14	5.87	9.33	1.18333333333	6.44666666667
ENSCHIG00000011866	TRIM23	tripartite motif containing 23 [Source:HGNC Symbol;Acc:HGNC:660]	0.188	-2.41233001873	0.00069187178578	0.00492893621825	yes	down	0.28	0.09	0.61	0.84	2.88	1.96	0.326666666667	1.89333333333
ENSCHIG00000011883	EDN1	endothelin 1 [Source:HGNC Symbol;Acc:HGNC:3176]	0.428	-1.22513381127	1.38920000198E-5	0.000197722511011	yes	down	4.22	3.93	8.75	14.76	13.37	15.92	5.63333333333	14.6833333333
ENSCHIG00000011886	CNOT7	CCR4-NOT transcription complex subunit 7 [Source:HGNC Symbol;Acc:HGNC:14101]	0.422	-1.24519080118	0.0102399453856	0.0391449209048	yes	down	5.36	4.26	10.85	6.5	26.2	16.36	6.82333333333	16.3533333333
ENSCHIG00000011889		-	2771.256	11.4363244785	4.65840131807E-21	7.44502331135E-19	yes	up	90.61	79.04	117.2	0	0	0	95.6166666667	0
ENSCHIG00000011898	APOBEC1	apolipoprotein B mRNA editing enzyme catalytic subunit 1 [Source:HGNC Symbol;Acc:HGNC:604]	0.045	-4.47102496391	1.45378774831E-16	1.47209881537E-14	yes	down	0.08	0.04	0.56	10.25	15.35	10.08	0.226666666667	11.8933333333
ENSCHIG00000011906	PCDH17	protocadherin 17 [Source:HGNC Symbol;Acc:HGNC:14267]	0.133	-2.90779104666	1.41963569049E-7	3.7738411692E-6	yes	down	0.14	0.06	0.32	1.45	1.56	1.15	0.173333333333	1.38666666667
ENSCHIG00000011910	CHRNB4	cholinergic receptor nicotinic beta 4 subunit [Source:HGNC Symbol;Acc:HGNC:1964]	0.340	-1.55678815572	2.68446875889E-5	0.000339461182904	yes	down	4.71	3.75	2.52	12.62	11.2	14.52	3.66	12.78
ENSCHIG00000011914	ENTPD8	ectonucleoside triphosphate diphosphohydrolase 8 [Source:HGNC Symbol;Acc:HGNC:24860]	0.058	-4.11585361476	1.47651142299E-9	5.97131830058E-8	yes	down	0.05	0.1	0.47	6.32	7	4.07	0.206666666667	5.79666666667
ENSCHIG00000011915	RPAP3	RNA polymerase II associated protein 3 [Source:HGNC Symbol;Acc:HGNC:26151]	0.323	-1.63107374013	0.00419946937238	0.0198949861517	yes	down	1	1.2	1.55	1.6	9.13	2.79	1.25	4.50666666667
ENSCHIG00000011925	DDHD2	DDHD domain containing 2 [Source:HGNC Symbol;Acc:HGNC:29106]	0.288	-1.79581560539	2.54369031768E-7	6.41483879545E-6	yes	down	4.19	1.85	6.44	10.59	18.58	20.08	4.16	16.4166666667
ENSCHIG00000011935	GGT6	gamma-glutamyltransferase 6 [Source:HGNC Symbol;Acc:HGNC:26891]	2.350	1.23275378267	2.70501114917E-5	0.000341733075178	yes	up	19.72	20.7	30.96	13.49	8.9	10.77	23.7933333333	11.0533333333
ENSCHIG00000011955	CASP6	caspase 6 [Source:HGNC Symbol;Acc:HGNC:1507]	0.487	-1.03684645544	0.00113732886782	0.00726018644451	yes	down	13.76	18.7	30.35	33.94	56.62	43.54	20.9366666667	44.7
ENSCHIG00000011973	NEURL1B	neuralized E3 ubiquitin protein ligase 1B [Source:HGNC Symbol;Acc:HGNC:35422]	2.856	1.51411448346	8.23954925086E-6	0.000127241543879	yes	up	8.42	7.01	5.93	2.71	1.87	2.66	7.12	2.41333333333
ENSCHIG00000011982	BUB1	BUB1 mitotic checkpoint serine/threonine kinase [Source:HGNC Symbol;Acc:HGNC:1148]	3.920	1.9709107033	1.52283548267E-8	5.05010316939E-7	yes	up	12.91	8.05	12.43	3.72	3.29	2.02	11.13	3.01
ENSCHIG00000011989	C3orf38	chromosome 3 open reading frame 38 [Source:HGNC Symbol;Acc:HGNC:28384]	0.360	-1.47271291183	0.00204959397291	0.0114503145404	yes	down	1.98	1.54	3.65	3.75	11.18	5.6	2.39	6.84333333333
ENSCHIG00000012025		-	2.614	1.38641743649	1.18905555648E-6	2.44539875298E-5	yes	up	55.7	54.71	74.61	25.15	19.09	40.97	61.6733333333	28.4033333333
ENSCHIG00000012029	SRD5A1	steroid 5 alpha-reductase 1 [Source:HGNC Symbol;Acc:HGNC:11284]	2.843	1.50737829857	2.76473127529E-9	1.05689222959E-7	yes	up	21.86	20.21	23.17	8.85	10.05	11.95	21.7466666667	10.2833333333
ENSCHIG00000012033	NECAP1	NECAP endocytosis associated 1 [Source:HGNC Symbol;Acc:HGNC:24539]	0.447	-1.16028985869	6.32320223366E-5	0.000693200641566	yes	down	8.93	5.68	15.21	20.33	22.18	32.68	9.94	25.0633333333
ENSCHIG00000012046	STXBP3	syntaxin binding protein 3 [Source:HGNC Symbol;Acc:HGNC:11446]	0.196	-2.35253698327	3.71112370865E-5	0.000444296534253	yes	down	1.04	0.41	2.56	2.88	13.3	6.49	1.33666666667	7.55666666667
ENSCHIG00000012062	MFAP3L	microfibril associated protein 3 like [Source:HGNC Symbol;Acc:HGNC:29083]	2.774	1.47218176012	4.34418667079E-8	1.27490345549E-6	yes	up	8.02	5.24	10.7	2.74	2.89	4.33	7.98666666667	3.32
ENSCHIG00000012071	KBTBD11	kelch repeat and BTB domain containing 11 [Source:HGNC Symbol;Acc:HGNC:29104]	16.615	4.05444835636	0.00013970256332	0.00133995264096	yes	up	0.91	0.55	0.74	0.1	0	0.05	0.733333333333	0.05
ENSCHIG00000012075	EPN1	epsin 1 [Source:HGNC Symbol;Acc:HGNC:21604]	2.020	1.01429911429	0.00089927629521	0.00603383917853	yes	up	125.65	173.81	151.02	96.23	70.13	86.82	150.16	84.3933333333
ENSCHIG00000012091	KIAA0040	KIAA0040 [Source:HGNC Symbol;Acc:HGNC:28950]	2.417	1.27298094512	1.98273432741E-8	6.46215500076E-7	yes	up	64.68	46.89	82.58	27.23	27.36	38.54	64.7166666667	31.0433333333
ENSCHIG00000012103	C15orf39	chromosome 15 open reading frame 39 [Source:HGNC Symbol;Acc:HGNC:24497]	4.384	2.13218973191	1.14912283539E-5	0.000167325882605	yes	up	1.6	2.1	1.09	0.67	0.31	0.34	1.59666666667	0.44
ENSCHIG00000012113		-	4.533	2.18040622639	1.23083417597E-17	1.38364536816E-15	yes	up	50.38	32.67	73.16	13.29	11.78	13.38	52.07	12.8166666667
ENSCHIG00000012119	WASF1	WASP family member 1 [Source:HGNC Symbol;Acc:HGNC:12732]	0.279	-1.84027911608	0.0042625302233	0.0201505571675	yes	down	0.16	0.03	0.21	0.32	0.53	0.78	0.133333333333	0.543333333333
ENSCHIG00000012125	C5orf24	chromosome 5 open reading frame 24 [Source:HGNC Symbol;Acc:HGNC:26746]	0.301	-1.73278189224	3.6481744541E-5	0.00043794601026	yes	down	1.01	0.87	6.84	2.52	7.46	7.18	2.90666666667	5.72
ENSCHIG00000012128		-	0.018	-5.83296621652	7.95284026654E-30	2.93040072599E-27	yes	down	1.09	1.43	7.89	288.95	138.64	162.95	3.47	196.846666667
ENSCHIG00000012140	THSD4	thrombospondin type 1 domain containing 4 [Source:HGNC Symbol;Acc:HGNC:25835]	0.068	-3.87618036497	3.96663775435E-28	1.22366162352E-25	yes	down	0.75	0.37	0.92	8.03	8.16	18.75	0.68	11.6466666667
ENSCHIG00000012144	SLC25A6	solute carrier family 25 member 6 [Source:HGNC Symbol;Acc:HGNC:10992]	2.409	1.26817886248	0.000221871309346	0.00198994112135	yes	up	1115.6	1318.31	952.45	680.67	474.71	496.25	1128.78666667	550.543333333
ENSCHIG00000012145	ZDHHC2	zinc finger DHHC-type palmitoyltransferase 2 [Source:HGNC Symbol;Acc:HGNC:18469]	0.421	-1.24773362109	0.000865639034579	0.00587050193951	yes	down	4.33	3.64	8.85	6.23	17.33	12.41	5.60666666667	11.99
ENSCHIG00000012150	MTURN	maturin, neural progenitor differentiation regulator homolog [Source:HGNC Symbol;Acc:HGNC:25457]	0.192	-2.37986343677	2.86927649513E-10	1.36419185333E-8	yes	down	1.62	1.36	4.04	7.11	16.71	16.98	2.34	13.6
ENSCHIG00000012152	ZC3H8	zinc finger CCCH-type containing 8 [Source:HGNC Symbol;Acc:HGNC:30941]	0.302	-1.72763111352	0.00119212241608	0.00751887644484	yes	down	1.35	0.78	2.11	2.77	9.1	3.69	1.41333333333	5.18666666667
ENSCHIG00000012153	SLC35E2B	solute carrier family 35 member E2B [Source:HGNC Symbol;Acc:HGNC:33941]	2.047	1.03334561209	1.87400817992E-5	0.000251098166734	yes	up	20.25	17.28	24.69	12.38	9.71	13.36	20.74	11.8166666667
ENSCHIG00000012161	PDK1	pyruvate dehydrogenase kinase 1 [Source:HGNC Symbol;Acc:HGNC:8809]	2.721	1.44417702248	9.8614565086E-5	0.000997804886244	yes	up	12.63	8.33	11.32	4.72	5.77	3.29	10.76	4.59333333333
ENSCHIG00000012162	BLOC1S2	biogenesis of lysosomal organelles complex 1 subunit 2 [Source:HGNC Symbol;Acc:HGNC:20984]	0.492	-1.02464182547	0.0086460679819	0.0344518148933	yes	down	33.76	18.81	52.32	37.61	117.11	81.07	34.9633333333	78.5966666667
ENSCHIG00000012166	FBN3	fibrillin 3 [Source:HGNC Symbol;Acc:HGNC:18794]	2.090	1.06378279064	0.000880263600956	0.00594536490157	yes	up	12.96	10.45	10.22	7.61	4.36	7.31	11.21	6.42666666667
ENSCHIG00000012170	IRAK1	interleukin 1 receptor associated kinase 1 [Source:HGNC Symbol;Acc:HGNC:6112]	2.932	1.55203005258	2.91283227383E-5	0.000363487489298	yes	up	69.67	106.43	70.93	43.19	31.06	27.86	82.3433333333	34.0366666667
ENSCHIG00000012172	UAP1L1	UDP-N-acetylglucosamine pyrophosphorylase 1 like 1 [Source:HGNC Symbol;Acc:HGNC:28082]	2.523	1.33505352294	0.000535548656362	0.00405482472982	yes	up	10.42	10.71	6.91	5.77	3.54	4.57	9.34666666667	4.62666666667
ENSCHIG00000012183	RAB11A	RAB11A, member RAS oncogene family [Source:HGNC Symbol;Acc:HGNC:9760]	0.499	-1.00276413374	0.000146553075097	0.00138958294579	yes	down	77.4	62.93	89.47	137.5	214.75	166.87	76.6	173.04
ENSCHIG00000012189	SAMD8	sterile alpha motif domain containing 8 [Source:HGNC Symbol;Acc:HGNC:26320]	0.207	-2.27088449976	2.00955702541E-5	0.00026656773942	yes	down	0.22	0.1	0.38	0.51	1.73	1.58	0.233333333333	1.27333333333
ENSCHIG00000012190	CALCRL	calcitonin receptor like receptor [Source:HGNC Symbol;Acc:HGNC:16709]	0.140	-2.83554776395	5.78805719575E-6	9.32911041332E-5	yes	down	0.31	0.13	1.22	1.31	7.7	3.17	0.553333333333	4.06
ENSCHIG00000012196	FCF1	FCF1 rRNA-processing protein [Source:HGNC Symbol;Acc:HGNC:20220]	0.493	-1.01898529611	0.00993412319881	0.0382181392785	yes	down	7.7	8.09	14.99	18.62	35.2	16.75	10.26	23.5233333333
ENSCHIG00000012197	RUBCNL	rubicon like autophagy enhancer [Source:HGNC Symbol;Acc:HGNC:20420]	0.382	-1.38931033893	0.0045715723215	0.0211886466963	yes	down	0.21	0.13	0.37	0.58	0.67	0.83	0.236666666667	0.693333333333
ENSCHIG00000012207	GALNT18	polypeptide N-acetylgalactosaminyltransferase 18 [Source:HGNC Symbol;Acc:HGNC:30488]	0.026	-5.27657980964	1.57484927353E-5	0.000218976683578	yes	down	0.02	0	0.03	0.77	0.58	0.63	0.0166666666667	0.66
ENSCHIG00000012208	BIRC3	baculoviral IAP repeat containing 3 [Source:HGNC Symbol;Acc:HGNC:591]	0.048	-4.3745876542	4.94424427907E-14	3.90389287868E-12	yes	down	0.54	0.22	1.62	4.94	28.99	14.6	0.793333333333	16.1766666667
ENSCHIG00000012211	TMEM158	transmembrane protein 158 [Source:HGNC Symbol;Acc:HGNC:30293]	6.642	2.73160979924	1.52035096226E-21	2.58557121979E-19	yes	up	113.33	109.01	127.08	23.84	16.17	21.86	116.473333333	20.6233333333
ENSCHIG00000012214	TNFAIP8L1	TNF alpha induced protein 8 like 1 [Source:HGNC Symbol;Acc:HGNC:28279]	2.324	1.21646870513	0.00338237421622	0.0168201118785	yes	up	16.59	22.82	17.07	11.99	8.61	8.63	18.8266666667	9.74333333333
ENSCHIG00000012221	NKIRAS1	NFKB inhibitor interacting Ras like 1 [Source:HGNC Symbol;Acc:HGNC:17899]	0.234	-2.09257914912	0.00207086493969	0.0115468782787	yes	down	0.55	0.17	1.2	3.21	2.49	3.04	0.64	2.91333333333
ENSCHIG00000012241	FCHO2	FCH and mu domain containing endocytic adaptor 2 [Source:HGNC Symbol;Acc:HGNC:25180]	0.394	-1.34489935958	0.00261716080365	0.0138321188348	yes	down	1.73	0.4	2.39	2.15	5.51	5.4	1.50666666667	4.35333333333
ENSCHIG00000012249	SLC2A11	solute carrier family 2 member 11 [Source:HGNC Symbol;Acc:HGNC:14239]	0.455	-1.1365329616	0.00053601690663	0.00405605491525	yes	down	2	1.49	1.72	3.03	4.09	7.01	1.73666666667	4.71
ENSCHIG00000012254	STAU2	staufen double-stranded RNA binding protein 2 [Source:HGNC Symbol;Acc:HGNC:11371]	0.243	-2.03840175354	2.35198763894E-6	4.4633928513E-5	yes	down	0.8	0.86	2.52	3.78	7.9	8.48	1.39333333333	6.72
ENSCHIG00000012261	CPNE2	copine 2 [Source:HGNC Symbol;Acc:HGNC:2315]	2.880	1.52594050468	5.97135918959E-7	1.36099793213E-5	yes	up	15.02	12.56	12.4	5.27	4.74	6.71	13.3266666667	5.57333333333
ENSCHIG00000012263		-	0.450	-1.15105645533	0.0122867497311	0.0450480196748	yes	down	0.87	0.68	2.81	1.82	4.47	4.13	1.45333333333	3.47333333333
ENSCHIG00000012282	CLCN2	chloride voltage-gated channel 2 [Source:HGNC Symbol;Acc:HGNC:2020]	0.499	-1.00189003471	0.00560524100557	0.0247021667571	yes	down	1.55	1.31	2.66	3.83	2.9	6	1.84	4.24333333333
ENSCHIG00000012293	NPY1R	neuropeptide Y receptor Y1 [Source:HGNC Symbol;Acc:HGNC:7956]	0.184	-2.44179042749	4.7189994306E-12	2.95271355882E-10	yes	down	0.68	0.37	0.92	2.71	4.81	4.97	0.656666666667	4.16333333333
ENSCHIG00000012304	HERC4	HECT and RLD domain containing E3 ubiquitin protein ligase 4 [Source:HGNC Symbol;Acc:HGNC:24521]	0.365	-1.45490007534	0.00259418880192	0.0137427773393	yes	down	1.98	0.93	4.84	3.08	11.36	8.68	2.58333333333	7.70666666667
ENSCHIG00000012309	SIX4	SIX homeobox 4 [Source:HGNC Symbol;Acc:HGNC:10890]	0.356	-1.49001714488	0.00439715005111	0.0206252459081	yes	down	0.34	0.42	1.17	1.23	2.15	2.7	0.643333333333	2.02666666667
ENSCHIG00000012317	EIF4A2	eukaryotic translation initiation factor 4A2 [Source:HGNC Symbol;Acc:HGNC:3284]	0.355	-1.49501237697	0.00290519580662	0.0150061872804	yes	down	21.11	9.01	24.66	16.47	108.52	52.47	18.26	59.1533333333
ENSCHIG00000012320		-	4.248	2.08671682861	0.000106075765065	0.00106195850836	yes	up	1.86	0.82	2.21	0.54	0.56	0.13	1.63	0.41
ENSCHIG00000012327	SLC48A1	solute carrier family 48 member 1 [Source:HGNC Symbol;Acc:HGNC:26035]	2.055	1.03939852398	0.00147690295635	0.00884474840449	yes	up	85.45	88.75	68.57	46.85	37.06	62.38	80.9233333333	48.7633333333
ENSCHIG00000012344	GTF2A1	general transcription factor IIA subunit 1 [Source:HGNC Symbol;Acc:HGNC:4646]	0.298	-1.74754645394	3.73877867147E-5	0.000446299101339	yes	down	0.67	0.36	1.31	1.64	3.86	3.16	0.78	2.88666666667
ENSCHIG00000012361	H2AX	H2A.X variant histone [Source:HGNC Symbol;Acc:HGNC:4739]	3.132	1.64690888984	9.80015718183E-5	0.000992359427611	yes	up	35.37	58.03	52.29	21.25	12.56	20.89	48.5633333333	18.2333333333
ENSCHIG00000012392	FBXL3	F-box and leucine rich repeat protein 3 [Source:HGNC Symbol;Acc:HGNC:13599]	0.344	-1.53893940445	0.0027155547094	0.0142322533466	yes	down	0.88	0.34	3.42	1.72	4.69	4.46	1.54666666667	3.62333333333
ENSCHIG00000012393	HK2	hexokinase 2 [Source:HGNC Symbol;Acc:HGNC:4923]	3.356	1.74662612658	5.22472767849E-10	2.37349358408E-8	yes	up	26.77	17.51	25.53	8.37	6.81	6.76	23.27	7.31333333333
ENSCHIG00000012394	IL6R	interleukin 6 receptor [Source:HGNC Symbol;Acc:HGNC:6019]	2.296	1.19924971848	0.000144318822613	0.0013733064433	yes	up	2.44	2.16	3.32	1.54	1.14	1.26	2.64	1.31333333333
ENSCHIG00000012402	CTDSPL2	CTD small phosphatase like 2 [Source:HGNC Symbol;Acc:HGNC:26936]	0.468	-1.0944889286	0.00876707862701	0.0348398136571	yes	down	1.1	0.78	2.52	2.65	4.74	2.92	1.46666666667	3.43666666667
ENSCHIG00000012419	UFSP2	UFM1 specific peptidase 2 [Source:HGNC Symbol;Acc:HGNC:25640]	0.438	-1.18942145486	0.000345689044534	0.00287316113768	yes	down	3.24	2.35	6.06	7.61	11.94	10.12	3.88333333333	9.89
ENSCHIG00000012424	COL11A1	collagen type XI alpha 1 chain [Source:HGNC Symbol;Acc:HGNC:2186]	25.373	4.66523791485	8.71960044797E-5	0.000898024067875	yes	up	0.28	0.07	0.64	0.02	0	0.05	0.33	0.0233333333333
ENSCHIG00000012441	TRIM28	tripartite motif containing 28 [Source:HGNC Symbol;Acc:HGNC:16384]	2.196	1.13498949891	0.00100792950815	0.00658305510863	yes	up	216.14	229.11	173.54	144.86	87.13	108.22	206.263333333	113.403333333
ENSCHIG00000012459	PPP1R3D	protein phosphatase 1 regulatory subunit 3D [Source:HGNC Symbol;Acc:HGNC:9294]	48.734	5.60684435522	0.00130567785707	0.00803616781153	yes	up	1.18	0.33	0.84	0	0	0	0.783333333333	0
ENSCHIG00000012463	RIDA	reactive intermediate imine deaminase A homolog [Source:NCBI gene (formerly Entrezgene);Acc:100861379]	0.270	-1.89046778893	1.10560447047E-5	0.000162880530234	yes	down	9.51	5.97	12.15	20.6	48.61	35.2	9.21	34.8033333333
ENSCHIG00000012464	GRAMD1B	GRAM domain containing 1B [Source:HGNC Symbol;Acc:HGNC:29214]	0.266	-1.90929691026	8.2025462681E-10	3.56743528677E-8	yes	down	0.81	0.66	0.71	3.2	2.7	3.35	0.726666666667	3.08333333333
ENSCHIG00000012465	ERP29	endoplasmic reticulum protein 29 [Source:HGNC Symbol;Acc:HGNC:13799]	2.053	1.03740560401	0.000246395771605	0.00217605852886	yes	up	114.12	105.67	113.86	75.53	58.87	63.13	111.216666667	65.8433333333
ENSCHIG00000012476	CENPF	centromere protein F [Source:HGNC Symbol;Acc:HGNC:1857]	2.917	1.5444073401	0.00100178158878	0.00655578729753	yes	up	6.1	3.13	13.96	1.47	0.27	3.36	7.73	1.7
ENSCHIG00000012478	CDT1	chromatin licensing and DNA replication factor 1 [Source:HGNC Symbol;Acc:HGNC:24576]	3.591	1.84429350118	0.000361392401635	0.00297940970024	yes	up	49.71	56.18	33.61	28.02	12.17	5.84	46.5	15.3433333333
ENSCHIG00000012495		-	5.484	2.45535146817	3.85728307526E-10	1.80164999977E-8	yes	up	4385.13	3965.59	2207.23	1124.43	725.74	520.74	3519.31666667	790.303333333
ENSCHIG00000012497	ARHGAP8	Rho GTPase activating protein 8 [Source:HGNC Symbol;Acc:HGNC:677]	0.487	-1.03830490858	0.000195412741972	0.00178522728806	yes	down	10.22	11.18	13.11	30.41	25.79	27.36	11.5033333333	27.8533333333
ENSCHIG00000012500	NOSTRIN	nitric oxide synthase trafficking [Source:HGNC Symbol;Acc:HGNC:20203]	0.089	-3.49165527033	7.91231049831E-5	0.00083035442057	yes	down	0.23	0	0.12	0.82	2.98	1.25	0.116666666667	1.68333333333
ENSCHIG00000012508	TRERF1	transcriptional regulating factor 1 [Source:HGNC Symbol;Acc:HGNC:18273]	3.671	1.87630591473	7.50609022941E-7	1.65947144822E-5	yes	up	3.9	2.6	3.27	1.47	0.72	0.91	3.25666666667	1.03333333333
ENSCHIG00000012519	LIN7C	lin-7 homolog C, crumbs cell polarity complex component [Source:HGNC Symbol;Acc:HGNC:17789]	0.342	-1.54803384475	0.00293496145027	0.0151075916329	yes	down	5.4	4.43	10.02	6.49	25.7	13.79	6.61666666667	15.3266666667
ENSCHIG00000012523	PTX3	pentraxin 3 [Source:HGNC Symbol;Acc:HGNC:9692]	0.118	-3.08513856397	0.00147288771238	0.00883266523722	yes	down	0.15	0.11	0.13	1.87	1.53	0.39	0.13	1.26333333333
ENSCHIG00000012525	A2ML1	alpha-2-macroglobulin like 1 [Source:HGNC Symbol;Acc:HGNC:23336]	0.046	-4.43695000034	6.52222756696E-10	2.90326673409E-8	yes	down	0.01	0	0.11	0.9	0.85	0.82	0.04	0.856666666667
ENSCHIG00000012528	CDKN1C	cyclin dependent kinase inhibitor 1C [Source:HGNC Symbol;Acc:HGNC:1786]	0.463	-1.11147035437	0.00304399910696	0.0155063933002	yes	down	1.47	1.67	2.08	3.39	4.74	5.31	1.74	4.48
ENSCHIG00000012529	GPR160	G protein-coupled receptor 160 [Source:HGNC Symbol;Acc:HGNC:23693]	0.398	-1.328818667	0.00738642921884	0.0305522243804	yes	down	0.74	0.82	1.27	1.66	4.38	2.51	0.943333333333	2.85
ENSCHIG00000012530	LY96	lymphocyte antigen 96 [Source:HGNC Symbol;Acc:HGNC:17156]	0.273	-1.87295307378	0.000595507037788	0.00438368526984	yes	down	4.54	6.35	4.21	15.89	48.71	12.31	5.03333333333	25.6366666667
ENSCHIG00000012534	UNC5B	unc-5 netrin receptor B [Source:HGNC Symbol;Acc:HGNC:12568]	3.080	1.62311497231	0.00732701707329	0.0303443276545	yes	up	0.75	0.42	1.58	0.39	0.21	0.37	0.916666666667	0.323333333333
ENSCHIG00000012535	CKS1B	CDC28 protein kinase regulatory subunit 1B [Source:HGNC Symbol;Acc:HGNC:19083]	2.818	1.49446975279	5.02172933631E-5	0.000578239927483	yes	up	156.2	110.08	128.45	72.53	46.2	49.33	131.576666667	56.02
ENSCHIG00000012536	NLE1	notchless homolog 1 [Source:HGNC Symbol;Acc:HGNC:19889]	2.257	1.17438937306	0.000356407111084	0.00294563260345	yes	up	34.85	43.34	32.16	21.92	17.32	17.65	36.7833333333	18.9633333333
ENSCHIG00000012539	LNPEP	leucyl and cystinyl aminopeptidase [Source:HGNC Symbol;Acc:HGNC:6656]	0.296	-1.75672602518	0.000132593186201	0.00128102593952	yes	down	2.47	0.99	6.46	5.94	14.58	15.54	3.30666666667	12.02
ENSCHIG00000012541	NCK1	NCK adaptor protein 1 [Source:HGNC Symbol;Acc:HGNC:7664]	0.413	-1.27627854487	0.00397670356393	0.0190643197598	yes	down	2.16	1.69	4.54	3.58	10.13	9.47	2.79666666667	7.72666666667
ENSCHIG00000012544	C9orf40	chromosome 9 open reading frame 40 [Source:HGNC Symbol;Acc:HGNC:23433]	3.398	1.76450257126	2.74798649419E-5	0.000345844789805	yes	up	15.54	11.09	16.75	3.94	5.03	6.07	14.46	5.01333333333
ENSCHIG00000012548		-	0.076	-3.72200981967	5.92605189677E-13	4.07300924408E-11	yes	down	1.33	3.02	1.86	28.03	20.55	24.21	2.07	24.2633333333
ENSCHIG00000012551		-	0.167	-2.57980123541	1.70852273027E-8	5.60979059826E-7	yes	down	1.13	0.27	2.29	6.66	7.01	9.9	1.23	7.85666666667
ENSCHIG00000012553	ATP2C2	ATPase secretory pathway Ca2+ transporting 2 [Source:HGNC Symbol;Acc:HGNC:29103]	2.024	1.01694228053	0.00169711044246	0.00985646673348	yes	up	5.78	5.86	6.31	4.22	2.84	3.16	5.98333333333	3.40666666667
ENSCHIG00000012556	TDP1	tyrosyl-DNA phosphodiesterase 1 [Source:HGNC Symbol;Acc:HGNC:18884]	3.541	1.82398003434	4.64207898571E-8	1.34742183251E-6	yes	up	12.19	14.05	12.82	5.2	3.62	3.71	13.02	4.17666666667
ENSCHIG00000012557		-	0.139	-2.84663196437	4.04322440466E-14	3.25050737744E-12	yes	down	72.37	59.56	36.47	563.13	504.56	436.31	56.1333333333	501.333333333
ENSCHIG00000012566	RPF1	ribosome production factor 1 homolog [Source:HGNC Symbol;Acc:HGNC:30350]	0.405	-1.30489719757	0.00996158961902	0.0383015902308	yes	down	4.48	4.18	10.25	6.62	31.11	13.29	6.30333333333	17.0066666667
ENSCHIG00000012570	C1S	complement C1s [Source:HGNC Symbol;Acc:HGNC:1247]	0.141	-2.83098065552	2.41776491262E-7	6.16762530113E-6	yes	down	0.11	0.16	0.34	2.09	1.13	1.54	0.203333333333	1.58666666667
ENSCHIG00000012574	TMSB4X	thymosin beta 4 X-linked [Source:NCBI gene (formerly Entrezgene);Acc:102467078]	7.510	2.908816359	0.000561830136323	0.00420342738766	yes	up	2929.57	2266.88	0	199.8	0	1711.03	1732.15	636.943333333
ENSCHIG00000012580		-	2.945	1.55822573293	0.000156615822792	0.0014702822996	yes	up	6.63	5.02	10.76	2.72	1.52	4.53	7.47	2.92333333333
ENSCHIG00000012583	TMF1	TATA element modulatory factor 1 [Source:HGNC Symbol;Acc:HGNC:11870]	0.351	-1.51138141894	0.0051646145737	0.0232547903327	yes	down	1.05	0.4	1.37	1.28	5.44	2.22	0.94	2.98
ENSCHIG00000012587	UBE2T	ubiquitin conjugating enzyme E2 T [Source:HGNC Symbol;Acc:HGNC:25009]	2.358	1.23764294395	0.000442358573045	0.00350112557962	yes	up	31.53	37.13	21.78	15.8	8.56	15.73	30.1466666667	13.3633333333
ENSCHIG00000012610		-	0.223	-2.16436937944	1.06587878161E-5	0.000157624102989	yes	down	1.85	1.36	3.96	4.31	18.94	10.3	2.39	11.1833333333
ENSCHIG00000012613	ARHGEF26	Rho guanine nucleotide exchange factor 26 [Source:HGNC Symbol;Acc:HGNC:24490]	2.482	1.31126421087	0.0124363409196	0.0454608742946	yes	up	0.96	0.63	2.34	0.58	0.55	0.58	1.31	0.57
ENSCHIG00000012617	RELB	RELB proto-oncogene, NF-kB subunit [Source:HGNC Symbol;Acc:HGNC:9956]	0.422	-1.24495253416	5.78882667645E-5	0.000646684729195	yes	down	5.42	8.17	12.76	25.42	20.24	24.96	8.78333333333	23.54
ENSCHIG00000012621	SLC16A3	solute carrier family 16 member 3 [Source:HGNC Symbol;Acc:HGNC:10924]	4.906	2.29459796311	1.31428727746E-9	5.38087059737E-8	yes	up	71.03	77.71	44.71	20.18	13.36	14.33	64.4833333333	15.9566666667
ENSCHIG00000012642	ABL2	ABL proto-oncogene 2, non-receptor tyrosine kinase [Source:HGNC Symbol;Acc:HGNC:77]	0.128	-2.97020203754	9.03225359783E-20	1.27460472314E-17	yes	down	1.61	1.03	3.15	11.07	15.01	19.1	1.93	15.06
ENSCHIG00000012644		-	2.050	1.03550993756	0.000930173523616	0.00620349511854	yes	up	71.76	61.55	70.7	49.75	26.65	40.24	68.0033333333	38.88
ENSCHIG00000012676	IFI44	interferon induced protein 44 [Source:HGNC Symbol;Acc:HGNC:16938]	0.031	-5.01840727965	0.00129207500616	0.00797180230548	yes	down	0	0	0.06	0.51	1.31	0.37	0.02	0.73
ENSCHIG00000012677		-	0.191	-2.38961622565	1.31112827806E-5	0.000188430299117	yes	down	0.2	0.24	0.36	0.52	2.58	1.39	0.266666666667	1.49666666667
ENSCHIG00000012678	MID1	midline 1 [Source:HGNC Symbol;Acc:HGNC:7095]	2.586	1.37063424193	7.62447381157E-5	0.000805243989733	yes	up	2.05	1.36	3.02	0.69	0.75	1.5	2.14333333333	0.98
ENSCHIG00000012695	OGA	O-GlcNAcase [Source:HGNC Symbol;Acc:HGNC:7056]	0.301	-1.73390751831	4.32060093845E-6	7.36668013478E-5	yes	down	5.9	2.81	10.72	14.85	25.32	34.53	6.47666666667	24.9
ENSCHIG00000012697	TRPM7	transient receptor potential cation channel subfamily M member 7 [Source:HGNC Symbol;Acc:HGNC:17994]	0.272	-1.87775631991	0.00315568798057	0.0159467432618	yes	down	0.22	0.07	0.69	0.45	1.98	1.37	0.326666666667	1.26666666667
ENSCHIG00000012700	ZDHHC15	zinc finger DHHC-type palmitoyltransferase 15 [Source:HGNC Symbol;Acc:HGNC:20342]	0.276	-1.85479238921	3.1516667157E-5	0.000386028245464	yes	down	1.3	0.35	1.36	1.94	3.83	3.31	1.00333333333	3.02666666667
ENSCHIG00000012702	NMU	neuromedin U [Source:HGNC Symbol;Acc:HGNC:7859]	43.456	5.44149783607	0.000300344244133	0.00257202478917	yes	up	0.61	0.88	0.59	0.05	0	0	0.693333333333	0.0166666666667
ENSCHIG00000012704	DCUN1D1	defective in cullin neddylation 1 domain containing 1 [Source:HGNC Symbol;Acc:HGNC:18184]	0.320	-1.64161981058	0.0036440576082	0.0177716039368	yes	down	1.91	3.11	3.39	4.92	19.76	5.71	2.80333333333	10.13
ENSCHIG00000012706	LMCD1	LIM and cysteine rich domains 1 [Source:HGNC Symbol;Acc:HGNC:6633]	8.720	3.12429354763	2.20683828998E-28	7.23936947128E-26	yes	up	69.22	73.02	70.62	7.29	4.92	9.95	70.9533333333	7.38666666667
ENSCHIG00000012722	STAC2	SH3 and cysteine rich domain 2 [Source:HGNC Symbol;Acc:HGNC:23990]	0.196	-2.35365216263	1.74184855027E-11	9.79051738105E-10	yes	down	1.32	1.76	1.39	7.4	8.17	13.52	1.49	9.69666666667
ENSCHIG00000012723	MAGI1	membrane associated guanylate kinase, WW and PDZ domain containing 1 [Source:HGNC Symbol;Acc:HGNC:946]	0.439	-1.18660882144	0.000195288438223	0.00178522728806	yes	down	2.08	0.85	3.31	4.13	4.25	6.29	2.08	4.89
ENSCHIG00000012730	TMEM100	transmembrane protein 100 [Source:HGNC Symbol;Acc:HGNC:25607]	5.258	2.39440704746	0.0078321234591	0.0319196717326	yes	up	0.49	1.35	3.61	0.35	0.4	0.21	1.81666666667	0.32
ENSCHIG00000012733		-	2.606	1.38183852435	1.0078020457E-5	0.000151034226331	yes	up	14.75	16.29	14.02	5.37	6.19	9.58	15.02	7.04666666667
ENSCHIG00000012744	TMEM119	transmembrane protein 119 [Source:HGNC Symbol;Acc:HGNC:27884]	33.051	5.04664344317	0.0110521879253	0.041590715696	yes	up	0.5	0.11	1.3	0	0	0	0.636666666667	0
ENSCHIG00000012751	TMEM50B	transmembrane protein 50B [Source:HGNC Symbol;Acc:HGNC:1280]	0.335	-1.57847481758	1.26857050267E-5	0.000183707289497	yes	down	11.48	9.57	9.25	30.15	41.89	36.84	10.1	36.2933333333
ENSCHIG00000012758	ITPRID2	ITPR interacting domain containing 2 [Source:HGNC Symbol;Acc:HGNC:11319]	0.454	-1.13824831537	0.0116592181595	0.0433807193352	yes	down	9.63	5.22	32.13	17	34.86	39.2	15.66	30.3533333333
ENSCHIG00000012761	FBXO31	F-box protein 31 [Source:HGNC Symbol;Acc:HGNC:16510]	2.328	1.21900477507	3.84214019943E-5	0.000457915451441	yes	up	42.17	43.46	39.63	24.19	17.12	22.29	41.7533333333	21.2
ENSCHIG00000012765	GFM2	GTP dependent ribosome recycling factor mitochondrial 2 [Source:HGNC Symbol;Acc:HGNC:29682]	2.222	1.15180792677	0.000632632371659	0.00458572044265	yes	up	7.22	4.42	11.5	2.73	4.94	4.03	7.71333333333	3.9
ENSCHIG00000012768		-	0.239	-2.06658811436	1.43547005868E-10	7.22680499287E-9	yes	down	15.43	14.57	14.21	50.2	67.04	95.66	14.7366666667	70.9666666667
ENSCHIG00000012770	MEX3A	mex-3 RNA binding family member A [Source:HGNC Symbol;Acc:HGNC:33482]	0.124	-3.01246332585	0.000136629007386	0.00131552598121	yes	down	0.23	0.05	0.23	0.99	1.34	2.44	0.17	1.59
ENSCHIG00000012790	CMPK2	cytidine/uridine monophosphate kinase 2 [Source:HGNC Symbol;Acc:HGNC:27015]	0.333	-1.5854041073	0.0106736712512	0.0405110870234	yes	down	2	1.82	14.43	29.84	13.75	8.96	6.08333333333	17.5166666667
ENSCHIG00000012791	CTHRC1	collagen triple helix repeat containing 1 [Source:HGNC Symbol;Acc:HGNC:18831]	0.019	-5.7297271739	6.4802288862E-5	0.000708074433076	yes	down	0	0	0.06	0.63	0.86	2.17	0.02	1.22
ENSCHIG00000012798	DISP2	dispatched RND transporter family member 2 [Source:HGNC Symbol;Acc:HGNC:19712]	0.171	-2.54662075117	0.0132426184707	0.0475022536543	yes	down	0.07	0.02	0.02	0.35	0.2	0.17	0.0366666666667	0.24
ENSCHIG00000012802	AMPD2	adenosine monophosphate deaminase 2 [Source:HGNC Symbol;Acc:HGNC:469]	3.427	1.77691428019	9.11827932362E-9	3.1746450191E-7	yes	up	47.74	46.74	47.13	21.03	13.21	16.53	47.2033333333	16.9233333333
ENSCHIG00000012817	TBC1D16	TBC1 domain family member 16 [Source:HGNC Symbol;Acc:HGNC:28356]	0.072	-3.7943214724	0.00286595353026	0.0148329588681	yes	down	0	0.03	0.07	0.14	0.47	1.05	0.0333333333333	0.553333333333
ENSCHIG00000012818		-	4.472	2.16098885646	1.1367539465E-6	2.37091841201E-5	yes	up	8.29	10.69	7.54	3.18	0.96	2.95	8.84	2.36333333333
ENSCHIG00000012824	KLK13	kallikrein related peptidase 13 [Source:HGNC Symbol;Acc:HGNC:6361]	0.398	-1.32872901312	0.00157267014015	0.0093298163726	yes	down	2.07	0.66	1.42	2.3	2.75	3.31	1.38333333333	2.78666666667
ENSCHIG00000012846	S100A12	S100 calcium binding protein A12 [Source:HGNC Symbol;Acc:HGNC:10489]	2.357	1.23718194612	0.000681366877392	0.00487241597229	yes	up	54.95	42.32	34.36	28.48	30.46	19.01	43.8766666667	25.9833333333
ENSCHIG00000012850	TMEM185B	transmembrane protein 185B [Source:HGNC Symbol;Acc:HGNC:18896]	2.336	1.22409636557	0.00152761908075	0.00909917696731	yes	up	8.35	6.37	7.64	3.54	2.83	5.06	7.45333333333	3.81
ENSCHIG00000012861	UBE2J1	ubiquitin conjugating enzyme E2 J1 [Source:HGNC Symbol;Acc:HGNC:17598]	0.403	-1.31178558226	5.21346819544E-5	0.000592602018959	yes	down	23.33	16.52	35.72	43.03	55.19	53.32	25.19	50.5133333333
ENSCHIG00000012866	TELO2	telomere maintenance 2 [Source:HGNC Symbol;Acc:HGNC:29099]	2.112	1.07839678661	0.00330406808195	0.016495469743	yes	up	7.07	6.79	6.47	5.16	2.51	3.69	6.77666666667	3.78666666667
ENSCHIG00000012867	CDCA7L	cell division cycle associated 7 like [Source:HGNC Symbol;Acc:HGNC:30777]	2.007	1.00475802484	0.000324035268281	0.00273778842914	yes	up	18.71	14.35	17.3	11.09	8.28	10.38	16.7866666667	9.91666666667
ENSCHIG00000012868	HECW2	HECT, C2 and WW domain containing E3 ubiquitin protein ligase 2 [Source:HGNC Symbol;Acc:HGNC:29853]	0.064	-3.95738557117	3.85180293956E-6	6.71408225931E-5	yes	down	0.01	0.01	0.06	0.43	0.37	0.75	0.0266666666667	0.516666666667
ENSCHIG00000012871	E2F5	E2F transcription factor 5 [Source:HGNC Symbol;Acc:HGNC:3119]	0.423	-1.24291443005	1.98051943162E-5	0.00026350642187	yes	down	3.92	3.35	5.08	9.23	11.48	12.04	4.11666666667	10.9166666667
ENSCHIG00000012902	UFM1	ubiquitin fold modifier 1 [Source:HGNC Symbol;Acc:HGNC:20597]	0.360	-1.47522583887	0.00256424611389	0.0136222365642	yes	down	3.7	2.98	7.08	5.65	26.33	11.34	4.58666666667	14.44
ENSCHIG00000012905	SMARCAD1	SWI/SNF-related, matrix-associated actin-dependent regulator of chromatin, subfamily a, containing DEAD/H box 1 [Source:HGNC Symbol;Acc:HGNC:18398]	0.377	-1.40745324435	0.00217053112019	0.0119661850779	yes	down	0.91	0.43	1.86	1.51	4.3	3.54	1.06666666667	3.11666666667
ENSCHIG00000012913	KIN	Kin17 DNA and RNA binding protein [Source:HGNC Symbol;Acc:HGNC:6327]	0.426	-1.23196155757	0.0125645921982	0.0457296399976	yes	down	1.61	0.76	3.13	3.75	5.95	4.36	1.83333333333	4.68666666667
ENSCHIG00000012914	CYP2D6	cytochrome P450 family 2 subfamily D member 6 [Source:VGNC Symbol;Acc:VGNC:103442]	0.447	-1.16068794401	3.54473672628E-6	6.22793810254E-5	yes	down	22.89	27.55	30.35	68.1	61.03	89.29	26.93	72.8066666667
ENSCHIG00000012945	RPS27L	ribosomal protein S27 like [Source:HGNC Symbol;Acc:HGNC:18476]	0.389	-1.36309567746	2.5407476191E-6	4.75359903629E-5	yes	down	91.51	97.21	100.78	220.66	395.09	265.1	96.5	293.616666667
ENSCHIG00000012946	PHF6	PHD finger protein 6 [Source:HGNC Symbol;Acc:HGNC:18145]	0.371	-1.43190883108	0.00616731446545	0.0267525920157	yes	down	0.94	0.29	1.76	1.34	3.58	2.51	0.996666666667	2.47666666667
ENSCHIG00000012959	SOX13	SRY-box transcription factor 13 [Source:HGNC Symbol;Acc:HGNC:11192]	4.713	2.23664016236	1.14659842044E-13	8.84280700418E-12	yes	up	6.76	6.71	7.57	1.86	1.34	2.11	7.01333333333	1.77
ENSCHIG00000012966	ANTXR2	ANTXR cell adhesion molecule 2 [Source:HGNC Symbol;Acc:HGNC:21732]	0.177	-2.50157937984	1.0682541517E-14	9.20155280667E-13	yes	down	7.66	4.69	10.12	26	51.72	68.55	7.49	48.7566666667
ENSCHIG00000012974	MOB1B	MOB kinase activator 1B [Source:HGNC Symbol;Acc:HGNC:29801]	0.409	-1.29080323613	0.0014294811974	0.00862304142041	yes	down	5.35	4.32	10.63	9.95	18.84	11.2	6.76666666667	13.33
ENSCHIG00000012978	RCN1	reticulocalbin 1 [Source:HGNC Symbol;Acc:HGNC:9934]	2.325	1.21735266008	5.8208673491E-7	1.33357176832E-5	yes	up	29.86	27.83	52.23	16.21	16.49	17.68	36.64	16.7933333333
ENSCHIG00000012998	GABPA	GA binding protein transcription factor subunit alpha [Source:HGNC Symbol;Acc:HGNC:4071]	0.386	-1.37497741686	0.00720200419008	0.0299892336346	yes	down	1.4	0.7	2.18	2.8	5.88	2.06	1.42666666667	3.58
ENSCHIG00000013032	CENPN	centromere protein N [Source:HGNC Symbol;Acc:HGNC:30873]	2.864	1.51804819997	0.0136665649617	0.048472455673	yes	up	2.12	0.93	1.44	0.57	1.08	0.27	1.49666666667	0.64
ENSCHIG00000013053	GALNT12	polypeptide N-acetylgalactosaminyltransferase 12 [Source:HGNC Symbol;Acc:HGNC:19877]	2.496	1.31989367608	0.0134306889878	0.0479080828387	yes	up	0.89	0.81	1.78	0.57	0.41	0.58	1.16	0.52
ENSCHIG00000013058	GSKIP	GSK3B interacting protein [Source:HGNC Symbol;Acc:HGNC:20343]	0.220	-2.18118643729	5.74684870571E-5	0.000643307578744	yes	down	0.41	0.37	0.8	0.83	4.86	2.47	0.526666666667	2.72
ENSCHIG00000013067		-	47.873	5.58113493427	0.00129751637012	0.00800165255677	yes	up	0.61	0.27	0.33	0	0	0	0.403333333333	0
ENSCHIG00000013071	USP8	ubiquitin specific peptidase 8 [Source:HGNC Symbol;Acc:HGNC:12631]	0.386	-1.37299576443	0.00159317473884	0.00941356922526	yes	down	2.98	1.75	8.23	6.26	16.46	13.55	4.32	12.09
ENSCHIG00000013074	CDCA3	cell division cycle associated 3 [Source:HGNC Symbol;Acc:HGNC:14624]	5.351	2.41973468518	1.63415552306E-6	3.23538403185E-5	yes	up	69.41	73.91	45.91	22.68	10.3	6.39	63.0766666667	13.1233333333
ENSCHIG00000013084	SYNE3	spectrin repeat containing nuclear envelope family member 3 [Source:HGNC Symbol;Acc:HGNC:19861]	13.967	3.80395933414	2.03885034264E-9	8.02532634869E-8	yes	up	1.4	0.75	1.54	0.12	0.09	0.08	1.23	0.0966666666667
ENSCHIG00000013105	CHAF1A	chromatin assembly factor 1 subunit A [Source:HGNC Symbol;Acc:HGNC:1910]	2.707	1.43693311378	0.000814160941533	0.00559287669054	yes	up	22.85	17.46	18.94	13.5	7.19	4.19	19.75	8.29333333333
ENSCHIG00000013116		-	0.348	-1.52347926055	8.46764503993E-7	1.84136576155E-5	yes	down	2.79	2.32	4.51	10.06	10.39	12.04	3.20666666667	10.83
ENSCHIG00000013117		-	4.029	2.01030671789	2.68730297736E-7	6.71176054577E-6	yes	up	73.2	72.83	61.94	30.65	16.04	13.66	69.3233333333	20.1166666667
ENSCHIG00000013119	MTERF2	mitochondrial transcription termination factor 2 [Source:HGNC Symbol;Acc:HGNC:30779]	0.324	-1.62459636326	0.0135974441324	0.0483436334539	yes	down	0.91	0.38	0.98	0.99	5.24	1.83	0.756666666667	2.68666666667
ENSCHIG00000013120	CGREF1	cell growth regulator with EF-hand domain 1 [Source:HGNC Symbol;Acc:HGNC:16962]	2.247	1.16831468639	0.000858500938522	0.00583402405199	yes	up	18.5	16.15	17.74	10.08	7.13	9.19	17.4633333333	8.8
ENSCHIG00000013132	SHOC2	SHOC2 leucine rich repeat scaffold protein [Source:HGNC Symbol;Acc:HGNC:15454]	0.306	-1.70670386493	0.00241421372608	0.0129601558383	yes	down	0.84	0.34	2.14	1.39	6.41	3.41	1.10666666667	3.73666666667
ENSCHIG00000013138	KLHL3	kelch like family member 3 [Source:HGNC Symbol;Acc:HGNC:6354]	17.086	4.09475971536	0.00594292997196	0.0259148474944	yes	up	0.22	0.32	0.66	0	0.08	0	0.4	0.0266666666667
ENSCHIG00000013142		-	3.836	1.93971213395	0.000328964078788	0.00277060857468	yes	up	18.5	16.5	14.32	9.36	3.96	1.34	16.44	4.88666666667
ENSCHIG00000013143		-	3.762	1.91140211863	2.60985208778E-5	0.000331606206364	yes	up	9.05	6.49	32.58	4	2.66	6.7	16.04	4.45333333333
ENSCHIG00000013144	MAFB	MAF bZIP transcription factor B [Source:HGNC Symbol;Acc:HGNC:6408]	11.043	3.46510671924	0.00237877229908	0.0128322141307	yes	up	1.34	1.2	1.53	0	0	0.5	1.35666666667	0.166666666667
ENSCHIG00000013159	C5orf22	chromosome 5 open reading frame 22 [Source:HGNC Symbol;Acc:HGNC:25639]	0.431	-1.21589178513	0.00341704417218	0.0169194068473	yes	down	0.7	0.41	1.11	1.19	2.37	2.3	0.74	1.95333333333
ENSCHIG00000013160		-	24.005	4.58527089887	0.00588786624302	0.0257085403929	yes	up	0.14	0.18	0.24	0.02	0	0	0.186666666667	0.00666666666667
ENSCHIG00000013166	C20orf27	chromosome 20 open reading frame 27 [Source:HGNC Symbol;Acc:HGNC:15873]	2.632	1.39633563215	8.06596400923E-6	0.000124994173578	yes	up	103.26	135.74	81.44	62.18	67.38	73.4	106.813333333	67.6533333333
ENSCHIG00000013173	ROCK2	Rho associated coiled-coil containing protein kinase 2 [Source:HGNC Symbol;Acc:HGNC:10252]	0.332	-1.59242973706	0.00139382513909	0.00844636385109	yes	down	0.73	0.4	1.65	1.09	4.81	2.93	0.926666666667	2.94333333333
ENSCHIG00000013177	TACC2	transforming acidic coiled-coil containing protein 2 [Source:HGNC Symbol;Acc:HGNC:11523]	2.823	1.49733837025	2.19167307294E-9	8.57597147863E-8	yes	up	36.89	30.29	44.61	16.87	14.69	23.82	37.2633333333	18.46
ENSCHIG00000013180	SEMA5A	semaphorin 5A [Source:HGNC Symbol;Acc:HGNC:10736]	9.610	3.26454226701	1.21951792722E-22	2.34447902964E-20	yes	up	8.8	6.87	8.09	1.05	0.67	0.97	7.92	0.896666666667
ENSCHIG00000013182	CWF19L2	CWF19 like cell cycle control factor 2 [Source:HGNC Symbol;Acc:HGNC:26508]	0.254	-1.97719706722	0.0120914605073	0.0445289349334	yes	down	0.08	0.09	0.45	0.18	1.75	0.65	0.206666666667	0.86
ENSCHIG00000013199	S1PR5	sphingosine-1-phosphate receptor 5 [Source:HGNC Symbol;Acc:HGNC:14299]	19.696	4.29984909037	9.07556339253E-37	5.47215220009E-34	yes	up	7.48	6.82	9.56	0.53	0.47	0.41	7.95333333333	0.47
ENSCHIG00000013212	LSS	lanosterol synthase [Source:HGNC Symbol;Acc:HGNC:6708]	3.684	1.88116514312	2.95519589768E-10	1.40002405652E-8	yes	up	40.52	33.8	31.61	12.97	10.12	11.32	35.31	11.47
ENSCHIG00000013224	EFR3B	EFR3 homolog B [Source:HGNC Symbol;Acc:HGNC:29155]	0.160	-2.64826600542	0.000913965933009	0.00611076517206	yes	down	0.02	0.08	0.24	0.65	0.56	1.13	0.113333333333	0.78
ENSCHIG00000013237		-	2.273	1.1844256774	0.012442674845	0.0454608742946	yes	up	51.27	54.93	18.14	43.77	40.55	9.26	41.4466666667	31.1933333333
ENSCHIG00000013251	FAS	Fas cell surface death receptor [Source:NCBI gene (formerly Entrezgene);Acc:102180451]	0.413	-1.27492392162	0.00253949618282	0.0135015698858	yes	down	2.7	1.31	6.17	5.07	9.62	11.83	3.39333333333	8.84
ENSCHIG00000013261	GOT2	glutamic-oxaloacetic transaminase 2 [Source:HGNC Symbol;Acc:HGNC:4433]	2.173	1.11984790286	1.47371326922E-5	0.000207084814791	yes	up	241.65	239.42	277.75	141.1	104.41	118.11	252.94	121.206666667
ENSCHIG00000013263		-	3.157	1.6584550641	2.16319559442E-7	5.60445108593E-6	yes	up	42.68	36.97	43.13	13.55	14.62	18.29	40.9266666667	15.4866666667
ENSCHIG00000013272	STON1	stonin 1 [Source:HGNC Symbol;Acc:HGNC:17003]	0.273	-1.8750684439	0.00900542160111	0.0354211997948	yes	down	0.17	0.06	0.5	0.62	1.09	1.16	0.243333333333	0.956666666667
ENSCHIG00000013275	HOXC6	homeobox C6 [Source:HGNC Symbol;Acc:HGNC:5128]	2.044	1.03136836407	0.000416393541103	0.00333702360756	yes	up	11.96	12.43	19.6	8.43	7.43	10.31	14.6633333333	8.72333333333
ENSCHIG00000013296		-	4.543	2.18376204407	1.86938875778E-7	4.89101417593E-6	yes	up	141.47	118.25	122.14	43.96	27.82	13.57	127.286666667	28.45
ENSCHIG00000013302	SENP3	SUMO specific peptidase 3 [Source:HGNC Symbol;Acc:HGNC:17862]	3.888	1.95902053187	8.39784564235E-7	1.83219444812E-5	yes	up	13	13.52	14.26	5.62	1.85	4.95	13.5933333333	4.14
ENSCHIG00000013318	PPP1R36	protein phosphatase 1 regulatory subunit 36 [Source:HGNC Symbol;Acc:HGNC:20097]	0.081	-3.63474624765	0.0035936208063	0.0175901771201	yes	down	0.13	0	0.13	0.75	1.97	1.6	0.0866666666667	1.44
ENSCHIG00000013332	AMPD3	adenosine monophosphate deaminase 3 [Source:HGNC Symbol;Acc:HGNC:470]	2.523	1.33523324127	6.91478745976E-7	1.54418612212E-5	yes	up	60.04	41.06	81.63	26.71	17.16	20.93	60.91	21.6
ENSCHIG00000013334	AGAP3	ArfGAP with GTPase domain, ankyrin repeat and PH domain 3 [Source:HGNC Symbol;Acc:HGNC:16923]	2.013	1.00931489357	0.0010207772503	0.00665386251852	yes	up	32.53	38.6	31.28	22.4	18.08	23.89	34.1366666667	21.4566666667
ENSCHIG00000013355	ABLIM1	actin binding LIM protein 1 [Source:HGNC Symbol;Acc:HGNC:78]	2.981	1.57560272003	3.80627000189E-9	1.41033998813E-7	yes	up	12.59	7.5	14.42	4.17	5.05	7.52	11.5033333333	5.58
ENSCHIG00000013360	LMNB2	lamin B2 [Source:HGNC Symbol;Acc:HGNC:6638]	3.869	1.95192554595	4.7077363681E-9	1.71942821703E-7	yes	up	84.51	63.91	61.08	27.36	17.06	19.54	69.8333333333	21.32
ENSCHIG00000013367	CACNB4	calcium voltage-gated channel auxiliary subunit beta 4 [Source:HGNC Symbol;Acc:HGNC:1404]	0.039	-4.69831886279	3.81418268245E-12	2.44420933733E-10	yes	down	0.03	0.02	0.18	0.88	3.72	1.28	0.0766666666667	1.96
ENSCHIG00000013372		-	0.419	-1.25399304022	0.0048814680388	0.0223285081154	yes	down	0.79	0.47	1.91	1.44	3.75	3.09	1.05666666667	2.76
ENSCHIG00000013385	SP110	SP110 nuclear body protein [Source:HGNC Symbol;Acc:HGNC:5401]	0.435	-1.19988062975	0.000576032122139	0.00427854070556	yes	down	6.07	4.9	13.98	25.95	18.02	18.01	8.31666666667	20.66
ENSCHIG00000013394	PEX13	peroxisomal biogenesis factor 13 [Source:HGNC Symbol;Acc:HGNC:8855]	0.362	-1.46594447851	0.0115894593445	0.0431473977562	yes	down	0.64	0.81	2.71	2.08	5.36	5.06	1.38666666667	4.16666666667
ENSCHIG00000013412		-	0.328	-1.60771445098	0.00588620800698	0.0257085403929	yes	down	0.71	1.31	1.51	0.78	3.69	2.34	1.17666666667	2.27
ENSCHIG00000013417	SFMBT2	Scm like with four mbt domains 2 [Source:HGNC Symbol;Acc:HGNC:20256]	0.089	-3.48706159112	2.63265081506E-9	1.01517770528E-7	yes	down	0.12	0.01	0.15	0.6	0.68	0.88	0.0933333333333	0.72
ENSCHIG00000013419	SOX4	SRY-box transcription factor 4 [Source:HGNC Symbol;Acc:HGNC:11200]	0.255	-1.97216946485	6.37917051184E-5	0.000698182317158	yes	down	1.74	1.47	5.21	5.31	10.3	22.68	2.80666666667	12.7633333333
ENSCHIG00000013421	PLEKHA7	pleckstrin homology domain containing A7 [Source:HGNC Symbol;Acc:HGNC:27049]	2.653	1.40788725475	9.28789462111E-5	0.000948853307536	yes	up	10.35	8.02	14.93	6.81	4.03	2.98	11.1	4.60666666667
ENSCHIG00000013422	ST3GAL6	ST3 beta-galactoside alpha-2,3-sialyltransferase 6 [Source:HGNC Symbol;Acc:HGNC:18080]	0.379	-1.40147696965	0.000803964432356	0.00554199537165	yes	down	1.34	0.79	1.79	1.95	4.55	5.75	1.30666666667	4.08333333333
ENSCHIG00000013424		-	0.029	-5.13203418957	0.0135057097715	0.0480690206921	yes	down	0	0	0	3.09	1.18	0	0	1.42333333333
ENSCHIG00000013432	PDK4	pyruvate dehydrogenase kinase 4 [Source:HGNC Symbol;Acc:HGNC:8812]	0.230	-2.12160483049	1.15167810178E-7	3.11140733607E-6	yes	down	0.31	0.18	0.51	1.43	1.75	1.67	0.333333333333	1.61666666667
ENSCHIG00000013443	DAPK1	death associated protein kinase 1 [Source:HGNC Symbol;Acc:HGNC:2674]	0.407	-1.2963323866	0.000296190642951	0.00254466896291	yes	down	1.03	0.8	1.75	2.32	2.45	5.47	1.19333333333	3.41333333333
ENSCHIG00000013445	MKRN2OS	MKRN2 opposite strand [Source:HGNC Symbol;Acc:HGNC:40375]	8.162	3.02890368093	9.85803707372E-8	2.68515116597E-6	yes	up	0.72	0.61	0.94	0.09	0.16	0.07	0.756666666667	0.106666666667
ENSCHIG00000013447	TXN	thioredoxin [Source:HGNC Symbol;Acc:HGNC:12435]	0.206	-2.27620737776	7.92730699341E-12	4.77980578489E-10	yes	down	1048.38	945.72	976.74	4011.18	7896	5529.39	990.28	5812.19
ENSCHIG00000013458		-	0.124	-3.01447406455	0.00183948236691	0.0104949391815	yes	down	0.15	0.07	0.17	1.17	1.73	0.34	0.13	1.08
ENSCHIG00000013483	OBI1	ORC ubiquitin ligase 1 [Source:HGNC Symbol;Acc:HGNC:20308]	0.178	-2.48699403455	0.000984248568044	0.00646659596588	yes	down	0.16	0.13	0.63	0.5	3.42	1.59	0.306666666667	1.83666666667
ENSCHIG00000013489	BOP1	BOP1 ribosomal biogenesis factor [Source:HGNC Symbol;Acc:HGNC:15519]	2.386	1.2547645935	0.000236551905976	0.0021017153602	yes	up	47.34	52.93	38.17	28.42	19.65	22	46.1466666667	23.3566666667
ENSCHIG00000013490	C7orf57	chromosome 7 open reading frame 57 [Source:HGNC Symbol;Acc:HGNC:22247]	2.753	1.46105725975	8.85492237732E-10	3.81365406932E-8	yes	up	31.79	28.3	44.18	11.55	8.29	11.16	34.7566666667	10.3333333333
ENSCHIG00000013494	SNX4	sorting nexin 4 [Source:HGNC Symbol;Acc:HGNC:11175]	0.334	-1.58122649073	0.0050898819469	0.0230198718123	yes	down	2.32	1.45	5.12	3.18	18.86	6.9	2.96333333333	9.64666666667
ENSCHIG00000013500	FEM1A	fem-1 homolog A [Source:HGNC Symbol;Acc:HGNC:16934]	2.243	1.16511507646	0.000129470951803	0.00125635126237	yes	up	62.48	78.93	74.75	42.27	28.27	45.31	72.0533333333	38.6166666667
ENSCHIG00000013520		-	0.394	-1.34380721645	0.00501603321007	0.0227634897474	yes	down	1.4	1.21	2.35	2.24	8.45	3.54	1.65333333333	4.74333333333
ENSCHIG00000013526	SORBS1	sorbin and SH3 domain containing 1 [Source:HGNC Symbol;Acc:HGNC:14565]	3.613	1.85337658787	1.94566176703E-7	5.07057040073E-6	yes	up	2.67	1.73	2.94	0.75	0.5	1.08	2.44666666667	0.776666666667
ENSCHIG00000013528	BRWD1	bromodomain and WD repeat domain containing 1 [Source:HGNC Symbol;Acc:HGNC:12760]	0.406	-1.30173479894	0.000222872317551	0.00199756844075	yes	down	2.59	2	4.52	5.48	10.54	8.68	3.03666666667	8.23333333333
ENSCHIG00000013531	SREK1IP1	SREK1 interacting protein 1 [Source:HGNC Symbol;Acc:HGNC:26716]	0.210	-2.25472001936	0.00218379865814	0.0120149685609	yes	down	1.74	0.5	1.86	4.15	8.78	5.87	1.36666666667	6.26666666667
ENSCHIG00000013546	KDM7A	lysine demethylase 7A [Source:HGNC Symbol;Acc:HGNC:22224]	0.184	-2.44321178998	0.000717104889797	0.00506549742305	yes	down	0.14	0.05	0.4	0.52	1.84	1.06	0.196666666667	1.14
ENSCHIG00000013567	BCAP29	B cell receptor associated protein 29 [Source:HGNC Symbol;Acc:HGNC:24131]	0.284	-1.81471275708	2.72153519693E-5	0.000343166961856	yes	down	4.37	2.9	4.43	6.57	26.92	16.23	3.9	16.5733333333
ENSCHIG00000013570	SLC35F5	solute carrier family 35 member F5 [Source:HGNC Symbol;Acc:HGNC:23617]	0.273	-1.87061860233	0.000542698946192	0.00409960223305	yes	down	0.89	0.79	1.76	1.38	9.04	3.78	1.14666666667	4.73333333333
ENSCHIG00000013574	NAMPT	nicotinamide phosphoribosyltransferase [Source:HGNC Symbol;Acc:HGNC:30092]	0.411	-1.28303304783	0.00165889131285	0.00967686599161	yes	down	2.71	2.57	5.28	6.63	14.62	7.54	3.52	9.59666666667
ENSCHIG00000013576	CGGBP1	CGG triplet repeat binding protein 1 [Source:HGNC Symbol;Acc:HGNC:1888]	0.499	-1.00340800387	0.00489955852109	0.0223958110897	yes	down	12.96	3.96	6.86	12.68	20.47	13.13	7.92666666667	15.4266666667
ENSCHIG00000013589	PPIG	peptidylprolyl isomerase G [Source:HGNC Symbol;Acc:HGNC:14650]	0.378	-1.40257437595	0.00483907893856	0.0221651871961	yes	down	1.99	0.95	4.96	3.03	10.72	7.67	2.63333333333	7.14
ENSCHIG00000013594	ORMDL1	ORMDL sphingolipid biosynthesis regulator 1 [Source:HGNC Symbol;Acc:HGNC:16036]	0.150	-2.737342781	3.55268821712E-7	8.59970970805E-6	yes	down	0.59	1.39	1.45	2.9	10.54	7.3	1.14333333333	6.91333333333
ENSCHIG00000013611		-	3.083	1.62432018274	0.000533382088255	0.00404997905021	yes	up	72.19	82.87	27.71	24.11	32.9	17.51	60.9233333333	24.84
ENSCHIG00000013613	DSP	desmoplakin [Source:HGNC Symbol;Acc:HGNC:3052]	2.882	1.52711568023	2.51147248562E-7	6.35776384004E-6	yes	up	217.1	126.19	363.58	97.88	72.12	101.68	235.623333333	90.56
ENSCHIG00000013615	LMNB1	lamin B1 [Source:HGNC Symbol;Acc:HGNC:6637]	2.276	1.18677391252	0.000204106517667	0.00185316424151	yes	up	27.59	20.17	30.29	15.72	13.75	9.04	26.0166666667	12.8366666667
ENSCHIG00000013619	B4GAT1	beta-1,4-glucuronyltransferase 1 [Source:HGNC Symbol;Acc:HGNC:15685]	2.308	1.20666060529	0.00492687208806	0.0224587485389	yes	up	5.5	4.78	6.41	3.66	1.6	3.15	5.56333333333	2.80333333333
ENSCHIG00000013628	CASP3	caspase 3 [Source:NCBI gene (formerly Entrezgene);Acc:102177031]	0.286	-1.80451962294	0.000319733333436	0.00271007199235	yes	down	3.9	1.93	11.3	8.03	32.61	23.42	5.71	21.3533333333
ENSCHIG00000013636	AKAP11	A-kinase anchoring protein 11 [Source:HGNC Symbol;Acc:HGNC:369]	0.357	-1.48576746946	0.00115673621141	0.00734870969556	yes	down	1.47	0.62	3.57	2.73	7.78	6.54	1.88666666667	5.68333333333
ENSCHIG00000013642	USP53	ubiquitin specific peptidase 53 [Source:HGNC Symbol;Acc:HGNC:29255]	0.278	-1.84664533953	5.20227452798E-5	0.000592344820718	yes	down	0.66	0.36	1.28	1.26	4.28	3.91	0.766666666667	3.15
ENSCHIG00000013644		-	0.296	-1.75614225966	7.16487867612E-5	0.000767087293291	yes	down	2.25	1.81	1.3	6.18	11.39	4.07	1.78666666667	7.21333333333
ENSCHIG00000013661		-	10.229	3.35453453112	1.50896945875E-11	8.66514280103E-10	yes	up	11.71	5.44	10.23	0.98	1	0.79	9.12666666667	0.923333333333
ENSCHIG00000013663		-	0.159	-2.64930256988	9.34914823472E-7	2.00673869472E-5	yes	down	0.73	0.22	1.99	4.05	4.66	11.44	0.98	6.71666666667
ENSCHIG00000013681	RNASEH2C	ribonuclease H2 subunit C [Source:HGNC Symbol;Acc:HGNC:24116]	2.541	1.34515475563	0.000619948521429	0.00452095499546	yes	up	31.72	31.75	16.99	14.28	12.11	12.8	26.82	13.0633333333
ENSCHIG00000013686	MYC	MYC proto-oncogene, bHLH transcription factor [Source:HGNC Symbol;Acc:HGNC:7553]	2.460	1.29850898133	1.3552171293E-6	2.73236489334E-5	yes	up	100.97	90.19	118.57	57.85	40.6	47.84	103.243333333	48.7633333333
ENSCHIG00000013696	SLC25A22	solute carrier family 25 member 22 [Source:HGNC Symbol;Acc:HGNC:19954]	2.984	1.57736992336	8.99285226249E-6	0.000137689801377	yes	up	28.3	33.99	27.27	15.76	9.64	10.17	29.8533333333	11.8566666667
ENSCHIG00000013697	CAPZA2	capping actin protein of muscle Z-line subunit alpha 2 [Source:HGNC Symbol;Acc:HGNC:1490]	0.406	-1.30158030186	0.000250977454731	0.00221063475233	yes	down	10.49	8.62	20.13	22.34	56.58	32.16	13.08	37.0266666667
ENSCHIG00000013700	ATRX	ATRX chromatin remodeler [Source:HGNC Symbol;Acc:HGNC:886]	0.211	-2.24313551195	0.00134805485946	0.00822185434305	yes	down	0.13	0.03	0.46	0.29	1.57	1.17	0.206666666667	1.01
ENSCHIG00000013716	MALL	mal, T cell differentiation protein like [Source:HGNC Symbol;Acc:HGNC:6818]	4.869	2.28361364993	2.23041074228E-7	5.76732914159E-6	yes	up	114.2	74.6	90.56	34.8	17.86	12.99	93.12	21.8833333333
ENSCHIG00000013730		-	0.464	-1.1079269275	0.00490752076213	0.0224220914312	yes	down	10.53	7.1	25.16	17.01	45.25	39.43	14.2633333333	33.8966666667
ENSCHIG00000013737	MAP1B	microtubule associated protein 1B [Source:HGNC Symbol;Acc:HGNC:6836]	0.235	-2.0881133491	1.81408866405E-6	3.53880678362E-5	yes	down	1.07	0.67	2.76	2.99	6.94	11.54	1.5	7.15666666667
ENSCHIG00000013742	LARP6	La ribonucleoprotein 6, translational regulator [Source:HGNC Symbol;Acc:HGNC:24012]	0.045	-4.4817123505	9.28847937705E-29	3.15927381889E-26	yes	down	0.59	0.22	0.44	9.52	8.93	14.61	0.416666666667	11.02
ENSCHIG00000013778	IFNGR1	interferon gamma receptor 1 [Source:HGNC Symbol;Acc:HGNC:5439]	0.190	-2.39826585181	3.04973592006E-8	9.3645247638E-7	yes	down	0.66	0.3	1.2	2.11	5.26	5.42	0.72	4.26333333333
ENSCHIG00000013780		-	0.141	-2.82557366522	7.42497133067E-7	1.64452885964E-5	yes	down	3.96	5.85	2.17	8.12	21.39	6.87	3.99333333333	12.1266666667
ENSCHIG00000013793	SLU7	SLU7 homolog, splicing factor [Source:HGNC Symbol;Acc:HGNC:16939]	0.222	-2.17348482298	0.00094987539367	0.00630320014859	yes	down	0.56	0.27	1.99	0.91	7.66	3.72	0.94	4.09666666667
ENSCHIG00000013798	CXCR4	C-X-C motif chemokine receptor 4 [Source:HGNC Symbol;Acc:HGNC:2561]	6.425	2.68373996674	1.62484775175E-5	0.000225220537376	yes	up	5.1	4.25	4.15	0.24	0.19	2.24	4.5	0.89
ENSCHIG00000013805	SEPTIN7	septin 7 [Source:HGNC Symbol;Acc:HGNC:1717]	0.188	-2.40950741597	1.51498400306E-5	0.00021198589452	yes	down	2.64	1.93	5.34	5.86	38.33	13	3.30333333333	19.0633333333
ENSCHIG00000013812	PHTF2	putative homeodomain transcription factor 2 [Source:HGNC Symbol;Acc:HGNC:13411]	0.237	-2.07973047181	1.0021180192E-5	0.000150600322773	yes	down	0.77	0.31	1.7	2.33	5.37	5.71	0.926666666667	4.47
ENSCHIG00000013828	C1RL	complement C1r subcomponent like [Source:HGNC Symbol;Acc:HGNC:21265]	0.369	-1.43801822604	0.000151665620649	0.00142988234393	yes	down	0.7	0.51	1.47	2.82	2.32	2.85	0.893333333333	2.66333333333
ENSCHIG00000013831	DTNA	dystrobrevin alpha [Source:HGNC Symbol;Acc:HGNC:3057]	0.135	-2.89423257475	0.0109424553178	0.0412831825342	yes	down	0.01	0	0.14	0.36	0.18	0.76	0.05	0.433333333333
ENSCHIG00000013832	NPTX1	neuronal pentraxin 1 [Source:HGNC Symbol;Acc:HGNC:7952]	0.046	-4.45787171414	1.43827856624E-10	7.22680499287E-9	yes	down	0.23	0.12	0.43	9.28	6.41	2.64	0.26	6.11
ENSCHIG00000013869	SUCO	SUN domain containing ossification factor [Source:HGNC Symbol;Acc:HGNC:1240]	0.321	-1.64018250322	0.0036886517934	0.017942781826	yes	down	0.84	0.3	2.44	1.49	6.7	3.51	1.19333333333	3.9
ENSCHIG00000013878	LY75	lymphocyte antigen 75 [Source:HGNC Symbol;Acc:HGNC:6729]	0.081	-3.63312659736	9.31435044495E-7	2.0025098647E-5	yes	down	0.01	0.01	0.2	0.52	1.07	1.27	0.0733333333333	0.953333333333
ENSCHIG00000013893	HMGA2	high mobility group AT-hook 2 [Source:HGNC Symbol;Acc:HGNC:5009]	0.267	-1.90635508712	1.23953975948E-10	6.32403650363E-9	yes	down	12.98	10.62	22.73	33.03	63.61	63.92	15.4433333333	53.52
ENSCHIG00000013900	MEIS2	Meis homeobox 2 [Source:HGNC Symbol;Acc:HGNC:7001]	0.069	-3.85215824064	1.34789860176E-12	8.89546017527E-11	yes	down	0.11	0.07	0.12	1.1	2.17	3.14	0.1	2.13666666667
ENSCHIG00000013901	CTSC	cathepsin C [Source:HGNC Symbol;Acc:HGNC:2528]	4.184	2.06483469832	7.06778639952E-20	1.01906724554E-17	yes	up	85.06	70.61	114.81	24.13	24.27	32.33	90.16	26.91
ENSCHIG00000013915	ZNF395	zinc finger protein 395 [Source:HGNC Symbol;Acc:HGNC:18737]	2.363	1.24076314791	0.000212033108197	0.00191334638111	yes	up	2.82	2.4	2.05	1.27	1.11	1.41	2.42333333333	1.26333333333
ENSCHIG00000013927	PTBP3	polypyrimidine tract binding protein 3 [Source:HGNC Symbol;Acc:HGNC:10253]	0.481	-1.05713873846	0.00232802497996	0.012630368654	yes	down	9.57	6.57	14.61	14.31	21.03	19.94	10.25	18.4266666667
ENSCHIG00000013928	RSRC2	arginine and serine rich coiled-coil 2 [Source:HGNC Symbol;Acc:HGNC:30559]	0.438	-1.18937927371	0.00714939181823	0.0298416244395	yes	down	2.7	1.82	6.72	4.62	13.23	6.91	3.74666666667	8.25333333333
ENSCHIG00000013942	ARHGEF28	Rho guanine nucleotide exchange factor 28 [Source:HGNC Symbol;Acc:HGNC:30322]	0.455	-1.13723565819	0.00150717856374	0.00900024407036	yes	down	6.28	3.95	16.06	15.45	21.96	27.96	8.76333333333	21.79
ENSCHIG00000013957	P4HA1	prolyl 4-hydroxylase subunit alpha 1 [Source:HGNC Symbol;Acc:HGNC:8546]	0.297	-1.751062069	0.000253084874504	0.00222624062354	yes	down	2.29	1.75	8.29	5.26	17.38	19.52	4.11	14.0533333333
ENSCHIG00000013969	ERBB3	erb-b2 receptor tyrosine kinase 3 [Source:HGNC Symbol;Acc:HGNC:3431]	0.473	-1.07924815554	0.000322635112066	0.00273117725689	yes	down	7.33	3.99	12.25	17.87	15.74	21.7	7.85666666667	18.4366666667
ENSCHIG00000013972	ITGB6	integrin subunit beta 6 [Source:NCBI gene (formerly Entrezgene);Acc:102188539]	0.323	-1.63222659629	5.45283633082E-9	1.95491551158E-7	yes	down	13.94	9.12	22.86	38.17	60.79	63.31	15.3066666667	54.09
ENSCHIG00000013984	POLR3H	RNA polymerase III subunit H [Source:HGNC Symbol;Acc:HGNC:30349]	3.760	1.91056522426	7.62087946901E-8	2.11045858364E-6	yes	up	32.7	38.99	27.12	12.17	9.81	10.37	32.9366666667	10.7833333333
ENSCHIG00000013999	HDHD5	haloacid dehalogenase like hydrolase domain containing 5 [Source:HGNC Symbol;Acc:HGNC:1843]	2.982	1.57647136564	4.61401400694E-5	0.000536885050896	yes	up	41.19	48.63	27.64	19.19	14.71	13.48	39.1533333333	15.7933333333
ENSCHIG00000014001	PIAS1	protein inhibitor of activated STAT 1 [Source:HGNC Symbol;Acc:HGNC:2752]	0.479	-1.06243509652	0.000320274270384	0.00271292349722	yes	down	3.84	2.97	7.76	9.94	10.98	12.72	4.85666666667	11.2133333333
ENSCHIG00000014002	MEOX2	mesenchyme homeobox 2 [Source:HGNC Symbol;Acc:HGNC:7014]	29.779	4.8961994868	0.0138774766343	0.0489654281647	yes	up	0.15	0.04	0.1	0	0	0	0.0966666666667	0
ENSCHIG00000014009	ERRFI1	ERBB receptor feedback inhibitor 1 [Source:HGNC Symbol;Acc:HGNC:18185]	2.120	1.08397675486	0.000430854684597	0.00343466790335	yes	up	36.66	29.73	66.13	28.39	22.19	18.34	44.1733333333	22.9733333333
ENSCHIG00000014021	PHACTR2	phosphatase and actin regulator 2 [Source:HGNC Symbol;Acc:HGNC:20956]	0.347	-1.52718049455	0.00111733683228	0.00716705661518	yes	down	0.89	0.49	2.22	2.34	3.46	3.08	1.2	2.96
ENSCHIG00000014032	PTPN12	protein tyrosine phosphatase non-receptor type 12 [Source:HGNC Symbol;Acc:HGNC:9645]	0.365	-1.4543600298	5.65725664049E-5	0.000634885865788	yes	down	3.3	2.06	5.71	6.53	14.03	13.71	3.69	11.4233333333
ENSCHIG00000014035	INKA1	inka box actin regulator 1 [Source:HGNC Symbol;Acc:HGNC:32480]	2.876	1.52408525046	9.2918239464E-5	0.000948853307536	yes	up	33.11	46.03	26.45	16.82	13.1	15.56	35.1966666667	15.16
ENSCHIG00000014055		-	0.123	-3.02120431685	0.000453375894346	0.00356704106673	yes	down	0.07	0.1	0.14	0.28	1.76	0.62	0.103333333333	0.886666666667
ENSCHIG00000014056	HAUS2	HAUS augmin like complex subunit 2 [Source:HGNC Symbol;Acc:HGNC:25530]	0.424	-1.23627377417	0.0045405898623	0.0210671299487	yes	down	1.56	0.83	1.69	1.64	4.27	2.24	1.36	2.71666666667
ENSCHIG00000014058	ESR1	estrogen receptor 1 [Source:HGNC Symbol;Acc:HGNC:3467]	62.116	5.95689603437	0.000257015460199	0.0022518560631	yes	up	0.58	0.21	0.44	0	0	0	0.41	0
ENSCHIG00000014060	RAB1A	RAB1A, member RAS onco family [Source:NCBI gene (formerly Entrezgene);Acc:100860796]	0.473	-1.08135193506	0.00364408312915	0.0177716039368	yes	down	23.78	15.48	48.02	28.83	82.36	72.35	29.0933333333	61.18
ENSCHIG00000014065	PGP	phosphoglycolate phosphatase [Source:HGNC Symbol;Acc:HGNC:8909]	2.534	1.34166762517	1.86581737045E-5	0.00025076056149	yes	up	85.6	104.47	72.75	38.99	32.23	33.33	87.6066666667	34.85
ENSCHIG00000014075	STAG1	stromal antigen 1 [Source:HGNC Symbol;Acc:HGNC:11354]	0.322	-1.63310489114	0.00688951827166	0.0290857650752	yes	down	0.25	0.11	1.2	0.86	2.35	1.75	0.52	1.65333333333
ENSCHIG00000014083	RNF141	ring finger protein 141 [Source:HGNC Symbol;Acc:HGNC:21159]	0.455	-1.13581207729	0.0119302751822	0.0440576559833	yes	down	2.07	1.01	2.45	1.82	4.95	4.32	1.84333333333	3.69666666667
ENSCHIG00000014089		-	0.425	-1.23597517076	0.00660210164571	0.0281597679519	yes	down	1.53	1.02	2.88	2.82	7.16	3.56	1.81	4.51333333333
ENSCHIG00000014093	ARAP2	ArfGAP with RhoGAP domain, ankyrin repeat and PH domain 2 [Source:HGNC Symbol;Acc:HGNC:16924]	0.385	-1.37874440329	0.00875500266984	0.0348231215638	yes	down	0.48	0.23	1.29	0.88	2.95	1.81	0.666666666667	1.88
ENSCHIG00000014094	MSX1	msh homeobox 1 [Source:HGNC Symbol;Acc:HGNC:7391]	4.374	2.12880029787	4.37502700995E-6	7.43082372432E-5	yes	up	1.57	1.94	3.17	0.48	0.32	1.01	2.22666666667	0.603333333333
ENSCHIG00000014105	OPA1	OPA1 mitochondrial dynamin like GTPase [Source:HGNC Symbol;Acc:HGNC:8140]	0.340	-1.55491424034	0.002623650749	0.013860106406	yes	down	0.96	0.55	2.74	2.09	7.24	3.81	1.41666666667	4.38
ENSCHIG00000014106	IL17D	interleukin 17D [Source:HGNC Symbol;Acc:HGNC:5984]	2.508	1.32651304789	3.44754836082E-5	0.000417260301152	yes	up	37.74	37.76	35.1	17.19	13.31	20.11	36.8666666667	16.87
ENSCHIG00000014109	SMPDL3B	sphingomyelin phosphodiesterase acid like 3B [Source:HGNC Symbol;Acc:HGNC:21416]	0.074	-3.75462435489	2.71394757434E-6	5.01846425791E-5	yes	down	0.13	0.24	0	0.83	2.18	3.89	0.123333333333	2.3
ENSCHIG00000014118	RASA1	RAS p21 protein activator 1 [Source:HGNC Symbol;Acc:HGNC:9871]	0.253	-1.98083320675	3.3051606695E-6	5.91672824304E-5	yes	down	3.02	1.31	5.08	5.82	19.38	18.54	3.13666666667	14.58
ENSCHIG00000014123	RAD51AP1	RAD51 associated protein 1 [Source:HGNC Symbol;Acc:HGNC:16956]	2.815	1.49335791732	0.00425719766847	0.0201325230204	yes	up	3.57	3.41	3.58	1.86	1.96	0.46	3.52	1.42666666667
ENSCHIG00000014127	IER3	immediate early response 3 [Source:HGNC Symbol;Acc:HGNC:5392]	2.350	1.23266525938	9.70508776882E-5	0.000985742643594	yes	up	391.47	536.13	466.59	211.75	192.64	321.13	464.73	241.84
ENSCHIG00000014138		-	0.296	-1.75556687816	8.1229551935E-5	0.000849101659904	yes	down	1.5	0.86	4.59	5	7.67	9.8	2.31666666667	7.49
ENSCHIG00000014151	POLR2E	RNA polymerase II, I and III subunit E [Source:HGNC Symbol;Acc:HGNC:9192]	2.044	1.03162944916	0.00322467000668	0.0161904798027	yes	up	473.95	539.74	359.14	325.45	256.91	228.64	457.61	270.333333333
ENSCHIG00000014152		-	7.692	2.94335897982	0.000842374658115	0.00575095205347	yes	up	85.53	65.75	58.49	18.13	9.72	2.18	69.9233333333	10.01
ENSCHIG00000014161		-	0.333	-1.58504629758	0.000189682914977	0.00173886929314	yes	down	5.02	3.21	9.51	7.9	28.5	20.64	5.91333333333	19.0133333333
ENSCHIG00000014162	ZNF511	zinc finger protein 511 [Source:HGNC Symbol;Acc:HGNC:28445]	2.106	1.07475902676	0.00278514857163	0.0145166977614	yes	up	19.28	22.5	13.66	11.61	11.65	10.1	18.48	11.12
ENSCHIG00000014163		-	0.261	-1.93740070335	0.0050827488461	0.0230111479329	yes	down	0.29	0.69	0.97	0.79	5.97	1.8	0.65	2.85333333333
ENSCHIG00000014164	RYR1	ryanodine receptor 1 [Source:HGNC Symbol;Acc:HGNC:10483]	0.051	-4.28143208722	3.42571004949E-26	8.26218978299E-24	yes	down	0.32	0.25	0.73	6.26	7.05	18.1	0.433333333333	10.47
ENSCHIG00000014167	PDXP	pyridoxal phosphatase [Source:HGNC Symbol;Acc:HGNC:30259]	2.270	1.18255775753	0.000957986942228	0.00633800338586	yes	up	25.82	34.24	23.35	12.28	14.19	19.37	27.8033333333	15.28
ENSCHIG00000014174	ACOX2	acyl-CoA oxidase 2 [Source:HGNC Symbol;Acc:HGNC:120]	6.899	2.78633653335	1.46013711293E-23	2.89085355269E-21	yes	up	11.08	10.17	16.93	3.97	5.27	4.29	12.7266666667	4.51
ENSCHIG00000014178	GPA33	glycoprotein A33 [Source:HGNC Symbol;Acc:HGNC:4445]	0.109	-3.19905907458	6.72654000048E-12	4.11186880674E-10	yes	down	0.59	0.34	2.12	5.8	9.44	14.92	1.01666666667	10.0533333333
ENSCHIG00000014180	LHFPL2	LHFPL tetraspan subfamily member 2 [Source:HGNC Symbol;Acc:HGNC:6588]	0.457	-1.13055422694	0.0127321462837	0.0461453334572	yes	down	1.29	0.5	2.44	1.61	2.86	5.43	1.41	3.3
ENSCHIG00000014197	KRBA2	KRAB-A domain containing 2 [Source:HGNC Symbol;Acc:HGNC:26989]	0.330	-1.59890161	0.000160178087682	0.00149842195565	yes	down	1.06	0.91	0.92	3.38	2.36	3.24	0.963333333333	2.99333333333
ENSCHIG00000014198	RNF19A	ring finger protein 19A, RBR E3 ubiquitin protein ligase [Source:HGNC Symbol;Acc:HGNC:13432]	0.327	-1.61168777069	0.000559986479526	0.00419673483102	yes	down	3.32	1.85	11.4	7.9	22.53	21.07	5.52333333333	17.1666666667
ENSCHIG00000014199	CLEC16A	C-type lectin domain containing 16A [Source:HGNC Symbol;Acc:HGNC:29013]	2.343	1.22845364882	5.25702022856E-7	1.2311386623E-5	yes	up	27.24	19.55	36.17	16.23	13.17	18.69	27.6533333333	16.03
ENSCHIG00000014212		-	0.036	-4.80383947868	0.0114120141621	0.0426303485947	yes	down	0	0	0	2.73	5.95	2.04	0	3.57333333333
ENSCHIG00000014218	DLX1	distal-less homeobox 1 [Source:HGNC Symbol;Acc:HGNC:2914]	94.578	6.56342786498	1.63062576478E-5	0.000225785498641	yes	up	0.84	0.22	0.96	0	0	0	0.673333333333	0
ENSCHIG00000014232	QSOX2	quiescin sulfhydryl oxidase 2 [Source:HGNC Symbol;Acc:HGNC:30249]	2.122	1.08542120253	3.41439780264E-5	0.000413625450704	yes	up	23.22	18.59	25.57	13.88	9.66	13.42	22.46	12.32
ENSCHIG00000014238	IFIT3	interferon induced protein with tetratricopeptide repeats 3 [Source:HGNC Symbol;Acc:HGNC:5411]	0.081	-3.62349995242	0.00481234936295	0.0220808766169	yes	down	0.92	0.73	10.05	83.98	40.27	7.46	3.9	43.9033333333
ENSCHIG00000014241	EDEM3	ER degradation enhancing alpha-mannosidase like protein 3 [Source:HGNC Symbol;Acc:HGNC:16787]	0.390	-1.35900907251	0.00982633727938	0.0379354959287	yes	down	0.58	0.19	1.4	1.05	3.01	1.85	0.723333333333	1.97
ENSCHIG00000014253		-	0.316	-1.66390781089	0.000594881746802	0.00438151380973	yes	down	0.13	0.18	0.22	0.62	0.47	0.92	0.176666666667	0.67
ENSCHIG00000014263	MRPL34	mitochondrial ribosomal protein L34 [Source:HGNC Symbol;Acc:HGNC:14488]	2.275	1.18606853327	0.00102813558899	0.00668868003333	yes	up	158.45	148.72	206.19	83.35	78.79	97.14	171.12	86.4266666667
ENSCHIG00000014268	DDX51	DEAD-box helicase 51 [Source:HGNC Symbol;Acc:HGNC:20082]	2.135	1.09420511019	0.00154422771066	0.00918985221263	yes	up	17.95	20.02	19.14	13.47	7.63	8.72	19.0366666667	9.94
ENSCHIG00000014281	NEB	nebulin [Source:HGNC Symbol;Acc:HGNC:7720]	0.085	-3.56153698051	8.33060588904E-10	3.6112904287E-8	yes	down	0.15	0.03	0.55	2.62	5.47	3.92	0.243333333333	4.00333333333
ENSCHIG00000014284		-	2.040	1.02889759572	0.00107713145928	0.00696809845163	yes	up	16.09	16.29	16.81	9.13	8.36	13.94	16.3966666667	10.4766666667
ENSCHIG00000014285	ME3	malic enzyme 3 [Source:HGNC Symbol;Acc:HGNC:6985]	2.170	1.11747551159	0.000103685358174	0.00104195930014	yes	up	21.16	24.81	26.11	17.4	14.44	14.1	24.0266666667	15.3133333333
ENSCHIG00000014290	EVA1A	eva-1 homolog A, regulator of programmed cell death [Source:HGNC Symbol;Acc:HGNC:25816]	0.435	-1.20133215001	0.00136858608922	0.00832765801537	yes	down	1.34	2.31	2.59	4.94	4.66	5.83	2.08	5.14333333333
ENSCHIG00000014291	SFRP1	secreted frizzled related protein 1 [Source:HGNC Symbol;Acc:HGNC:10776]	39.680	5.31033414762	4.76104964699E-5	0.000551574878317	yes	up	1.47	1.99	0.63	0.06	0	0.08	1.36333333333	0.0466666666667
ENSCHIG00000014322	ACP5	acid phosphatase 5, tartrate resistant [Source:HGNC Symbol;Acc:HGNC:124]	2.934	1.5526911622	9.22893864763E-6	0.000140775892426	yes	up	6.03	7.02	6.14	2.6	2.85	2.4	6.39666666667	2.61666666667
ENSCHIG00000014329	DPY19L1	dpy-19 like C-mannosyltransferase 1 [Source:HGNC Symbol;Acc:HGNC:22205]	0.440	-1.18589471168	0.00431654269123	0.0203600926792	yes	down	0.44	0.37	0.99	0.83	1.93	1.53	0.6	1.43
ENSCHIG00000014331	YEATS4	YEATS domain containing 4 [Source:HGNC Symbol;Acc:HGNC:24859]	0.452	-1.14720084216	0.00921108436817	0.0361494183857	yes	down	1.22	1.98	2.72	3.49	6.92	4.67	1.97333333333	5.02666666667
ENSCHIG00000014350	CDK16	cyclin dependent kinase 16 [Source:HGNC Symbol;Acc:HGNC:8749]	2.302	1.20316797861	0.000233757732865	0.00208035039838	yes	up	12.96	16.09	19.07	9.08	8.61	6.56	16.04	8.08333333333
ENSCHIG00000014353		-	3.014	1.59147991984	6.09105500039E-6	9.75819378988E-5	yes	up	10.28	11.05	8.99	4.89	3.4	3.69	10.1066666667	3.99333333333
ENSCHIG00000014375	FUT2	fucosyltransferase 2 [Source:HGNC Symbol;Acc:HGNC:4013]	0.272	-1.87670325032	5.51487275325E-5	0.000620609478577	yes	down	0.47	0.49	0.68	3.37	1.68	1.28	0.546666666667	2.11
ENSCHIG00000014396	C2	complement C2 [Source:HGNC Symbol;Acc:HGNC:1248]	0.114	-3.12871126752	0.000846639975371	0.0057711609832	yes	down	0.05	0.03	0.11	0.59	0.6	0.46	0.0633333333333	0.55
ENSCHIG00000014407	TFAP4	transcription factor AP-4 [Source:HGNC Symbol;Acc:HGNC:11745]	6.540	2.70935822969	1.57508303873E-8	5.21034326901E-7	yes	up	10.85	13.21	7.14	2.36	1.63	1.89	10.4	1.96
ENSCHIG00000014425	PGLYRP3	peptidoglycan recognition protein 3 [Source:HGNC Symbol;Acc:HGNC:30014]	4.701	2.23293713756	5.25356168179E-5	0.000595410736268	yes	up	1.83	1.42	2.21	0.54	0.46	0.33	1.82	0.443333333333
ENSCHIG00000014428	GYG2	glycogenin 2 [Source:HGNC Symbol;Acc:HGNC:4700]	2.261	1.1768863239	6.40711163437E-6	0.000101784833329	yes	up	57.65	48.33	50.71	26.72	23.35	32.29	52.23	27.4533333333
ENSCHIG00000014435	DYNC1LI2	dynein cytoplasmic 1 light intermediate chain 2 [Source:HGNC Symbol;Acc:HGNC:2966]	0.406	-1.30000208523	0.00044311314487	0.0035029176798	yes	down	17.43	8.98	35.85	34.79	67.62	65.73	20.7533333333	56.0466666667
ENSCHIG00000014447	CHRNA3	cholinergic receptor nicotinic alpha 3 subunit [Source:HGNC Symbol;Acc:HGNC:1957]	0.079	-3.65337935361	1.53660702055E-32	6.79436404252E-30	yes	down	2.14	1.74	2.99	23.93	28.02	48.01	2.29	33.32
ENSCHIG00000014453	HDGFL3	HDGF like 3 [Source:HGNC Symbol;Acc:HGNC:24937]	42.366	5.40484016264	6.96047151499E-24	1.39894931282E-21	yes	up	12.15	8.15	20.03	0.67	0.43	0.28	13.4433333333	0.46
ENSCHIG00000014460	RNASEH2A	ribonuclease H2 subunit A [Source:HGNC Symbol;Acc:HGNC:18518]	2.488	1.31520741527	0.00151201849306	0.00901840166836	yes	up	45.28	63.32	35.82	31.78	24.18	13.4	48.14	23.12
ENSCHIG00000014461	SULF2	sulfatase 2 [Source:HGNC Symbol;Acc:HGNC:20392]	2.008	1.00601630953	0.00114217719979	0.0072841252669	yes	up	34.72	26.37	48.3	11.56	10.37	30.01	36.4633333333	17.3133333333
ENSCHIG00000014468	ERBIN	erbb2 interacting protein [Source:HGNC Symbol;Acc:HGNC:15842]	0.256	-1.96442581717	0.000171246815539	0.00158963541506	yes	down	2.2	1.05	6.42	5.28	24.24	13.42	3.22333333333	14.3133333333
ENSCHIG00000014470		-	0.278	-1.84606249529	0.000368893128052	0.0030315619439	yes	down	0.62	0.44	0.81	0.98	4.88	1.83	0.623333333333	2.56333333333
ENSCHIG00000014483	SNX13	sorting nexin 13 [Source:HGNC Symbol;Acc:HGNC:21335]	0.322	-1.63650137687	0.00327357336602	0.016367260488	yes	down	0.37	0.16	0.67	0.5	2.24	1.43	0.4	1.39
ENSCHIG00000014486	NAPRT	nicotinate phosphoribosyltransferase [Source:HGNC Symbol;Acc:HGNC:30450]	2.083	1.0584698593	0.00175615442369	0.0101254040941	yes	up	23.3	25.05	17.74	13.39	12.87	12.31	22.03	12.8566666667
ENSCHIG00000014491		-	2.725	1.44643901506	5.21884127979E-5	0.000592628196237	yes	up	28.07	35.69	22.47	15.2	11.14	12.31	28.7433333333	12.8833333333
ENSCHIG00000014497	ITGA5	integrin subunit alpha 5 [Source:HGNC Symbol;Acc:HGNC:6141]	0.287	-1.80002696835	3.32446004737E-13	2.37091196389E-11	yes	down	17.94	17.65	30.6	92.08	78.34	92.26	22.0633333333	87.56
ENSCHIG00000014509	FAM126A	family with sequence similarity 126 member A [Source:HGNC Symbol;Acc:HGNC:24587]	0.279	-1.84396254118	4.33180289611E-5	0.000506713980748	yes	down	0.7	0.46	1.52	1.51	4.84	3.93	0.893333333333	3.42666666667
ENSCHIG00000014516	ODR4	odr-4 GPCR localization factor homolog [Source:HGNC Symbol;Acc:HGNC:24299]	0.353	-1.50105726954	0.0127960881344	0.0463027309875	yes	down	0.64	0.65	2.13	1.19	6.13	3.21	1.14	3.51
ENSCHIG00000014526	ISG20	interferon stimulated exonuclease gene 20 [Source:HGNC Symbol;Acc:HGNC:6130]	0.155	-2.68627549866	1.21593264381E-10	6.22754691896E-9	yes	down	9.38	9.91	18.27	140.7	75.25	49.98	12.52	88.6433333333
ENSCHIG00000014567	ABCB9	ATP binding cassette subfamily B member 9 [Source:HGNC Symbol;Acc:HGNC:50]	2.041	1.02917734664	0.00111622507993	0.00716496289863	yes	up	18.5	18.69	17.77	13.02	8.12	10.57	18.32	10.57
ENSCHIG00000014570	AGMO	alkylglycerol monooxygenase [Source:HGNC Symbol;Acc:HGNC:33784]	11.995	3.58435525337	0.00215751483277	0.0119148352443	yes	up	0.21	0.53	0.85	0	0.07	0.09	0.53	0.0533333333333
ENSCHIG00000014571	FAM131C	family with sequence similarity 131 member C [Source:HGNC Symbol;Acc:HGNC:26717]	2.829	1.50039948918	0.00951303107343	0.0369951208411	yes	up	2.17	3.42	4.68	0.87	1.3	2.16	3.42333333333	1.44333333333
ENSCHIG00000014573	CDC14A	cell division cycle 14A [Source:HGNC Symbol;Acc:HGNC:1718]	0.302	-1.72829873962	0.00533502777016	0.023836019997	yes	down	0.13	0.09	0.28	0.65	0.68	0.82	0.166666666667	0.716666666667
ENSCHIG00000014590	TPM2	tropomyosin 2 [Source:HGNC Symbol;Acc:HGNC:12011]	12.613	3.65689141254	6.76268900977E-18	7.9386787358E-16	yes	up	14.07	11.5	16.33	1.06	1.55	1.26	13.9666666667	1.29
ENSCHIG00000014597	TRAM2	translocation associated membrane protein 2 [Source:HGNC Symbol;Acc:HGNC:16855]	2.343	1.2283413953	4.9895904555E-6	8.27336467403E-5	yes	up	62.74	54.33	72.11	41.12	28.85	30.92	63.06	33.63
ENSCHIG00000014608	TFCP2L1	transcription factor CP2 like 1 [Source:HGNC Symbol;Acc:HGNC:17925]	2.936	1.55398642053	5.97744520827E-8	1.68703852527E-6	yes	up	7.31	4.4	7.95	2.95	2.23	2.26	6.55333333333	2.48
ENSCHIG00000014615	SLC25A10	solute carrier family 25 member 10 [Source:HGNC Symbol;Acc:HGNC:10980]	2.324	1.21678579642	5.16824962401E-5	0.000590301979255	yes	up	182.36	230.92	194.31	99.51	88.61	131.61	202.53	106.576666667
ENSCHIG00000014618	PCDH10	protocadherin 10 [Source:HGNC Symbol;Acc:HGNC:13404]	51.743	5.69327935311	0.00124812766563	0.00778026949463	yes	up	0.26	0.18	0.05	0	0	0	0.163333333333	0
ENSCHIG00000014628	TNS1	tensin 1 [Source:HGNC Symbol;Acc:HGNC:11973]	7.211	2.85012094064	2.18793869932E-18	2.73801951382E-16	yes	up	2.58	2.19	2.21	0.27	0.36	0.52	2.32666666667	0.383333333333
ENSCHIG00000014632	WNT7B	Wnt family member 7B [Source:HGNC Symbol;Acc:HGNC:12787]	3.116	1.63972637288	1.54284551753E-5	0.000215203425763	yes	up	5.79	6.04	4.66	2.03	1.68	2.61	5.49666666667	2.10666666667
ENSCHIG00000014659	PITPNM3	PITPNM family member 3 [Source:HGNC Symbol;Acc:HGNC:21043]	2.106	1.07433040203	8.6262159022E-5	0.000891868697916	yes	up	7.62	5.86	7.57	3.29	3.11	5.37	7.01666666667	3.92333333333
ENSCHIG00000014661		-	0.473	-1.07986954837	0.00158632646209	0.00938146255888	yes	down	0.81	0.6	1.51	1.81	2.51	2.62	0.973333333333	2.31333333333
ENSCHIG00000014663	UPP1	uridine phosphorylase 1 [Source:HGNC Symbol;Acc:HGNC:12576]	6.148	2.62022609791	0.00190875247211	0.0108342325813	yes	up	0.86	0.93	2.43	0.33	0.19	0.46	1.40666666667	0.326666666667
ENSCHIG00000014672	CALHM2	calcium homeostasis modulator family member 2 [Source:HGNC Symbol;Acc:HGNC:23493]	0.464	-1.10896645936	7.71962031169E-6	0.000120188689477	yes	down	5.86	7.91	9.96	15.06	13.69	20.72	7.91	16.49
ENSCHIG00000014675	LYPD6B	LY6/PLAUR domain containing 6B [Source:HGNC Symbol;Acc:HGNC:27018]	8.252	3.04473918652	0.00132169133458	0.00809566840895	yes	up	1.68	0.77	1.55	0.12	0.2	0.51	1.33333333333	0.276666666667
ENSCHIG00000014678	TC2N	tandem C2 domains, nuclear [Source:HGNC Symbol;Acc:HGNC:19859]	0.311	-1.6838415607	0.00149741542447	0.00895142659106	yes	down	0.7	0.34	2.22	1.7	5.59	3.89	1.08666666667	3.72666666667
ENSCHIG00000014682	KBTBD8	kelch repeat and BTB domain containing 8 [Source:HGNC Symbol;Acc:HGNC:30691]	0.239	-2.06238349442	0.00513281228598	0.0231554691519	yes	down	0.08	0.07	0.35	0.19	1.22	0.78	0.166666666667	0.73
ENSCHIG00000014691	NYAP1	neuronal tyrosine phosphorylated phosphoinositide-3-kinase adaptor 1 [Source:HGNC Symbol;Acc:HGNC:22009]	2.141	1.09845968145	5.20815709427E-5	0.000592506036496	yes	up	7.53	7.37	10.07	3.64	4	6.08	8.32333333333	4.57333333333
ENSCHIG00000014702	NQO2	N-ribosyldihydronicotinamide:quinone reductase 2 [Source:HGNC Symbol;Acc:HGNC:7856]	0.374	-1.41957707353	3.53752660541E-6	6.22351331841E-5	yes	down	36.6	37.15	35.22	77.95	123.74	151.17	36.3233333333	117.62
ENSCHIG00000014706	DAAM2	dishevelled associated activator of morphogenesis 2 [Source:HGNC Symbol;Acc:HGNC:18143]	12.263	3.61627149962	7.99109814756E-36	4.24007667709E-33	yes	up	7.59	5.86	7.84	0.72	0.52	0.8	7.09666666667	0.68
ENSCHIG00000014707		-	0.443	-1.17576029338	0.00189661021999	0.0107837696392	yes	down	7.18	5.09	14.6	11.23	20.38	19.52	8.95666666667	17.0433333333
ENSCHIG00000014716	C1QTNF5	C1q and TNF related 5 [Source:HGNC Symbol;Acc:HGNC:14344]	3.367	1.75167781988	0.0100597838259	0.0386119885565	yes	up	1.79	1.31	1.79	0.73	0.59	0.32	1.63	0.546666666667
ENSCHIG00000014721	CCNB2	cyclin B2 [Source:HGNC Symbol;Acc:HGNC:1580]	4.006	2.0020380092	6.21142685992E-6	9.9000655587E-5	yes	up	35.14	31.98	28.23	14.24	8.88	4.43	31.7833333333	9.18333333333
ENSCHIG00000014740		-	0.108	-3.21218049202	0.000153019069159	0.00143957301589	yes	down	0.37	0.41	0.2	2.52	11.42	5.56	0.326666666667	6.5
ENSCHIG00000014749	KRT14	keratin 14 [Source:HGNC Symbol;Acc:HGNC:6416]	3.736	1.90150912042	3.19530519202E-6	5.73555120055E-5	yes	up	47665.31	44853.14	33052.58	20631.4	11428.85	8168.11	41857.01	13409.4533333
ENSCHIG00000014761	SLC22A16	solute carrier family 22 member 16 [Source:HGNC Symbol;Acc:HGNC:20302]	9.942	3.31359232058	0.000336998467893	0.00281859059054	yes	up	0.54	0.39	0.3	0.02	0.04	0.1	0.41	0.0533333333333
ENSCHIG00000014772	KRT75	keratin 75 [Source:HGNC Symbol;Acc:HGNC:24431]	32.853	5.03795358567	7.32392433215E-27	1.90493835816E-24	yes	up	30.69	23.65	13.22	1.1	0.77	0.61	22.52	0.826666666667
ENSCHIG00000014788		-	22.603	4.4984617937	0.00126679860119	0.00786252066251	yes	up	2.83	1.57	4.46	0	0.43	0	2.95333333333	0.143333333333
ENSCHIG00000014806	SMAD5	SMAD family member 5 [Source:HGNC Symbol;Acc:HGNC:6771]	0.341	-1.55154148886	0.000539195242425	0.00407545577822	yes	down	1.42	0.51	1.83	1.66	4.28	2.68	1.25333333333	2.87333333333
ENSCHIG00000014828	MINDY4	MINDY lysine 48 deubiquitinase 4 [Source:HGNC Symbol;Acc:HGNC:21916]	2.581	1.36807050755	0.00382214633065	0.0184702262572	yes	up	1.03	0.66	1.21	0.61	0.24	0.43	0.966666666667	0.426666666667
ENSCHIG00000014836	HOXA10	homeobox A10 [Source:HGNC Symbol;Acc:HGNC:5100]	9.291	3.21585588844	0.00172504782141	0.00999683676322	yes	up	0.13	0.17	0.58	0.05	0.02	0.04	0.293333333333	0.0366666666667
ENSCHIG00000014839	STX7	syntaxin 7 [Source:HGNC Symbol;Acc:HGNC:11442]	0.446	-1.16508424753	0.000555466718857	0.00416521539041	yes	down	3.47	2.6	6.29	6.23	14.07	10.97	4.12	10.4233333333
ENSCHIG00000014845	PREX1	phosphatidylinositol-3,4,5-trisphosphate dependent Rac exchange factor 1 [Source:HGNC Symbol;Acc:HGNC:32594]	5.335	2.41538385765	3.06736073032E-15	2.84535245368E-13	yes	up	15.07	13.83	19.71	4.21	2.21	4.17	16.2033333333	3.53
ENSCHIG00000014847	DKK1	dickkopf WNT signaling pathway inhibitor 1 [Source:HGNC Symbol;Acc:HGNC:2891]	0.002	-9.25824023056	1.40374917051E-24	3.05257913882E-22	yes	down	0	0	0.05	10.83	11.95	7.77	0.0166666666667	10.1833333333
ENSCHIG00000014856	PIF1	PIF1 5'-to-3' DNA helicase [Source:HGNC Symbol;Acc:HGNC:26220]	6.696	2.74335275663	2.46840598033E-7	6.26068935547E-6	yes	up	7.18	6.94	3.81	1.87	0.86	0.48	5.97666666667	1.07
ENSCHIG00000014858	AGPAT2	1-acylglycerol-3-phosphate O-acyltransferase 2 [Source:HGNC Symbol;Acc:HGNC:325]	3.392	1.76231239436	5.91438145638E-7	1.35265982791E-5	yes	up	137.26	199.6	152.78	68.99	58.42	45.72	163.213333333	57.71
ENSCHIG00000014859	FNBP1L	formin binding protein 1 like [Source:HGNC Symbol;Acc:HGNC:20851]	0.192	-2.37808054869	8.68578181114E-7	1.88262901511E-5	yes	down	1.18	0.68	3.32	4.78	12.9	11.62	1.72666666667	9.76666666667
ENSCHIG00000014862	CLIP3	CAP-Gly domain containing linker protein 3 [Source:HGNC Symbol;Acc:HGNC:24314]	25.173	4.65379388395	4.75812506665E-52	7.01294766768E-49	yes	up	13.34	12.62	19.32	0.81	0.63	0.62	15.0933333333	0.686666666667
ENSCHIG00000014871		-	0.419	-1.25426859515	0.00961202365641	0.0372708254318	yes	down	2.86	1.74	9.41	5.94	10.8	19.88	4.67	12.2066666667
ENSCHIG00000014872	SCLY	selenocysteine lyase [Source:HGNC Symbol;Acc:HGNC:18161]	2.545	1.34792976599	4.00904100194E-5	0.000474820793668	yes	up	50.06	54.1	43.06	29.94	19.96	21.46	49.0733333333	23.7866666667
ENSCHIG00000014893		-	2.034	1.02454832507	0.00432692624326	0.0203823425486	yes	up	5.14	4.91	13.48	3.65	3.57	5.98	7.84333333333	4.4
ENSCHIG00000014897	CLPSL2	colipase like 2 [Source:HGNC Symbol;Acc:HGNC:21250]	0.101	-3.30489468534	0.000278561762618	0.00241353480152	yes	down	0.32	0.53	0.22	3.64	5.46	3.92	0.356666666667	4.34
ENSCHIG00000014907	DHCR7	7-dehydrocholesterol reductase [Source:HGNC Symbol;Acc:HGNC:2860]	3.449	1.78630953763	1.50772071458E-9	6.06058038756E-8	yes	up	55.48	44.57	50.83	17.04	10.09	17.46	50.2933333333	14.8633333333
ENSCHIG00000014917	RBM19	RNA binding motif protein 19 [Source:HGNC Symbol;Acc:HGNC:29098]	2.125	1.08718888708	6.51067489728E-5	0.000710231106188	yes	up	34.31	31.85	36.32	21.49	15.49	19.74	34.16	18.9066666667
ENSCHIG00000014926	RELT	RELT TNF receptor [Source:HGNC Symbol;Acc:HGNC:13764]	2.299	1.20070099051	0.0094360828324	0.0367929567231	yes	up	3.48	4.09	2.75	2.42	1.6	1.11	3.44	1.71
ENSCHIG00000014930	UBE2L6	ubiquitin conjugating enzyme E2 L6 [Source:HGNC Symbol;Acc:HGNC:12490]	0.443	-1.17326929672	1.14309756252E-5	0.000166811762012	yes	down	88.92	102.89	134.07	321.08	251.97	279.25	108.626666667	284.1
ENSCHIG00000014946	SLC41A3	solute carrier family 41 member 3 [Source:HGNC Symbol;Acc:HGNC:31046]	2.797	1.48399888276	3.60455715316E-6	6.2996641155E-5	yes	up	27.32	30.48	30.8	15	9.44	12.69	29.5333333333	12.3766666667
ENSCHIG00000014951	MTUS2	microtubule associated scaffold protein 2 [Source:HGNC Symbol;Acc:HGNC:20595]	0.146	-2.77673837149	0.00557433488182	0.024600925988	yes	down	0.04	0	0.32	0.81	0.55	1.07	0.12	0.81
ENSCHIG00000014957		-	0.373	-1.42181870322	9.01327095735E-6	0.000137743132776	yes	down	4.45	4.47	5.2	14.32	15.72	14.33	4.70666666667	14.79
ENSCHIG00000014974	RNF144B	ring finger protein 144B [Source:HGNC Symbol;Acc:HGNC:21578]	0.216	-2.2085669976	9.99954839855E-10	4.22433151295E-8	yes	down	1.03	0.64	1.13	2.46	5.02	6.01	0.933333333333	4.49666666667
ENSCHIG00000014999	BBS4	Bardet-Biedl syndrome 4 [Source:HGNC Symbol;Acc:HGNC:969]	0.353	-1.50083266225	6.59230112902E-5	0.000716777659643	yes	down	2.31	1.56	5.18	7.22	10.21	10.9	3.01666666667	9.44333333333
ENSCHIG00000015001	BPGM	bisphosphoglycerate mutase [Source:HGNC Symbol;Acc:HGNC:1093]	0.293	-1.77153724513	1.13855100432E-8	3.89249460627E-7	yes	down	6.53	6.79	12.13	23.62	27.59	49.59	8.48333333333	33.6
ENSCHIG00000015013	PIP5K1B	phosphatidylinositol-4-phosphate 5-kinase type 1 beta [Source:HGNC Symbol;Acc:HGNC:8995]	19.516	4.28657104599	4.20737255628E-9	1.54600545593E-7	yes	up	1.47	0.55	1.84	0.09	0.1	0	1.28666666667	0.0633333333333
ENSCHIG00000015024	BRIX1	biogenesis of ribosomes BRX1 [Source:HGNC Symbol;Acc:HGNC:24170]	0.428	-1.22321675996	0.00583507201438	0.0255200231687	yes	down	4.28	2.47	6.14	6	18.3	9.56	4.29666666667	11.2866666667
ENSCHIG00000015025	CLDN10	claudin 10 [Source:HGNC Symbol;Acc:HGNC:2033]	6.381	2.67381819688	1.14154542869E-5	0.000166801333377	yes	up	0.6	0.69	1.64	0.17	0.2	0.13	0.976666666667	0.166666666667
ENSCHIG00000015026	UBA3	ubiquitin like modifier activating enzyme 3 [Source:HGNC Symbol;Acc:HGNC:12470]	0.354	-1.49636728344	0.00158546106679	0.00938052678454	yes	down	6.94	2.99	9.2	7.43	34.76	17.1	6.37666666667	19.7633333333
ENSCHIG00000015032	STX17	syntaxin 17 [Source:HGNC Symbol;Acc:HGNC:11432]	0.375	-1.41615016802	0.0020658060945	0.0115235146524	yes	down	1.32	0.57	2.25	2.26	4.45	4.65	1.38	3.78666666667
ENSCHIG00000015033		-	0.361	-1.47011721383	0.00301936981186	0.0154223875835	yes	down	12.31	17.58	19.83	94.48	29.8	19.95	16.5733333333	48.0766666667
ENSCHIG00000015034	G6PD	glucose-6-phosphate dehydrogenase [Source:HGNC Symbol;Acc:HGNC:4057]	2.568	1.36070655164	2.33961595152E-7	5.9913138218E-6	yes	up	77	69.46	79.6	38.05	29.17	37.14	75.3533333333	34.7866666667
ENSCHIG00000015038	NHS	NHS actin remodeling regulator [Source:HGNC Symbol;Acc:HGNC:7820]	21.609	4.43357961032	0.00938460778521	0.0366461060556	yes	up	0.04	0.05	0.08	0	0.01	0	0.0566666666667	0.00333333333333
ENSCHIG00000015042	GALNT8	polypeptide N-acetylgalactosaminyltransferase 8 [Source:HGNC Symbol;Acc:HGNC:4130]	0.146	-2.77653897674	3.87860543125E-12	2.4735433195E-10	yes	down	0.83	0.51	1.27	4.05	5.11	11.78	0.87	6.98
ENSCHIG00000015061	TNRC18	trinucleotide repeat containing 18 [Source:HGNC Symbol;Acc:HGNC:11962]	2.006	1.00404447782	0.000396837625819	0.00321473342666	yes	up	18.22	14.88	16.83	10.56	7	11.67	16.6433333333	9.74333333333
ENSCHIG00000015062	PPP2R3C	protein phosphatase 2 regulatory subunit B''gamma [Source:HGNC Symbol;Acc:HGNC:17485]	0.156	-2.67637035364	6.548589253E-5	0.000713780085794	yes	down	0.64	0.75	2.11	1.94	17.4	5.17	1.16666666667	8.17
ENSCHIG00000015066	CDC45	cell division cycle 45 [Source:HGNC Symbol;Acc:HGNC:1739]	3.819	1.9331305026	1.8620214136E-5	0.000250504199304	yes	up	30.29	32.94	21.3	14.23	6.85	5.22	28.1766666667	8.76666666667
ENSCHIG00000015082	PAPOLG	poly(A) polymerase gamma [Source:HGNC Symbol;Acc:HGNC:14982]	0.288	-1.79559655365	0.000910790468894	0.00609260492682	yes	down	0.34	0.21	1.4	1.72	2.82	2.54	0.65	2.36
ENSCHIG00000015096	HMGCS1	3-hydroxy-3-methylglutaryl-CoA synthase 1 [Source:HGNC Symbol;Acc:HGNC:5007]	2.220	1.15040623226	1.03127367504E-5	0.000153879024741	yes	up	63.1	35.58	75.47	26.35	34.76	33.66	58.05	31.59
ENSCHIG00000015107	TRAIP	TRAF interacting protein [Source:HGNC Symbol;Acc:HGNC:30764]	4.809	2.26572045798	2.14197275214E-5	0.000281319490665	yes	up	6.08	5.34	4.55	2.24	0.89	0.7	5.32333333333	1.27666666667
ENSCHIG00000015110	RBM48	RNA binding motif protein 48 [Source:HGNC Symbol;Acc:HGNC:21785]	0.407	-1.29691678179	0.00711677505394	0.0297429177979	yes	down	1.78	1.93	2.47	3.76	8.96	5.02	2.06	5.91333333333
ENSCHIG00000015112	MGST1	microsomal glutathione S-transferase 1 [Source:HGNC Symbol;Acc:HGNC:7061]	2.678	1.42115314622	4.39132748986E-6	7.44358460508E-5	yes	up	26.78	20.09	20.63	9.64	11.72	7.96	22.5	9.77333333333
ENSCHIG00000015113	UHRF2	ubiquitin like with PHD and ring finger domains 2 [Source:HGNC Symbol;Acc:HGNC:12557]	0.259	-1.94858174892	0.000142771646315	0.00136151393844	yes	down	1.07	0.32	2.07	2.26	5.49	7.01	1.15333333333	4.92
ENSCHIG00000015117	STK38L	serine/threonine kinase 38 like [Source:HGNC Symbol;Acc:HGNC:17848]	0.219	-2.18868575555	1.43691409685E-5	0.00020320538907	yes	down	0.56	0.32	1.73	1.74	5.77	5.39	0.87	4.3
ENSCHIG00000015119	PIK3C2A	phosphatidylinositol-4-phosphate 3-kinase catalytic subunit type 2 alpha [Source:HGNC Symbol;Acc:HGNC:8971]	0.210	-2.25010389504	0.0007654344579	0.00533592093334	yes	down	0.06	0.05	0.32	0.24	1.26	0.69	0.143333333333	0.73
ENSCHIG00000015120	KRT71	keratin 71 [Source:HGNC Symbol;Acc:HGNC:28927]	2.068	1.048486927	0.000813496347246	0.0055912067597	yes	up	26592.21	21659.64	25438.22	18812.77	11510.05	11849.87	24563.3566667	14057.5633333
ENSCHIG00000015133		-	0.359	-1.47651069376	0.000164214928845	0.00153186429756	yes	down	1.15	1.46	1.77	4.64	4.24	5.37	1.46	4.75
ENSCHIG00000015148	TM4SF1	transmembrane 4 L six family member 1 [Source:HGNC Symbol;Acc:HGNC:11853]	0.365	-1.45360612741	4.97994596437E-7	1.17125856768E-5	yes	down	207.15	136.33	385.11	617.83	873.17	739.44	242.863333333	743.48
ENSCHIG00000015152	COMP	cartilage oligomeric matrix protein [Source:HGNC Symbol;Acc:HGNC:2227]	0.220	-2.18467347211	1.65713757121E-5	0.000228502389627	yes	down	0.22	0.23	0.69	1.67	1.72	2.55	0.38	1.98
ENSCHIG00000015153	AFF4	AF4/FMR2 family member 4 [Source:HGNC Symbol;Acc:HGNC:17869]	0.352	-1.50839605846	0.0009893918524	0.00649395493423	yes	down	1.56	0.78	4.7	3.34	8.99	8.41	2.34666666667	6.91333333333
ENSCHIG00000015161	SGTB	small glutamine rich tetratricopeptide repeat co-chaperone beta [Source:HGNC Symbol;Acc:HGNC:23567]	0.110	-3.19026464271	8.60966151092E-5	0.000891546916022	yes	down	0.06	0.05	0.07	0.18	1.06	0.64	0.06	0.626666666667
ENSCHIG00000015162	ADGRF4	adhesion G protein-coupled receptor F4 [Source:HGNC Symbol;Acc:HGNC:19011]	0.297	-1.74948916133	1.54614981604E-5	0.000215437786867	yes	down	0.93	0.33	1.38	3.08	2.84	3.94	0.88	3.28666666667
ENSCHIG00000015167	RNF103	ring finger protein 103 [Source:HGNC Symbol;Acc:HGNC:12859]	0.445	-1.16943489227	0.00151050697486	0.00901343905601	yes	down	2.95	2.22	7.44	7.59	10.08	13.74	4.20333333333	10.47
ENSCHIG00000015178	ITGB7	integrin subunit beta 7 [Source:HGNC Symbol;Acc:HGNC:6162]	3.007	1.58834184872	1.30432324758E-5	0.000188354980012	yes	up	3.85	4.01	3.13	1.82	1.5	1.68	3.66333333333	1.66666666667
ENSCHIG00000015192	AKAP9	A-kinase anchoring protein 9 [Source:HGNC Symbol;Acc:HGNC:379]	0.316	-1.66361030692	0.00426926127335	0.0201732323551	yes	down	0.53	0.16	1.54	0.81	3.59	3.07	0.743333333333	2.49
ENSCHIG00000015195	ESPL1	extra spindle pole bodies like 1, separase [Source:HGNC Symbol;Acc:HGNC:16856]	4.703	2.23353362862	5.40275388618E-6	8.81519437887E-5	yes	up	9.61	8.77	6.51	3.61	1.66	0.85	8.29666666667	2.04
ENSCHIG00000015207	TSC22D2	TSC22 domain family member 2 [Source:HGNC Symbol;Acc:HGNC:29095]	0.369	-1.43714197036	3.47929065132E-7	8.43743884639E-6	yes	down	11.34	8.72	22.3	29.5	32.41	51.69	14.12	37.8666666667
ENSCHIG00000015241	ABI1	abl interactor 1 [Source:HGNC Symbol;Acc:HGNC:11320]	0.389	-1.36254771972	0.000170638601746	0.00158604485922	yes	down	15.42	9.11	36.55	34.08	57.47	64.62	20.36	52.0566666667
ENSCHIG00000015245	ZNF569	zinc finger protein 569 [Source:HGNC Symbol;Acc:HGNC:24737]	0.023	-5.42528734302	0.00292278093633	0.0150624277857	yes	down	0	0	0	0.03	0.6	0.41	0	0.346666666667
ENSCHIG00000015254	FEM1C	fem-1 homolog C [Source:HGNC Symbol;Acc:HGNC:16933]	0.395	-1.34119390205	0.000961353094521	0.00635710309014	yes	down	2.34	1.01	3.86	3.76	8.51	7.25	2.40333333333	6.50666666667
ENSCHIG00000015256	AGPS	alkylglycerone phosphate synthase [Source:HGNC Symbol;Acc:HGNC:327]	0.492	-1.02247156594	0.00787382796636	0.0320485817655	yes	down	3.38	2.36	5.09	5.08	12.85	7.67	3.61	8.53333333333
ENSCHIG00000015262	PDGFA	platelet derived growth factor subunit A [Source:HGNC Symbol;Acc:HGNC:8799]	3.234	1.69316074809	1.80683882511E-7	4.73670296741E-6	yes	up	13.29	12.83	11.33	4	3.38	3.67	12.4833333333	3.68333333333
ENSCHIG00000015263	AHDC1	AT-hook DNA binding motif containing 1 [Source:HGNC Symbol;Acc:HGNC:25230]	2.127	1.08857357969	0.000182158196851	0.00167567855841	yes	up	9.82	8.42	13.02	5.36	3.77	8.18	10.42	5.77
ENSCHIG00000015271	ELL3	elongation factor for RNA polymerase II 3 [Source:HGNC Symbol;Acc:HGNC:23113]	0.158	-2.66620889632	1.13776325962E-12	7.60479761202E-11	yes	down	0.91	0.94	1.64	5.63	8.99	9.25	1.16333333333	7.95666666667
ENSCHIG00000015277		-	10.629	3.40991559275	1.61624573144E-19	2.21025769356E-17	yes	up	8.41	8.74	9.38	1.04	0.73	1.21	8.84333333333	0.993333333333
ENSCHIG00000015282	CCNI	cyclin I [Source:HGNC Symbol;Acc:HGNC:1595]	0.482	-1.05168345783	2.49300665284E-6	4.70313320989E-5	yes	down	42.32	31.09	53.83	78.7	94.28	119.3	42.4133333333	97.4266666667
ENSCHIG00000015290	PAK4	p21 (RAC1) activated kinase 4 [Source:HGNC Symbol;Acc:HGNC:16059]	2.311	1.20843814723	7.77066815809E-5	0.000817429921626	yes	up	57.07	62.93	52.17	33.73	25.62	30.39	57.39	29.9133333333
ENSCHIG00000015329		-	0.382	-1.38734488229	0.000325540196177	0.00274700426354	yes	down	31.11	21.79	41.51	46.69	143.57	75.29	31.47	88.5166666667
ENSCHIG00000015330		-	0.211	-2.24172693532	0.000778431081997	0.00540056919597	yes	down	0.38	0.15	0.4	0.7	2.13	1.01	0.31	1.28
ENSCHIG00000015333	PRKRA	protein activator of interferon induced protein kinase EIF2AK2 [Source:HGNC Symbol;Acc:HGNC:9438]	0.429	-1.22075608152	0.0051396805505	0.0231739845351	yes	down	1.42	0.51	1.26	2.14	3.37	3.02	1.06333333333	2.84333333333
ENSCHIG00000015339	NPPB	natriuretic peptide B [Source:HGNC Symbol;Acc:HGNC:7940]	2.406	1.26647034077	0.000129911556643	0.00125878509779	yes	up	371.64	356.56	317.47	213.64	166.86	134.13	348.556666667	171.543333333
ENSCHIG00000015348	PIK3C3	phosphatidylinositol 3-kinase catalytic subunit type 3 [Source:HGNC Symbol;Acc:HGNC:8974]	0.232	-2.10697946863	0.000366067054687	0.00301046464998	yes	down	0.38	0.24	1.73	1.45	4.79	4.55	0.783333333333	3.59666666667
ENSCHIG00000015356	IPO9	importin 9 [Source:HGNC Symbol;Acc:HGNC:19425]	2.383	1.25306064249	1.68641351716E-5	0.000231536721968	yes	up	57.14	62.58	63.36	36.27	24.58	32.38	61.0266666667	31.0766666667
ENSCHIG00000015358	LOXL2	lysyl oxidase like 2 [Source:HGNC Symbol;Acc:HGNC:6666]	2.050	1.03581175299	0.0011280167737	0.00722159387217	yes	up	53.73	44.47	56.23	25.02	18.32	47.62	51.4766666667	30.32
ENSCHIG00000015367	ATF3	activating transcription factor 3 [Source:HGNC Symbol;Acc:HGNC:785]	0.241	-2.05540646432	5.07746785777E-10	2.32250383218E-8	yes	down	28.84	27.29	90.37	203.5	114.04	170.52	48.8333333333	162.686666667
ENSCHIG00000015386	DLL4	delta like canonical Notch ligand 4 [Source:HGNC Symbol;Acc:HGNC:2910]	0.171	-2.55196084506	0.0102054906526	0.0390357074703	yes	down	0	0.14	0.17	0.97	0.46	0.53	0.103333333333	0.653333333333
ENSCHIG00000015398	THEM4	thioesterase superfamily member 4 [Source:HGNC Symbol;Acc:HGNC:17947]	0.469	-1.09373821899	0.00114521391433	0.00729050304342	yes	down	11.7	6.18	16.78	20.93	34.68	30.21	11.5533333333	28.6066666667
ENSCHIG00000015410	PPP6R2	protein phosphatase 6 regulatory subunit 2 [Source:HGNC Symbol;Acc:HGNC:19253]	2.018	1.01294064005	0.000253766701082	0.00223075897273	yes	up	16.18	14.68	16.02	10.26	8.08	10.03	15.6266666667	9.45666666667
ENSCHIG00000015411	DEF6	DEF6 guanine nucleotide exchange factor [Source:HGNC Symbol;Acc:HGNC:2760]	2.080	1.05670730842	0.000453253817279	0.00356704106673	yes	up	66.2	75.25	62.26	41.94	33.14	43.51	67.9033333333	39.53
ENSCHIG00000015422		-	4.065	2.02343054772	9.85184181954E-9	3.40324692022E-7	yes	up	50.74	48.73	44.03	19.44	10.67	11.52	47.8333333333	13.8766666667
ENSCHIG00000015438	ZBTB33	zinc finger and BTB domain containing 33 [Source:HGNC Symbol;Acc:HGNC:16682]	0.292	-1.77460137203	0.00109190194918	0.00703793943437	yes	down	0.49	0.17	1.28	1.03	3.51	2.58	0.646666666667	2.37333333333
ENSCHIG00000015458	CCL20	C-C motif chemokine ligand 20 [Source:HGNC Symbol;Acc:HGNC:10619]	0.145	-2.78819553215	1.42020845543E-9	5.76118200652E-8	yes	down	4.22	5.24	17.95	48.15	121.42	51.29	9.13666666667	73.62
ENSCHIG00000015460		-	102.076	6.6735038086	7.09706671028E-6	0.000111411349008	yes	up	0.49	0.89	1.54	0	0	0	0.973333333333	0
ENSCHIG00000015462		-	0.178	-2.49296165236	0.0139284099206	0.049086173644	yes	down	10.78	8.36	42.37	334.56	106.18	35.41	20.5033333333	158.716666667
ENSCHIG00000015466	RNF11	ring finger protein 11 [Source:HGNC Symbol;Acc:HGNC:10056]	0.473	-1.07984018933	0.00035096842049	0.00290886833654	yes	down	18.36	17.94	41.71	26.33	44.69	52.44	26.0033333333	41.1533333333
ENSCHIG00000015488	FRMD4B	FERM domain containing 4B [Source:HGNC Symbol;Acc:HGNC:24886]	0.359	-1.47940411093	1.94179207703E-6	3.76577074587E-5	yes	down	7.01	4.31	11.81	19.11	32.57	31.04	7.71	27.5733333333
ENSCHIG00000015491	ZFHX2	zinc finger homeobox 2 [Source:HGNC Symbol;Acc:HGNC:20152]	0.454	-1.13934590378	0.00876564478897	0.0348398136571	yes	down	0.26	0.31	0.6	0.72	0.67	1.61	0.39	1
ENSCHIG00000015507	GAK	cyclin G associated kinase [Source:HGNC Symbol;Acc:HGNC:4113]	2.129	1.09019480226	0.000175648431518	0.0016202895995	yes	up	77.09	87.18	82.11	52.62	37.7	48.15	82.1266666667	46.1566666667
ENSCHIG00000015516	MGAT4A	alpha-1,3-mannosyl-glycoprotein 4-beta-N-acetylglucosaminyltransferase A [Source:HGNC Symbol;Acc:HGNC:7047]	0.202	-2.30666168584	0.00502319804783	0.0227804178135	yes	down	0.18	0.09	0.33	0.71	1.7	0.88	0.2	1.09666666667
ENSCHIG00000015521	TGFBR3	transforming growth factor beta receptor 3 [Source:HGNC Symbol;Acc:HGNC:11774]	3.077	1.62159509515	7.50979315245E-5	0.000798216395571	yes	up	3.69	1.66	6.6	1.01	1.09	2.32	3.98333333333	1.47333333333
ENSCHIG00000015532	ARHGAP45	Rho GTPase activating protein 45 [Source:HGNC Symbol;Acc:HGNC:17102]	17.853	4.15810844926	1.09512111171E-29	3.92615717482E-27	yes	up	9.94	9.96	7.79	0.52	0.5	0.9	9.23	0.64
ENSCHIG00000015533	MACC1	MET transcriptional regulator MACC1 [Source:HGNC Symbol;Acc:HGNC:30215]	0.202	-2.30874451195	0.0065211308144	0.0279131333504	yes	down	0.1	0	0.2	0.25	1.01	0.29	0.1	0.516666666667
ENSCHIG00000015537	CD82	CD82 molecule [Source:HGNC Symbol;Acc:HGNC:6210]	2.780	1.47501449145	1.99228747109E-6	3.85243342624E-5	yes	up	76.32	78.38	63.73	35.93	27.25	30.92	72.81	31.3666666667
ENSCHIG00000015542	DDX11	DEAD/H-box helicase 11 [Source:HGNC Symbol;Acc:HGNC:2736]	2.796	1.48351465371	0.000354401227737	0.00293088047752	yes	up	3.78	2.96	3.06	1.86	1.33	0.89	3.26666666667	1.36
ENSCHIG00000015553		-	2.333	1.22238744914	0.00132857144357	0.00813267198844	yes	up	65.94	55.81	75.92	43.05	22.1	31.62	65.89	32.2566666667
ENSCHIG00000015558	REEP3	receptor accessory protein 3 [Source:HGNC Symbol;Acc:HGNC:23711]	0.302	-1.72777450118	1.55614350633E-5	0.000216602766122	yes	down	10.24	5.51	20.38	22.8	60.25	33.44	12.0433333333	38.83
ENSCHIG00000015569		-	4.511	2.17360546545	0.00412108476305	0.0196303082757	yes	up	0.84	0.72	0.37	0.19	0.21	0.13	0.643333333333	0.176666666667
ENSCHIG00000015580	RNF39	ring finger protein 39 [Source:HGNC Symbol;Acc:HGNC:18064]	0.259	-1.94683593083	7.56784464317E-16	7.32755176581E-14	yes	down	13.25	11.21	18.54	68.44	56.34	65.34	14.3333333333	63.3733333333
ENSCHIG00000015587	GGPS1	geranylgeranyl diphosphate synthase 1 [Source:HGNC Symbol;Acc:HGNC:4249]	0.405	-1.30335713875	0.00132191615332	0.00809566840895	yes	down	2.13	1.43	2.84	3.23	9.05	4.34	2.13333333333	5.54
ENSCHIG00000015588	IGFBP1	insulin like growth factor binding protein 1 [Source:NCBI gene (formerly Entrezgene);Acc:100860913]	2.681	1.42262699587	4.54727062283E-6	7.65476457003E-5	yes	up	65.16	60.64	72.36	34.92	30.05	21.46	66.0533333333	28.81
ENSCHIG00000015591	DMTF1	cyclin D binding myb like transcription factor 1 [Source:HGNC Symbol;Acc:HGNC:14603]	0.352	-1.50792584514	0.00773462415457	0.031598333665	yes	down	0.36	0.2	1.91	1.16	3.09	2.31	0.823333333333	2.18666666667
ENSCHIG00000015617	RNF180	ring finger protein 180 [Source:HGNC Symbol;Acc:HGNC:27752]	0.404	-1.30845682269	0.00889564864116	0.0351181152009	yes	down	0.31	0.16	0.53	0.58	1.3	0.9	0.333333333333	0.926666666667
ENSCHIG00000015634	PICALM	phosphatidylinositol binding clathrin assembly protein [Source:HGNC Symbol;Acc:HGNC:15514]	0.271	-1.88161028691	3.5087358878E-6	6.19752084576E-5	yes	down	19.34	9.01	43.55	50.46	124.1	110.26	23.9666666667	94.94
ENSCHIG00000015645	URB1	URB1 ribosome biogenesis homolog [Source:HGNC Symbol;Acc:HGNC:17344]	2.714	1.44038654703	2.02276553701E-7	5.26117349968E-6	yes	up	11.34	8.46	10.86	4.85	3.3	5.27	10.22	4.47333333333
ENSCHIG00000015658	BSN	bassoon presynaptic cytomatrix protein [Source:HGNC Symbol;Acc:HGNC:1117]	3.239	1.69567738339	0.0015767543121	0.00934755228433	yes	up	0.22	0.21	0.29	0.12	0.06	0.08	0.24	0.0866666666667
ENSCHIG00000015660		-	0.490	-1.03041178771	0.00178097831961	0.0102448731178	yes	down	114.08	26.94	140.38	89.97	270.48	66.04	93.8	142.163333333
ENSCHIG00000015667		-	0.240	-2.05909165075	1.23408914169E-11	7.21153853064E-10	yes	down	65.89	44.77	137.32	405.08	344.39	373.13	82.66	374.2
ENSCHIG00000015672	COLEC11	collectin subfamily member 11 [Source:HGNC Symbol;Acc:HGNC:17213]	27.702	4.79193604877	7.05344149661E-7	1.57250254542E-5	yes	up	1.8	2.79	4.09	0	0.23	0.14	2.89333333333	0.123333333333
ENSCHIG00000015674		-	0.284	-1.81396917802	6.37319514599E-5	0.000698104323795	yes	down	8.62	4.18	17.06	16.29	64.93	40.62	9.95333333333	40.6133333333
ENSCHIG00000015683	E2F1	E2F transcription factor 1 [Source:HGNC Symbol;Acc:HGNC:3113]	4.004	2.00150516337	0.000242474089866	0.00214857635409	yes	up	27.1	30.97	20.07	13.89	6.6	2.13	26.0466666667	7.54
ENSCHIG00000015718		-	0.425	-1.23279265545	0.00373348685845	0.0181210037239	yes	down	1.85	2.29	4.1	3.97	11.08	7.12	2.74666666667	7.39
ENSCHIG00000015721	SCFD2	sec1 family domain containing 2 [Source:HGNC Symbol;Acc:HGNC:30676]	2.135	1.09439920463	0.00235094152066	0.0127131020267	yes	up	3.11	1.94	4.96	1.67	1.32	2.31	3.33666666667	1.76666666667
ENSCHIG00000015733	ZFAND1	zinc finger AN1-type containing 1 [Source:HGNC Symbol;Acc:HGNC:25858]	0.350	-1.51468305171	0.000224501056628	0.00201080791099	yes	down	1.92	0.95	3.24	4.43	9.24	6.07	2.03666666667	6.58
ENSCHIG00000015736	SH3TC2	SH3 domain and tetratricopeptide repeats 2 [Source:HGNC Symbol;Acc:HGNC:29427]	2.534	1.34145493142	8.63622267601E-6	0.000132651095666	yes	up	5.22	4	8.85	2.99	2.38	2.58	6.02333333333	2.65
ENSCHIG00000015759		-	0.082	-3.60743531094	6.58496694045E-8	1.84671430159E-6	yes	down	0.49	0.08	1.08	6.01	7.27	2.69	0.55	5.32333333333
ENSCHIG00000015760	PES1	pescadillo ribosomal biogenesis factor 1 [Source:HGNC Symbol;Acc:HGNC:8848]	2.022	1.01542961283	0.000382327845161	0.00311905219315	yes	up	117.42	115.34	111.96	77.29	56.75	68.76	114.906666667	67.6
ENSCHIG00000015761	MEOX1	mesenchyme homeobox 1 [Source:HGNC Symbol;Acc:HGNC:7013]	35.814	5.16245745555	0.00101052991975	0.00659354618074	yes	up	0.47	0.94	0.52	0.06	0	0	0.643333333333	0.02
ENSCHIG00000015773	ATG14	autophagy related 14 [Source:HGNC Symbol;Acc:HGNC:19962]	0.404	-1.30882446388	0.00236769127439	0.0127776341557	yes	down	1.51	0.51	2.83	2.95	4.93	6.09	1.61666666667	4.65666666667
ENSCHIG00000015774	CEP72	centrosomal protein 72 [Source:HGNC Symbol;Acc:HGNC:25547]	3.027	1.59797411084	0.000481365326912	0.00374066260193	yes	up	5.23	4.61	5.7	3.39	1.44	1.04	5.18	1.95666666667
ENSCHIG00000015777		-	0.484	-1.04763879945	0.00348599253868	0.0171966125048	yes	down	39.91	25.68	69.5	55.88	150.59	106.34	45.03	104.27
ENSCHIG00000015794	JAG2	jagged canonical Notch ligand 2 [Source:HGNC Symbol;Acc:HGNC:6189]	47.824	5.57965287459	2.40183975966E-41	1.99127527575E-38	yes	up	19.97	21.43	10.46	0.44	0.41	0.49	17.2866666667	0.446666666667
ENSCHIG00000015809	MYLK	myosin light chain kinase [Source:HGNC Symbol;Acc:HGNC:7590]	8.715	3.12356627948	5.5320435098E-31	2.15831050463E-28	yes	up	15.88	9.79	15.51	1.92	1.45	2.11	13.7266666667	1.82666666667
ENSCHIG00000015814	FAM81A	family with sequence similarity 81 member A [Source:HGNC Symbol;Acc:HGNC:28379]	11.894	3.57221696109	2.19261836443E-6	4.17910513522E-5	yes	up	0.62	0.4	0.7	0.08	0.07	0	0.573333333333	0.05
ENSCHIG00000015815	DNAJB4	DnaJ heat shock protein family (Hsp40) member B4 [Source:HGNC Symbol;Acc:HGNC:14886]	0.158	-2.65818321965	1.81442924616E-5	0.000245095763241	yes	down	1.16	1.7	6.94	6.08	39.7	14.51	3.26666666667	20.0966666667
ENSCHIG00000015819	ANGPT1	angiopoietin 1 [Source:HGNC Symbol;Acc:HGNC:484]	0.009	-6.79437023238	9.27225564513E-6	0.000141212940451	yes	down	0	0	0	0.04	0.5	0.31	0	0.283333333333
ENSCHIG00000015830	ZWILCH	zwilch kinetochore protein [Source:HGNC Symbol;Acc:HGNC:25468]	2.162	1.11225282487	0.00788333549568	0.0320676005367	yes	up	2.15	0.98	2.89	1.02	1.48	0.64	2.00666666667	1.04666666667
ENSCHIG00000015833	CPSF1	cleavage and polyadenylation specific factor 1 [Source:HGNC Symbol;Acc:HGNC:2324]	2.480	1.31041341743	8.86522463744E-5	0.000912313458617	yes	up	36.68	36.01	28.57	19.33	11.3	18.86	33.7533333333	16.4966666667
ENSCHIG00000015846	SMPD4	sphingomyelin phosphodiesterase 4 [Source:HGNC Symbol;Acc:HGNC:32949]	2.478	1.30914721251	4.03527801651E-5	0.0004775018991	yes	up	20.73	23.22	18.64	11.82	8.12	10.12	20.8633333333	10.02
ENSCHIG00000015858	CENPC	centromere protein C [Source:HGNC Symbol;Acc:HGNC:1854]	0.203	-2.30080140039	0.000141268606737	0.00135009226828	yes	down	0.25	0.22	1.18	1.24	4.72	2.65	0.55	2.87
ENSCHIG00000015869	CMTM8	CKLF like MARVEL transmembrane domain containing 8 [Source:HGNC Symbol;Acc:HGNC:19179]	3.342	1.74079052532	2.61865321232E-8	8.21192313507E-7	yes	up	17.23	13.71	15.66	4.88	4.7	7.46	15.5333333333	5.68
ENSCHIG00000015873	TLR3	toll like receptor 3 [Source:HGNC Symbol;Acc:HGNC:11849]	0.179	-2.48470420076	0.00881594215678	0.0349502309353	yes	down	0.02	0.03	0.23	0.26	0.53	0.89	0.0933333333333	0.56
ENSCHIG00000015877	PPARG	peroxisome proliferator activated receptor gamma [Source:NCBI gene (formerly Entrezgene);Acc:100861309]	0.012	-6.41189142011	1.31337026097E-5	0.000188548230647	yes	down	0	0	0	0.73	0.62	1.39	0	0.913333333333
ENSCHIG00000015878	IRF9	interferon regulatory factor 9 [Source:HGNC Symbol;Acc:HGNC:6131]	0.361	-1.46896630184	8.24201837994E-5	0.000860191768765	yes	down	12.29	12.29	37.37	77.24	52.23	53.9	20.65	61.1233333333
ENSCHIG00000015894	DMPK	DM1 protein kinase [Source:HGNC Symbol;Acc:HGNC:2933]	0.288	-1.79603661173	2.32515892754E-9	9.01848923213E-8	yes	down	1.9	1.76	1.77	11.06	7.66	10.48	1.81	9.73333333333
ENSCHIG00000015896	GARNL3	GTPase activating Rap/RanGAP domain like 3 [Source:HGNC Symbol;Acc:HGNC:25425]	2.120	1.08388467998	0.0130046293667	0.0468157664934	yes	up	1.67	1.57	4.55	0.76	1.27	2.24	2.59666666667	1.42333333333
ENSCHIG00000015899	LIMD2	LIM domain containing 2 [Source:HGNC Symbol;Acc:HGNC:28142]	0.347	-1.52881238844	8.36578890567E-7	1.83009220507E-5	yes	down	3.56	4.64	11.76	17.93	13.35	17.54	6.65333333333	16.2733333333
ENSCHIG00000015900	MYO3A	myosin IIIA [Source:HGNC Symbol;Acc:HGNC:7601]	0.037	-4.74499068052	3.38741431145E-5	0.000410731726155	yes	down	0	0	0.03	0.11	0.45	0.48	0.01	0.346666666667
ENSCHIG00000015905	RIN3	Ras and Rab interactor 3 [Source:HGNC Symbol;Acc:HGNC:18751]	2.202	1.13884772053	1.25354237202E-5	0.000181729394151	yes	up	18.06	17.45	26.68	12.1	8.85	12.38	20.73	11.11
ENSCHIG00000015909	CFAP57	cilia and flagella associated protein 57 [Source:HGNC Symbol;Acc:HGNC:26485]	46.092	5.52644116591	4.59067158573E-12	2.89977421832E-10	yes	up	1.21	0.9	1.44	0.03	0.05	0	1.18333333333	0.0266666666667
ENSCHIG00000015917	UBE3D	ubiquitin protein ligase E3D [Source:HGNC Symbol;Acc:HGNC:21381]	2.320	1.21404048691	0.000307692250087	0.00262647213475	yes	up	8.07	6.93	8.67	4.15	4.51	3.05	7.89	3.90333333333
ENSCHIG00000015918	CTDSPL	CTD small phosphatase like [Source:HGNC Symbol;Acc:HGNC:16890]	2.565	1.35899791596	2.25491226702E-8	7.2001350362E-7	yes	up	31.19	21.7	37.47	14.42	12.7	13.57	30.12	13.5633333333
ENSCHIG00000015935	FAM167A	family with sequence similarity 167 member A [Source:HGNC Symbol;Acc:HGNC:15549]	10.850	3.43965876807	4.14198851612E-18	4.94986285282E-16	yes	up	8.48	7.48	5.99	1.05	0.48	0.95	7.31666666667	0.826666666667
ENSCHIG00000015941	ICAM1	intercellular adhesion molecule 1 [Source:HGNC Symbol;Acc:HGNC:5344]	0.073	-3.76691605139	5.82524389508E-22	1.03029147024E-19	yes	down	3.99	4.81	18.2	113.16	103.58	146.7	9	121.146666667
ENSCHIG00000015950	RAPSN	receptor associated protein of the synapse [Source:HGNC Symbol;Acc:HGNC:9863]	2.473	1.30599522015	0.00282065311959	0.0146614277553	yes	up	17.18	24.95	11.6	11.04	8.19	7.73	17.91	8.98666666667
ENSCHIG00000015962	SLFNL1	schlafen like 1 [Source:HGNC Symbol;Acc:HGNC:26313]	141.486	7.14451378501	8.73129171674E-10	3.77265747956E-8	yes	up	8.07	7.68	3.43	0	0	0.21	6.39333333333	0.07
ENSCHIG00000015965		-	0.031	-5.02228243909	0.00643460484953	0.0276303897493	yes	down	0	0	0	2.86	9.53	6.98	0	6.45666666667
ENSCHIG00000015969	RASD2	RASD family member 2 [Source:HGNC Symbol;Acc:HGNC:18229]	2.741	1.45469540193	0.00178341380835	0.0102544361369	yes	up	1.05	1.02	1.48	0.6	0.51	0.35	1.18333333333	0.486666666667
ENSCHIG00000015981	PDGFC	platelet derived growth factor C [Source:HGNC Symbol;Acc:HGNC:8801]	65.468	6.03271816162	1.01685493004E-17	1.15287014077E-15	yes	up	3.34	2.13	9.83	0	0.05	0.23	5.1	0.0933333333333
ENSCHIG00000015994	LIPG	lipase G, endothelial type [Source:HGNC Symbol;Acc:HGNC:6623]	0.407	-1.29783416037	7.48891773168E-8	2.0782530065E-6	yes	down	136.24	93.1	150.87	378.47	295.9	406.04	126.736666667	360.136666667
ENSCHIG00000015999		-	2.144	1.10025738529	0.000311576798243	0.00265450624836	yes	up	2624.59	2864.95	2372.66	1682.57	1304.24	1418.49	2620.73333333	1468.43333333
ENSCHIG00000016008	TEF	TEF transcription factor, PAR bZIP family member [Source:HGNC Symbol;Acc:HGNC:11722]	2.114	1.07990929252	4.2808920297E-5	0.000502086938762	yes	up	46.99	40.38	60.89	37.08	25.54	26.39	49.42	29.67
ENSCHIG00000016015	NMD3	NMD3 ribosome export adaptor [Source:HGNC Symbol;Acc:HGNC:24250]	0.302	-1.72778562303	0.000505742789882	0.00388908875813	yes	down	1.81	1.39	4.4	3.16	16.71	9.35	2.53333333333	9.74
ENSCHIG00000016028	THBS3	thrombospondin 3 [Source:HGNC Symbol;Acc:HGNC:11787]	3.110	1.63697626864	2.73994134005E-5	0.000345159751907	yes	up	1.85	1.18	2.06	0.57	0.59	0.74	1.69666666667	0.633333333333
ENSCHIG00000016040	PORCN	porcupine O-acyltransferase [Source:HGNC Symbol;Acc:HGNC:17652]	2.804	1.48738847167	0.000690041739192	0.00492383199052	yes	up	5.16	5.54	3.29	2.58	1.7	1.83	4.66333333333	2.03666666667
ENSCHIG00000016057	BUB1B	BUB1 mitotic checkpoint serine/threonine kinase B [Source:HGNC Symbol;Acc:HGNC:1149]	2.729	1.44813607644	0.00026133165757	0.00228213590367	yes	up	6.63	10.6	5.3	3.36	6.1	2.07	7.51	3.84333333333
ENSCHIG00000016063		-	0.226	-2.14784831416	0.00637526527727	0.027412607424	yes	down	0.91	0.01	0.37	1.35	4.6	2.4	0.43	2.78333333333
ENSCHIG00000016080	RUNX2	RUNX family transcription factor 2 [Source:HGNC Symbol;Acc:HGNC:10472]	0.197	-2.34199523318	2.66804142633E-13	1.94459173188E-11	yes	down	1.02	1.8	2.89	7.52	8.07	11.4	1.90333333333	8.99666666667
ENSCHIG00000016081		-	0.446	-1.16389980774	0.00257654825093	0.0136711650194	yes	down	1.69	1.5	1.6	4.77	3.64	4.55	1.59666666667	4.32
ENSCHIG00000016086	TMEM41B	transmembrane protein 41B [Source:HGNC Symbol;Acc:HGNC:28948]	0.228	-2.13115969349	9.5218230883E-5	0.000970099717867	yes	down	0.74	0.9	1.36	1.92	10.15	3.02	1	5.03
ENSCHIG00000016092	NRP2	neuropilin 2 [Source:HGNC Symbol;Acc:HGNC:8005]	3.415	1.77169437309	2.05092870975E-12	1.3401758293E-10	yes	up	22.54	15	22.46	7.34	6.06	7.77	20	7.05666666667
ENSCHIG00000016101		-	4.255	2.08932164071	5.041840837E-5	0.000579549555484	yes	up	1.64	1.52	1.61	0.69	0.34	0.25	1.59	0.426666666667
ENSCHIG00000016104		-	3.858	1.9477104421	2.24145548723E-9	8.71932757715E-8	yes	up	9.73	7.03	13.73	1.65	2.62	3.07	10.1633333333	2.44666666667
ENSCHIG00000016106	CBLN3	cerebellin 3 precursor [Source:HGNC Symbol;Acc:HGNC:20146]	0.194	-2.36899293298	4.06013520759E-6	7.0036012391E-5	yes	down	0.72	0.73	1.56	7.7	4.17	3.63	1.00333333333	5.16666666667
ENSCHIG00000016119	MRTFA	myocardin related transcription factor A [Source:HGNC Symbol;Acc:HGNC:14334]	2.310	1.2077511805	1.99665416877E-5	0.000265386949386	yes	up	34.88	34.28	41.15	21.77	13.25	20.97	36.77	18.6633333333
ENSCHIG00000016129	ELMOD1	ELMO domain containing 1 [Source:HGNC Symbol;Acc:HGNC:25334]	0.032	-4.94358522503	0.00878351310907	0.0348737807219	yes	down	0	0	0	0.56	1.04	0.15	0	0.583333333333
ENSCHIG00000016130	HS6ST1	heparan sulfate 6-O-sulfotransferase 1 [Source:HGNC Symbol;Acc:HGNC:5201]	2.724	1.44568503768	5.42144847847E-8	1.55325084378E-6	yes	up	28.65	31.54	33.67	14.23	11.4	15.36	31.2866666667	13.6633333333
ENSCHIG00000016132	ROCK1	Rho associated coiled-coil containing protein kinase 1 [Source:HGNC Symbol;Acc:HGNC:10251]	0.380	-1.39417150639	0.00238594049575	0.0128593882833	yes	down	1.33	0.63	3.15	2.29	7.15	5.08	1.70333333333	4.84
ENSCHIG00000016136	TBC1D2	TBC1 domain family member 2 [Source:HGNC Symbol;Acc:HGNC:18026]	3.051	1.60908038078	4.04680231702E-10	1.87695219354E-8	yes	up	49.66	52.56	58.73	19.7	16.85	19.53	53.65	18.6933333333
ENSCHIG00000016137	PARP9	poly(ADP-ribose) polymerase family member 9 [Source:HGNC Symbol;Acc:HGNC:24118]	0.260	-1.94354800158	0.000284112839148	0.00245521616372	yes	down	0.73	0.53	2.98	5.93	7.82	2.73	1.41333333333	5.49333333333
ENSCHIG00000016142	AP4S1	adaptor related protein complex 4 subunit sigma 1 [Source:HGNC Symbol;Acc:HGNC:575]	0.398	-1.32857563938	0.00510494185255	0.0230801137267	yes	down	2.15	1.22	2.68	3.15	7.84	4.07	2.01666666667	5.02
ENSCHIG00000016144	USP54	ubiquitin specific peptidase 54 [Source:HGNC Symbol;Acc:HGNC:23513]	0.473	-1.08116615509	1.74542211528E-5	0.000236931080708	yes	down	24.26	15.13	37.49	56.02	53.91	85.6	25.6266666667	65.1766666667
ENSCHIG00000016152	ZNF189	zinc finger protein 189 [Source:HGNC Symbol;Acc:HGNC:12980]	0.282	-1.82742179989	0.00165807449596	0.00967635644036	yes	down	0.43	0.24	0.83	0.66	3.18	2.15	0.5	1.99666666667
ENSCHIG00000016154	PIK3CA	phosphatidylinositol-4,5-bisphosphate 3-kinase catalytic subunit alpha [Source:HGNC Symbol;Acc:HGNC:8975]	0.218	-2.19989731253	0.000128886103099	0.00125159162343	yes	down	0.9	0.1	1.09	1.11	3.84	2.59	0.696666666667	2.51333333333
ENSCHIG00000016155	ALDH4A1	aldehyde dehydrogenase 4 family member A1 [Source:HGNC Symbol;Acc:HGNC:406]	2.108	1.07561450381	0.00124610310993	0.00777130124743	yes	up	176.17	242.99	182.07	133.15	99.19	110.01	200.41	114.116666667
ENSCHIG00000016158	INPP5A	inositol polyphosphate-5-phosphatase A [Source:HGNC Symbol;Acc:HGNC:6076]	2.111	1.07793369256	1.52119289888E-5	0.000212630387814	yes	up	22.96	20.41	22.56	11.21	10.7	14.06	21.9766666667	11.99
ENSCHIG00000016162	UBE2C	ubiquitin conjugating enzyme E2 C [Source:HGNC Symbol;Acc:HGNC:15937]	3.948	1.98112794	5.28487677428E-5	0.00059764612456	yes	up	211.3	202.96	137.5	94.01	47.31	22.34	183.92	54.5533333333
ENSCHIG00000016169	NT5C2	5'-nucleotidase, cytosolic II [Source:HGNC Symbol;Acc:HGNC:8022]	0.497	-1.00804692995	0.000371266625033	0.00304378972872	yes	down	25.11	16.02	41.07	58.38	68.9	56.66	27.4	61.3133333333
ENSCHIG00000016171	RAB17	RAB17, member RAS oncogene family [Source:HGNC Symbol;Acc:HGNC:16523]	0.283	-1.8231809969	5.95131095414E-8	1.68324391912E-6	yes	down	2.21	2.37	3.64	9.79	10.23	10.32	2.74	10.1133333333
ENSCHIG00000016173	DHX40	DEAH-box helicase 40 [Source:HGNC Symbol;Acc:HGNC:18018]	0.451	-1.14941656824	0.00467330896497	0.0215547438874	yes	down	2.29	1.34	5.14	3.77	8.45	8.24	2.92333333333	6.82
ENSCHIG00000016183		-	0.446	-1.16342534406	6.82709313554E-5	0.000739137971782	yes	down	153.71	119.53	260.31	203.61	253.58	323.75	177.85	260.313333333
ENSCHIG00000016188	CA2	carbonic anhydrase 2 [Source:HGNC Symbol;Acc:HGNC:1373]	89.412	6.48239438671	3.1425290514E-5	0.000385264767715	yes	up	0.7	0.45	0.2	0	0	0	0.45	0
ENSCHIG00000016192	GOLGA4	golgin A4 [Source:HGNC Symbol;Acc:HGNC:4427]	0.364	-1.45824295786	0.007248359362	0.0301409049959	yes	down	0.56	0.22	1.55	0.97	3.84	1.99	0.776666666667	2.26666666667
ENSCHIG00000016214		-	4.052	2.01871340806	6.96322245995E-5	0.000751742640341	yes	up	3.4	3.17	2.96	1.34	1.46	3.29	3.17666666667	2.03
ENSCHIG00000016221	RNF38	ring finger protein 38 [Source:HGNC Symbol;Acc:HGNC:18052]	0.466	-1.10039118312	0.000634595253253	0.00459492687467	yes	down	2.54	1.55	4.36	4.46	7.73	8.23	2.81666666667	6.80666666667
ENSCHIG00000016228	KLHDC1	kelch domain containing 1 [Source:HGNC Symbol;Acc:HGNC:19836]	0.132	-2.92495572402	0.00730025400451	0.0302618341781	yes	down	0.12	0.13	0.08	0.41	1.7	1	0.11	1.03666666667
ENSCHIG00000016231	CHAF1B	chromatin assembly factor 1 subunit B [Source:HGNC Symbol;Acc:HGNC:1911]	2.054	1.03833808949	0.00141151250711	0.0085340535127	yes	up	12.13	10.1	14.27	9.23	6.03	5.34	12.1666666667	6.86666666667
ENSCHIG00000016233	CWC27	CWC27 spliceosome associated cyclophilin [Source:HGNC Symbol;Acc:HGNC:10664]	0.318	-1.65445573732	0.00683457415688	0.0289373208398	yes	down	1.02	0.38	2.39	1.55	6.5	4.9	1.26333333333	4.31666666667
ENSCHIG00000016244	ANKRD6	ankyrin repeat domain 6 [Source:HGNC Symbol;Acc:HGNC:17280]	0.403	-1.31267806773	0.000450342744833	0.00354949287594	yes	down	0.87	0.58	1.48	1.8	3.04	3.43	0.976666666667	2.75666666667
ENSCHIG00000016250	TRIM56	tripartite motif containing 56 [Source:HGNC Symbol;Acc:HGNC:19028]	0.420	-1.25139923129	1.96214415801E-6	3.79968500088E-5	yes	down	5	3.14	7.66	12.73	12.62	17.2	5.26666666667	14.1833333333
ENSCHIG00000016260	COPB1	COPI coat complex subunit beta 1 [Source:HGNC Symbol;Acc:HGNC:2231]	0.302	-1.72854790878	0.00212982603986	0.0117963016362	yes	down	2.98	1.2	9.01	4.43	25.12	16.86	4.39666666667	15.47
ENSCHIG00000016271	DSG2	desmoglein 2 [Source:HGNC Symbol;Acc:HGNC:3049]	0.169	-2.5660623463	4.09759053037E-13	2.87590150187E-11	yes	down	8.97	5.09	13.4	30.44	58.92	92.03	9.15333333333	60.4633333333
ENSCHIG00000016273		-	3.744	1.90446910375	1.06862898928E-6	2.2500577052E-5	yes	up	83.21	53.35	63.25	27.62	19.33	11.71	66.6033333333	19.5533333333
ENSCHIG00000016280	CRYBG3	crystallin beta-gamma domain containing 3 [Source:HGNC Symbol;Acc:HGNC:34427]	0.145	-2.78091789791	3.78249474354E-9	1.4054563802E-7	yes	down	1.44	0.62	2.93	4.52	13.91	18.88	1.66333333333	12.4366666667
ENSCHIG00000016281	WASL	WASP like actin nucleation promoting factor [Source:HGNC Symbol;Acc:HGNC:12735]	0.490	-1.02791670233	0.00169336016729	0.00984330526692	yes	down	5.22	3.31	9.68	8.69	14.26	15.12	6.07	12.69
ENSCHIG00000016288	SERPINE2	serpin family E member 2 [Source:HGNC Symbol;Acc:HGNC:8951]	0.430	-1.21719265588	0.00116197658553	0.00737493751531	yes	down	13.02	8.61	27.54	24.3	29.15	63.95	16.39	39.1333333333
ENSCHIG00000016293	MMP2	matrix metallopeptidase 2 [Source:HGNC Symbol;Acc:HGNC:7166]	6.930	2.79276900755	1.01712008676E-16	1.03785368853E-14	yes	up	8.1	5.68	14.81	1.95	1.22	1.34	9.53	1.50333333333
ENSCHIG00000016304		-	4.608	2.20413574649	0.00197981507742	0.0111469639227	yes	up	2.64	2.76	4.44	0.66	0.2	1.73	3.28	0.863333333333
ENSCHIG00000016317	TCF19	transcription factor 19 [Source:HGNC Symbol;Acc:HGNC:11629]	2.748	1.45849749351	0.00619090654957	0.0268373775752	yes	up	12.45	11.15	9	8.88	3.07	1.91	10.8666666667	4.62
ENSCHIG00000016319	EIF2AK2	eukaryotic translation initiation factor 2 alpha kinase 2 [Source:HGNC Symbol;Acc:HGNC:9437]	0.303	-1.72282021338	0.00100227757838	0.00655578729753	yes	down	0.92	0.61	4.34	4.66	9.6	5.04	1.95666666667	6.43333333333
ENSCHIG00000016322	BCL2	BCL2 apoptosis regulator [Source:NCBI gene (formerly Entrezgene);Acc:100861254]	0.205	-2.28953787461	7.76602666755E-10	3.39987933152E-8	yes	down	0.43	0.31	0.69	1.52	2.7	3.95	0.476666666667	2.72333333333
ENSCHIG00000016327	QSER1	glutamine and serine rich 1 [Source:HGNC Symbol;Acc:HGNC:26154]	0.490	-1.02919542211	0.0130111966331	0.0468157664934	yes	down	1.36	0.63	2.35	1.69	4.25	3.87	1.44666666667	3.27
ENSCHIG00000016328	FAM13A	family with sequence similarity 13 member A [Source:HGNC Symbol;Acc:HGNC:19367]	0.209	-2.25603330195	4.19016248381E-8	1.24068092294E-6	yes	down	0.29	0.12	0.4	1.06	1.58	1.69	0.27	1.44333333333
ENSCHIG00000016329		-	3019.916	11.5602927381	3.8996985285E-21	6.30847572934E-19	yes	up	13.38	13.99	12.71	0	0	0	13.36	0
ENSCHIG00000016338	TMEM221	transmembrane protein 221 [Source:HGNC Symbol;Acc:HGNC:21943]	5.851	2.54861822658	1.79253731037E-5	0.000242880566109	yes	up	6.84	5.72	2.04	0.79	0.74	1.55	4.86666666667	1.02666666667
ENSCHIG00000016339	GINS4	GINS complex subunit 4 [Source:HGNC Symbol;Acc:HGNC:28226]	2.801	1.48601766021	0.0078484478307	0.0319550830185	yes	up	6.71	10.21	7.58	6.09	2.09	2.05	8.16666666667	3.41
ENSCHIG00000016346	TRABD2B	TraB domain containing 2B [Source:HGNC Symbol;Acc:HGNC:44200]	0.082	-3.61595281473	1.9863601499E-26	4.97152214875E-24	yes	down	0.45	0.56	0.86	10.32	7.44	9.36	0.623333333333	9.04
ENSCHIG00000016347	GINS2	GINS complex subunit 2 [Source:HGNC Symbol;Acc:HGNC:24575]	2.809	1.49013820349	0.00014289858515	0.00136174549714	yes	up	24.56	22.46	22.18	13.83	8.66	6.13	23.0666666667	9.54
ENSCHIG00000016351	PKD1	polycystin 1, transient receptor potential channel interacting [Source:HGNC Symbol;Acc:HGNC:9008]	2.322	1.21519934955	6.49242752128E-5	0.000708823465595	yes	up	8.96	9.01	8.63	5.27	3.27	5.16	8.86666666667	4.56666666667
ENSCHIG00000016362	FDXR	ferredoxin reductase [Source:HGNC Symbol;Acc:HGNC:3642]	2.239	1.16291346677	0.000711706305157	0.00503980985759	yes	up	36.18	44.32	28.87	20.06	19.75	19.89	36.4566666667	19.9
ENSCHIG00000016373		-	0.108	-3.20925374613	9.43094685362E-6	0.000142809942938	yes	down	0.61	0.04	0.25	5.26	3.84	7.22	0.3	5.44
ENSCHIG00000016376	ZNF184	zinc finger protein 184 [Source:HGNC Symbol;Acc:HGNC:12975]	0.151	-2.72661024191	0.0137756807862	0.0487551775956	yes	down	0.03	0	0.18	0.13	0.94	0.47	0.07	0.513333333333
ENSCHIG00000016383	FRMD6	FERM domain containing 6 [Source:HGNC Symbol;Acc:HGNC:19839]	0.369	-1.44001020277	2.42101259096E-5	0.000312864886176	yes	down	8.01	6.12	19.18	14.36	27.1	30.85	11.1033333333	24.1033333333
ENSCHIG00000016385	ZEB1	zinc finger E-box binding homeobox 1 [Source:HGNC Symbol;Acc:HGNC:11642]	0.251	-1.99433972532	0.0129933140351	0.0467978036045	yes	down	0.05	0.01	0.29	0.19	0.57	0.71	0.116666666667	0.49
ENSCHIG00000016397	ZNF219	zinc finger protein 219 [Source:HGNC Symbol;Acc:HGNC:13011]	3.807	1.92855418144	1.22102063431E-8	4.14241399337E-7	yes	up	16.54	23.71	16.5	5.65	4.79	7.3	18.9166666667	5.91333333333
ENSCHIG00000016413	LPCAT4	lysophosphatidylcholine acyltransferase 4 [Source:HGNC Symbol;Acc:HGNC:30059]	2.764	1.46649836153	2.96925253148E-5	0.000368977696122	yes	up	38.94	44.83	28.46	17.91	15.96	15.66	37.41	16.51
ENSCHIG00000016452	RAB6B	RAB6B, member RAS oncogene family [Source:HGNC Symbol;Acc:HGNC:14902]	0.397	-1.33346978066	0.010443846819	0.0398211060804	yes	down	1.9	0.85	6.35	6.94	6.38	10.9	3.03333333333	8.07333333333
ENSCHIG00000016459	CFLAR	CASP8 and FADD like apoptosis regulator [Source:NCBI gene (formerly Entrezgene);Acc:100860786]	0.352	-1.50641976819	2.83032169488E-5	0.000354190729081	yes	down	3.22	1.58	6.74	10.68	18	11.51	3.84666666667	13.3966666667
ENSCHIG00000016479	RPS6KA2	ribosomal protein S6 kinase A2 [Source:HGNC Symbol;Acc:HGNC:10431]	0.183	-2.4475301229	2.43180153958E-14	1.99122514954E-12	yes	down	0.96	1.37	1.48	5.98	6.13	9.44	1.27	7.18333333333
ENSCHIG00000016483	FAM126B	family with sequence similarity 126 member B [Source:HGNC Symbol;Acc:HGNC:28593]	0.210	-2.25106251834	0.00306909172683	0.0156042551769	yes	down	0.16	0.13	0.55	0.71	2.38	1.18	0.28	1.42333333333
ENSCHIG00000016485	GTF3C3	general transcription factor IIIC subunit 3 [Source:HGNC Symbol;Acc:HGNC:4666]	0.280	-1.83763178878	0.000862832548391	0.00585622085349	yes	down	0.53	0.16	0.85	0.7	2.82	2.65	0.513333333333	2.05666666667
ENSCHIG00000016486	APOD	apolipoprotein D [Source:HGNC Symbol;Acc:HGNC:612]	0.101	-3.31024012425	0.00672065962368	0.0285461254909	yes	down	0.16	0	0.21	0.32	1.53	2.49	0.123333333333	1.44666666667
ENSCHIG00000016491	MTUS1	microtubule associated scaffold protein 1 [Source:HGNC Symbol;Acc:HGNC:29789]	2.815	1.4932978637	2.3243197262E-5	0.000302275501647	yes	up	10.72	5.52	20.33	5.23	6.01	3.92	12.19	5.05333333333
ENSCHIG00000016496	BRMS1L	BRMS1 like transcriptional repressor [Source:HGNC Symbol;Acc:HGNC:20512]	0.458	-1.12564477791	0.0133405324164	0.0477501787652	yes	down	0.93	0.56	1.56	1.42	3.59	2.45	1.01666666667	2.48666666667
ENSCHIG00000016500	LRRC15	leucine rich repeat containing 15 [Source:HGNC Symbol;Acc:HGNC:20818]	6.717	2.7478740642	0.00399767153035	0.019150997779	yes	up	0.36	0.56	1.12	0.15	0.12	0.05	0.68	0.106666666667
ENSCHIG00000016509	SELENOM	selenoprotein M [Source:HGNC Symbol;Acc:HGNC:30397]	0.466	-1.10141012768	8.35187560995E-5	0.000869604630816	yes	down	75.81	80.12	74.04	192.08	188.75	211.89	76.6566666667	197.573333333
ENSCHIG00000016522	TRMT1L	tRNA methyltransferase 1 like [Source:HGNC Symbol;Acc:HGNC:16782]	0.484	-1.04821846606	0.00898524945209	0.035379378676	yes	down	1.65	1.07	2.84	2.51	4.99	5.59	1.85333333333	4.36333333333
ENSCHIG00000016525	RPGRIP1L	RPGRIP1 like [Source:HGNC Symbol;Acc:HGNC:29168]	0.316	-1.6614314586	0.00723483178101	0.0301035268429	yes	down	0.07	0.1	0.24	0.2	0.36	0.47	0.136666666667	0.343333333333
ENSCHIG00000016541		-	0.266	-1.9079704623	6.21753333743E-11	3.3390922964E-9	yes	down	11.13	12.06	15.12	42.43	44.04	85.26	12.77	57.2433333333
ENSCHIG00000016565	AUTS2	activator of transcription and developmental regulator AUTS2 [Source:HGNC Symbol;Acc:HGNC:14262]	0.089	-3.48311648914	5.73404582369E-6	9.25329900866E-5	yes	down	0.03	0.09	0.13	0.95	0.67	1.41	0.0833333333333	1.01
ENSCHIG00000016568	KLHDC2	kelch domain containing 2 [Source:HGNC Symbol;Acc:HGNC:20231]	0.499	-1.00336977174	0.0011127810227	0.00714820351871	yes	down	10.64	8.57	14.69	18.05	33.78	26.61	11.3	26.1466666667
ENSCHIG00000016580	MSI2	musashi RNA binding protein 2 [Source:HGNC Symbol;Acc:HGNC:18585]	0.405	-1.3044196427	0.000572144625507	0.00425420317116	yes	down	1.78	0.94	2.85	2.85	4.08	4.27	1.85666666667	3.73333333333
ENSCHIG00000016592	TRIM47	tripartite motif containing 47 [Source:HGNC Symbol;Acc:HGNC:19020]	2.109	1.07670792043	0.00225816599252	0.0123134443268	yes	up	16.25	21.6	14.01	10.92	8.02	9.95	17.2866666667	9.63
ENSCHIG00000016596	RDH10	retinol dehydrogenase 10 [Source:HGNC Symbol;Acc:HGNC:19975]	0.490	-1.03005278919	0.00112173944808	0.0071883448207	yes	down	4.13	2.93	6.06	6.34	9.4	12.78	4.37333333333	9.50666666667
ENSCHIG00000016598	NEXN	nexilin F-actin binding protein [Source:HGNC Symbol;Acc:HGNC:29557]	0.441	-1.18155716158	0.00885269300744	0.0350477840615	yes	down	2.82	2.26	7.33	4.06	15.45	11.64	4.13666666667	10.3833333333
ENSCHIG00000016601		-	0.439	-1.18878749577	0.000103293445559	0.00103959602074	yes	down	16.92	9.07	25.32	32.99	45.8	42.9	17.1033333333	40.5633333333
ENSCHIG00000016610	SSH3	slingshot protein phosphatase 3 [Source:HGNC Symbol;Acc:HGNC:30581]	2.549	1.34981724023	2.17724128809E-5	0.000284823527481	yes	up	66.47	76.35	55.53	32.6	25.77	37.07	66.1166666667	31.8133333333
ENSCHIG00000016611	SLC4A11	solute carrier family 4 member 11 [Source:HGNC Symbol;Acc:HGNC:16438]	4.810	2.2661489283	0.00934563407359	0.0365477110808	yes	up	0.43	0.44	0.45	0.15	0.03	0.16	0.44	0.113333333333
ENSCHIG00000016613	CBLN4	cerebellin 4 precursor [Source:HGNC Symbol;Acc:HGNC:16231]	213.378	7.737265654	7.44683649696E-8	2.07090746608E-6	yes	up	1.17	1.04	0.22	0	0	0	0.81	0
ENSCHIG00000016618	SCAF11	SR-related CTD associated factor 11 [Source:HGNC Symbol;Acc:HGNC:10784]	0.371	-1.4298247698	0.00242588101425	0.0130047776265	yes	down	1.15	0.55	2.56	1.51	6	4.06	1.42	3.85666666667
ENSCHIG00000016626	TIAM2	TIAM Rac1 associated GEF 2 [Source:HGNC Symbol;Acc:HGNC:11806]	0.465	-1.10346371245	0.00916701794147	0.0359871242952	yes	down	0.35	0.3	0.89	0.95	1.01	1.58	0.513333333333	1.18
ENSCHIG00000016627	THBS2	thrombospondin 2 [Source:HGNC Symbol;Acc:HGNC:11786]	238.459	7.89759906507	7.71313572674E-28	2.27366100923E-25	yes	up	3.2	2.74	5.18	0.01	0	0.05	3.70666666667	0.02
ENSCHIG00000016640	RHCG	Rh family C glycoprotein [Source:HGNC Symbol;Acc:HGNC:18140]	13.244	3.72723902218	1.00450464149E-7	2.73048239127E-6	yes	up	1.68	1.81	1.49	0.2	0.18	0.04	1.66	0.14
ENSCHIG00000016643	IGSF9	immunoglobulin superfamily member 9 [Source:HGNC Symbol;Acc:HGNC:18132]	2.115	1.08031930309	0.00210642218889	0.0116861942014	yes	up	20.61	19.47	16.67	9.3	8.55	17.61	18.9166666667	11.82
ENSCHIG00000016645	AACS	acetoacetyl-CoA synthetase [Source:HGNC Symbol;Acc:HGNC:21298]	2.723	1.44494867594	2.30981799413E-7	5.92644790951E-6	yes	up	75.43	67.25	77.11	36.98	25.61	31.56	73.2633333333	31.3833333333
ENSCHIG00000016658	CCNT2	cyclin T2 [Source:HGNC Symbol;Acc:HGNC:1600]	0.424	-1.2394459231	0.0014010909308	0.00848264317531	yes	down	1.33	1.1	1.36	2.05	4.13	2.56	1.26333333333	2.91333333333
ENSCHIG00000016664		-	31.421	4.97364621595	0.00976256803831	0.0377552376176	yes	up	0.05	0.05	0.05	0	0	0	0.05	0
ENSCHIG00000016667	MASP1	MBL associated serine protease 1 [Source:HGNC Symbol;Acc:HGNC:6901]	35.307	5.14188630013	1.36223029833E-75	4.51749622684E-72	yes	up	42.38	34.73	52.08	1.61	1.3	1.2	43.0633333333	1.37
ENSCHIG00000016668	SPTLC1	serine palmitoyltransferase long chain base subunit 1 [Source:HGNC Symbol;Acc:HGNC:11277]	0.451	-1.14772068519	0.00988290110998	0.0380831174391	yes	down	4.34	2.28	10.87	6.27	21.86	13.83	5.83	13.9866666667
ENSCHIG00000016675		-	2.100	1.07045861248	0.00448531117963	0.0208836970157	yes	up	13.21	12.78	8.81	8.15	5.33	6.61	11.6	6.69666666667
ENSCHIG00000016679		-	0.293	-1.7728650139	5.95045280499E-7	1.3585672368E-5	yes	down	2.61	2.84	5.57	7.73	17.33	14.22	3.67333333333	13.0933333333
ENSCHIG00000016688		-	0.144	-2.79490047702	1.26219099316E-9	5.18358003846E-8	yes	down	0.2	0.24	0.5	3.33	2.01	1.8	0.313333333333	2.38
ENSCHIG00000016709	RIOK2	RIO kinase 2 [Source:HGNC Symbol;Acc:HGNC:18999]	0.304	-1.71812467895	0.00308149160496	0.0156493055665	yes	down	1.05	0.52	2.82	1.79	9.05	4.63	1.46333333333	5.15666666667
ENSCHIG00000016710	PAQR5	progestin and adipoQ receptor family member 5 [Source:HGNC Symbol;Acc:HGNC:29645]	5.072	2.34262964997	5.85216259019E-5	0.000651487655886	yes	up	2.8	2.13	2.44	0.46	0.73	0.52	2.45666666667	0.57
ENSCHIG00000016712	ADORA2B	adenosine A2b receptor [Source:HGNC Symbol;Acc:HGNC:264]	3.177	1.66780276167	5.30094006547E-7	1.23579912071E-5	yes	up	65.85	60.89	52.55	25.99	18.94	17.01	59.7633333333	20.6466666667
ENSCHIG00000016719	BROX	BRO1 domain and CAAX motif containing [Source:HGNC Symbol;Acc:HGNC:26512]	0.341	-1.55143250497	0.00281042258846	0.0146202312358	yes	down	1.17	0.75	2.88	1.77	9	4.54	1.6	5.10333333333
ENSCHIG00000016722	CAPN10	calpain 10 [Source:HGNC Symbol;Acc:HGNC:1477]	2.097	1.06847316523	0.000308869479327	0.00263313216148	yes	up	26.86	35.67	29.64	20.05	15.61	16.82	30.7233333333	17.4933333333
ENSCHIG00000016728	ADI1	acireductone dioxygenase 1 [Source:HGNC Symbol;Acc:HGNC:30576]	3.319	1.73064707723	2.69585654447E-9	1.03653730616E-7	yes	up	119.92	125.21	109.87	35.18	34.91	41.1	118.333333333	37.0633333333
ENSCHIG00000016734	PCSK1N	proprotein convertase subtilisin/kexin type 1 inhibitor [Source:HGNC Symbol;Acc:HGNC:17301]	0.371	-1.42934676864	3.98887627959E-7	9.58558765376E-6	yes	down	12.05	10.59	21.57	46.07	35.56	52.78	14.7366666667	44.8033333333
ENSCHIG00000016735	IL2RB	interleukin 2 receptor subunit beta [Source:HGNC Symbol;Acc:HGNC:6009]	0.159	-2.65250685787	0.000526217265569	0.00400474585644	yes	down	0.03	0.02	0.26	0.34	0.43	1.3	0.103333333333	0.69
ENSCHIG00000016739	RPS6KL1	ribosomal protein S6 kinase like 1 [Source:HGNC Symbol;Acc:HGNC:20222]	0.147	-2.76935503383	0.000776461311392	0.00539521943126	yes	down	0.06	0.12	0.11	0.48	0.93	0.92	0.0966666666667	0.776666666667
ENSCHIG00000016752	ALS2CL	ALS2 C-terminal like [Source:HGNC Symbol;Acc:HGNC:20605]	2.514	1.32993414637	0.000103125044668	0.00103868923122	yes	up	23.8	22.81	17.15	12.33	7.79	10.54	21.2533333333	10.22
ENSCHIG00000016753	C10orf143	chromosome 10 open reading frame 143 [Source:HGNC Symbol;Acc:HGNC:48677]	2.081	1.05694382622	0.00944137617285	0.0368027784111	yes	up	24.21	27.78	16.52	16.61	10.38	12.73	22.8366666667	13.24
ENSCHIG00000016767	CDK17	cyclin dependent kinase 17 [Source:HGNC Symbol;Acc:HGNC:8750]	0.269	-1.89564097543	0.000104282863165	0.0010463783509	yes	down	0.78	0.38	2.55	2.14	4.83	5.94	1.23666666667	4.30333333333
ENSCHIG00000016775	B4GALNT3	beta-1,4-N-acetyl-galactosaminyltransferase 3 [Source:HGNC Symbol;Acc:HGNC:24137]	5.552	2.47305017336	0.00117903406196	0.00745466483884	yes	up	0.65	0.61	0.28	0.11	0.1	0.17	0.513333333333	0.126666666667
ENSCHIG00000016782	NR3C1	nuclear receptor subfamily 3 group C member 1 [Source:HGNC Symbol;Acc:HGNC:7978]	0.232	-2.10653541837	8.15524113484E-7	1.79104757705E-5	yes	down	1.23	1.1	3.01	4.66	11.59	6.96	1.78	7.73666666667
ENSCHIG00000016783	ESCO1	establishment of sister chromatid cohesion N-acetyltransferase 1 [Source:HGNC Symbol;Acc:HGNC:24645]	0.264	-1.92242427045	0.000695263560378	0.00494778494013	yes	down	0.15	0.15	0.42	0.43	1.66	1.02	0.24	1.03666666667
ENSCHIG00000016789		-	0.425	-1.2331134889	0.00345367359238	0.0170625624592	yes	down	58.72	125.07	93.87	91.75	347.9	228.36	92.5533333333	222.67
ENSCHIG00000016800	POPDC3	popeye domain containing 3 [Source:HGNC Symbol;Acc:HGNC:17649]	0.011	-6.47581501804	7.01801310583E-6	0.000110431724613	yes	down	0	0	0	1.25	1.48	1.72	0	1.48333333333
ENSCHIG00000016803	ZZZ3	zinc finger ZZ-type containing 3 [Source:HGNC Symbol;Acc:HGNC:24523]	0.370	-1.43290772474	0.0027066125551	0.0142078415289	yes	down	1.13	0.53	2.24	1.57	6.05	3.78	1.3	3.8
ENSCHIG00000016804	TMEM168	transmembrane protein 168 [Source:HGNC Symbol;Acc:HGNC:25826]	0.451	-1.14940829745	0.0126596783623	0.0459831964612	yes	down	0.86	0.35	1.53	1.09	3.28	2.28	0.913333333333	2.21666666667
ENSCHIG00000016805		-	0.222	-2.16924775852	4.86506869112E-6	8.08710979796E-5	yes	down	2.19	1.58	6.78	11.32	18.97	10.89	3.51666666667	13.7266666667
ENSCHIG00000016810	GRIK1	glutamate ionotropic receptor kainate type subunit 1 [Source:HGNC Symbol;Acc:HGNC:4579]	0.200	-2.3231572248	3.41541378622E-9	1.28344090295E-7	yes	down	0.55	0.44	1.29	3.29	2.86	5.3	0.76	3.81666666667
ENSCHIG00000016836	FXYD6	FXYD domain containing ion transport regulator 6 [Source:HGNC Symbol;Acc:HGNC:4030]	0.499	-1.00272509772	1.33554283764E-5	0.000191317232627	yes	down	120.77	105.25	182.84	356.16	388.4	450.6	136.286666667	398.386666667
ENSCHIG00000016837	S100A14	S100 calcium binding protein A14 [Source:HGNC Symbol;Acc:HGNC:18901]	0.388	-1.3666920701	1.69570947962E-7	4.47188593383E-6	yes	down	1344.45	1410.19	1480.57	4351.34	4837.09	4336.04	1411.73666667	4508.15666667
ENSCHIG00000016840		-	0.497	-1.00726054829	3.33377143001E-5	0.000404967747428	yes	down	605.19	610.49	712.84	1330.22	1476.47	1954.47	642.84	1587.05333333
ENSCHIG00000016843	BNIP3	BCL2 interacting protein 3 [Source:HGNC Symbol;Acc:HGNC:1084]	2.492	1.31725484395	0.000120282732567	0.00118804947692	yes	up	127.01	141.33	134.89	78.06	55.19	47.9	134.41	60.3833333333
ENSCHIG00000016851	SAT1	spermidine/spermine N1-acetyltransferase 1 [Source:HGNC Symbol;Acc:HGNC:10540]	0.403	-1.31028614189	1.58696865366E-6	3.1466575771E-5	yes	down	34.77	32.35	68.42	94.2	145.43	139.82	45.18	126.483333333
ENSCHIG00000016855	FST	follistatin [Source:NCBI gene (formerly Entrezgene);Acc:100860914]	2.403	1.26491585588	3.46753090802E-6	6.15753647856E-5	yes	up	484.98	339.61	460.74	233.71	207.98	180.17	428.443333333	207.286666667
ENSCHIG00000016860	TBKBP1	TBK1 binding protein 1 [Source:HGNC Symbol;Acc:HGNC:30140]	2.004	1.00263643976	0.0105379229647	0.0400876249288	yes	up	4.19	5	2.95	1.88	2.24	3.55	4.04666666667	2.55666666667
ENSCHIG00000016885		-	3.164	1.66190388874	5.27284059751E-6	8.656464174E-5	yes	up	238.68	240.43	193.47	78.24	118.77	57.33	224.193333333	84.78
ENSCHIG00000016895	TK1	thymidine kinase 1 [Source:HGNC Symbol;Acc:HGNC:11830]	4.787	2.25918681269	4.59846344187E-6	7.70184565106E-5	yes	up	214.96	292.84	164.4	102.7	48.48	25.54	224.066666667	58.9066666667
ENSCHIG00000016898	ATF1	activating transcription factor 1 [Source:HGNC Symbol;Acc:HGNC:783]	0.411	-1.28218685229	0.00217132359462	0.0119661850779	yes	down	3.74	2.93	3.58	3.62	9.06	9.48	3.41666666667	7.38666666667
ENSCHIG00000016909	QPCT	glutaminyl-peptide cyclotransferase [Source:HGNC Symbol;Acc:HGNC:9753]	0.146	-2.77790566694	0.00566956088016	0.0249193920064	yes	down	0.07	0.01	0.02	0.15	0.23	0.59	0.0333333333333	0.323333333333
ENSCHIG00000016920	CREBL2	cAMP responsive element binding protein like 2 [Source:HGNC Symbol;Acc:HGNC:2350]	0.395	-1.33970008217	0.00155505900076	0.00924187170479	yes	down	5.3	0.86	3.27	6.16	11.09	5.15	3.14333333333	7.46666666667
ENSCHIG00000016921	HTR2A	5-hydroxytryptamine receptor 2A [Source:HGNC Symbol;Acc:HGNC:5293]	0.211	-2.24177338556	0.000740218321648	0.00518426401091	yes	down	0.09	0.04	0.11	0.28	0.54	0.44	0.08	0.42
ENSCHIG00000016925	IL25	interleukin 25 [Source:HGNC Symbol;Acc:HGNC:13765]	0.168	-2.57181723944	0.000344441059085	0.00286817994273	yes	down	0.8	0.15	0.31	2.22	2.36	2.86	0.42	2.48
ENSCHIG00000016927	GPT	glutamic--pyruvic transaminase [Source:HGNC Symbol;Acc:HGNC:4552]	2.349	1.23198953923	0.000268081323925	0.00233339813771	yes	up	17.23	21.42	13.86	9.48	7.72	10.29	17.5033333333	9.16333333333
ENSCHIG00000016947	RFC5	replication factor C subunit 5 [Source:HGNC Symbol;Acc:HGNC:9973]	2.060	1.04242822266	0.000384227711616	0.00312986776233	yes	up	21.98	18.07	25.26	13.3	12.05	11.26	21.77	12.2033333333
ENSCHIG00000016948	EGLN3	egl-9 family hypoxia inducible factor 3 [Source:HGNC Symbol;Acc:HGNC:14661]	2.926	1.5490153194	4.40704087036E-9	1.61490047363E-7	yes	up	6	6.33	7.04	2.39	2.52	2.96	6.45666666667	2.62333333333
ENSCHIG00000016956	EFEMP2	EGF containing fibulin extracellular matrix protein 2 [Source:HGNC Symbol;Acc:HGNC:3219]	2.125	1.08712634925	0.00784736205817	0.0319550830185	yes	up	8.79	10.15	5.15	4.94	3.98	4.63	8.03	4.51666666667
ENSCHIG00000016958	PAPPA	pappalysin 1 [Source:HGNC Symbol;Acc:HGNC:8602]	54.636	5.77178259145	0.000663002154833	0.00476162619592	yes	up	0.13	0.04	0.21	0	0	0	0.126666666667	0
ENSCHIG00000016978	TMEM143	transmembrane protein 143 [Source:HGNC Symbol;Acc:HGNC:25603]	2.417	1.27315162266	7.47178009991E-5	0.000794812855054	yes	up	6.07	6.35	6.28	2.23	2.51	3.29	6.23333333333	2.67666666667
ENSCHIG00000016983	MMP9	matrix metallopeptidase 9 [Source:NCBI gene (formerly Entrezgene);Acc:102168469]	0.023	-5.41506726555	4.49450618518E-60	9.93660409106E-57	yes	down	7.59	5.96	18.23	420.76	377.01	715.3	10.5933333333	504.356666667
ENSCHIG00000016989		-	0.199	-2.32739558498	0.000776846521953	0.00539521943126	yes	down	0.22	0.1	0.7	0.54	3.32	1.33	0.34	1.73
ENSCHIG00000016992	HYAL3	hyaluronidase 3 [Source:HGNC Symbol;Acc:HGNC:5322]	0.405	-1.30317314233	0.00607488708285	0.0264121196834	yes	down	0.97	1.93	1.76	3.97	3.95	5.75	1.55333333333	4.55666666667
ENSCHIG00000016998		-	4.570	2.19211769945	1.54042652468E-6	3.06353191152E-5	yes	up	75.01	84.82	57.9	29.23	14.31	8.36	72.5766666667	17.3
ENSCHIG00000017001	SRSF2	serine and arginine rich splicing factor 2 [Source:HGNC Symbol;Acc:HGNC:10783]	2.735	1.45172354694	1.28643837276E-7	3.4404445594E-6	yes	up	146.96	131.26	141.23	65.18	53.77	58.6	139.816666667	59.1833333333
ENSCHIG00000017003	GRAMD1C	GRAM domain containing 1C [Source:HGNC Symbol;Acc:HGNC:25252]	0.190	-2.39723122442	0.00283212259064	0.0147037597514	yes	down	0.18	0.06	0.15	0.23	0.8	0.75	0.13	0.593333333333
ENSCHIG00000017008	EN2	engrailed homeobox 2 [Source:HGNC Symbol;Acc:HGNC:3343]	62.503	5.96585470475	0.000265278847466	0.00231203936376	yes	up	0.09	0.18	0.12	0	0	0	0.13	0
ENSCHIG00000017009	MTM1	myotubularin 1 [Source:HGNC Symbol;Acc:HGNC:7448]	0.225	-2.14922104343	0.000151023408789	0.00142687002677	yes	down	0.36	0.33	1.42	1.11	3.82	4.04	0.703333333333	2.99
ENSCHIG00000017011	DHX58	DExH-box helicase 58 [Source:HGNC Symbol;Acc:HGNC:29517]	0.433	-1.20906240622	0.00312416857893	0.0158167790382	yes	down	8.37	9.79	20.05	50.63	24.2	21.03	12.7366666667	31.9533333333
ENSCHIG00000017017	HDAC10	histone deacetylase 10 [Source:HGNC Symbol;Acc:HGNC:18128]	2.280	1.1887636462	0.000839420014169	0.00573964251957	yes	up	26.59	31.71	22.83	18.04	14.71	14.32	27.0433333333	15.69
ENSCHIG00000017026	WIPF3	WAS/WASL interacting protein family member 3 [Source:HGNC Symbol;Acc:HGNC:22004]	0.279	-1.84252810373	9.6153024339E-5	0.000978121064308	yes	down	0.29	0.15	0.64	0.97	1	2.18	0.36	1.38333333333
ENSCHIG00000017028	OVOL1	ovo like transcriptional repressor 1 [Source:HGNC Symbol;Acc:HGNC:8525]	2.467	1.3027477386	0.00138449818794	0.00840205218176	yes	up	9.07	11.43	12.97	5.38	3.52	7.31	11.1566666667	5.40333333333
ENSCHIG00000017052	ADGRA2	adhesion G protein-coupled receptor A2 [Source:HGNC Symbol;Acc:HGNC:17849]	6.062	2.59968624147	1.15217790646E-6	2.39180593572E-5	yes	up	0.99	0.69	1.36	0.12	0.13	0.35	1.01333333333	0.2
ENSCHIG00000017066	POP1	POP1 homolog, ribonuclease P/MRP subunit [Source:HGNC Symbol;Acc:HGNC:30129]	2.165	1.11417152636	8.3652043281E-5	0.000870309297351	yes	up	9.29	7.41	12.19	5.93	4.63	4.6	9.63	5.05333333333
ENSCHIG00000017070	CYP26B1	cytochrome P450 family 26 subfamily B member 1 [Source:VGNC Symbol;Acc:VGNC:103472]	0.448	-1.15773520046	0.000141880220535	0.00135496121339	yes	down	18.83	14.23	40.22	60.98	47.16	72.44	24.4266666667	60.1933333333
ENSCHIG00000017072	TRIM17	tripartite motif containing 17 [Source:HGNC Symbol;Acc:HGNC:13430]	0.036	-4.81600220369	0.00957231579464	0.0371929610474	yes	down	0	0	0	0.3	0.28	0.34	0	0.306666666667
ENSCHIG00000017075	GPRC5B	G protein-coupled receptor class C group 5 member B [Source:HGNC Symbol;Acc:HGNC:13308]	0.309	-1.69356118399	7.58396496329E-10	3.33116871649E-8	yes	down	3.25	2.89	4.6	11.79	10.45	18.48	3.58	13.5733333333
ENSCHIG00000017076	HDGF	heparin binding growth factor [Source:HGNC Symbol;Acc:HGNC:4856]	2.020	1.01465206351	0.000807903215497	0.00555564341813	yes	up	440.2	512.22	511.62	263.38	193.32	219.87	488.013333333	225.523333333
ENSCHIG00000017078	SEMA3C	semaphorin 3C [Source:HGNC Symbol;Acc:HGNC:10725]	0.431	-1.21501313242	0.00439311477762	0.0206155342026	yes	down	3.62	1.76	9.79	7.03	15.68	11.34	5.05666666667	11.35
ENSCHIG00000017082	SLC2A12	solute carrier family 2 member 12 [Source:NCBI gene (formerly Entrezgene);Acc:102176327]	2.573	1.36356164733	0.00100720128974	0.00658153946229	yes	up	3.27	1.63	5.92	1.15	1.4	2.01	3.60666666667	1.52
ENSCHIG00000017098	SLC22A18	solute carrier family 22 member 18 [Source:HGNC Symbol;Acc:HGNC:10964]	3.477	1.79767113507	3.0247241412E-10	1.42786354922E-8	yes	up	28.69	28.35	29.17	10.46	9.6	10.44	28.7366666667	10.1666666667
ENSCHIG00000017106	OSBPL3	oxysterol binding protein like 3 [Source:HGNC Symbol;Acc:HGNC:16370]	0.453	-1.14237405043	0.000370486016124	0.00303926840067	yes	down	7.99	4.52	13.64	15.63	18.68	31.19	8.71666666667	21.8333333333
ENSCHIG00000017109	TMEFF1	transmembrane protein with EGF like and two follistatin like domains 1 [Source:HGNC Symbol;Acc:HGNC:11866]	0.102	-3.29656589008	1.87223676425E-9	7.39143472555E-8	yes	down	0.21	0.46	0.18	1.48	4.03	4.75	0.283333333333	3.42
ENSCHIG00000017129	CCNO	cyclin O [Source:HGNC Symbol;Acc:HGNC:18576]	0.139	-2.84992322971	0.000410280783427	0.00329840884374	yes	down	0.38	0.08	0.39	1.37	2.4	3.31	0.283333333333	2.36
ENSCHIG00000017130	MAP4K5	mitogen-activated protein kinase kinase kinase kinase 5 [Source:HGNC Symbol;Acc:HGNC:6867]	0.472	-1.08185431176	0.0139050115472	0.0490428019605	yes	down	2.67	0.89	3.58	2.67	7.92	5.91	2.38	5.5
ENSCHIG00000017131	SLC7A1	solute carrier family 7 member 1 [Source:HGNC Symbol;Acc:HGNC:11057]	4.032	2.01138022667	7.02734143362E-11	3.72870736468E-9	yes	up	62.76	46.23	52.35	19.6	11.93	13.86	53.78	15.13
ENSCHIG00000017133	CCDC186	coiled-coil domain containing 186 [Source:HGNC Symbol;Acc:HGNC:24349]	0.239	-2.06617354552	0.000908765253735	0.00608826822768	yes	down	0.24	0.11	0.65	0.74	2.43	1.29	0.333333333333	1.48666666667
ENSCHIG00000017136	RNF213	ring finger protein 213 [Source:HGNC Symbol;Acc:HGNC:14539]	0.322	-1.63285447526	0.000471087499085	0.00368019768867	yes	down	2.55	1.15	8	16.43	10.03	9.82	3.9	12.0933333333
ENSCHIG00000017144	FES	FES proto-oncogene, tyrosine kinase [Source:HGNC Symbol;Acc:HGNC:3657]	18.122	4.17968599042	1.58149235404E-10	7.88665266029E-9	yes	up	1.54	2.01	1.33	0.1	0.17	0.07	1.62666666667	0.113333333333
ENSCHIG00000017145	CLDND1	claudin domain containing 1 [Source:HGNC Symbol;Acc:HGNC:1322]	0.378	-1.40340288027	8.07669682053E-5	0.000844932045144	yes	down	2.06	0.88	2.64	3.46	6.47	6.26	1.86	5.39666666667
ENSCHIG00000017152	FRRS1L	ferric chelate reductase 1 like [Source:HGNC Symbol;Acc:HGNC:1362]	0.116	-3.10897075639	0.00960447887055	0.0372654908431	yes	down	0.14	0	0.3	1.6	1.2	2.97	0.146666666667	1.92333333333
ENSCHIG00000017160	NKTR	natural killer cell triggering receptor [Source:HGNC Symbol;Acc:HGNC:7833]	0.408	-1.29166182959	0.00885375984847	0.0350477840615	yes	down	0.48	0.21	1.31	1.18	2	2.1	0.666666666667	1.76
ENSCHIG00000017161	TOR2A	torsin family 2 member A [Source:HGNC Symbol;Acc:HGNC:11996]	2.206	1.14152576281	0.000586639046904	0.0043352462157	yes	up	13.02	12.89	11.71	7.34	6.06	7.01	12.54	6.80333333333
ENSCHIG00000017163	PANK1	pantothenate kinase 1 [Source:HGNC Symbol;Acc:HGNC:8598]	2.761	1.46517565644	0.00356723337656	0.0174868258463	yes	up	1.98	1.26	1.87	0.63	0.73	0.83	1.70333333333	0.73
ENSCHIG00000017170	MCRIP2	MAPK regulated corepressor interacting protein 2 [Source:HGNC Symbol;Acc:HGNC:14142]	2.721	1.44398325556	0.000396964444242	0.00321473342666	yes	up	87.85	113.68	50.95	43.07	37.42	35.67	84.16	38.72
ENSCHIG00000017171	PHB2	prohibitin 2 [Source:HGNC Symbol;Acc:HGNC:30306]	2.372	1.24639722739	0.000258253976646	0.0022610294206	yes	up	145.79	167.85	125.02	92.88	65.28	63.76	146.22	73.9733333333
ENSCHIG00000017191	ATP1A1	ATPase Na+/K+ transporting subunit alpha 1 [Source:HGNC Symbol;Acc:HGNC:799]	2.225	1.15383220999	4.63448036999E-6	7.74261739394E-5	yes	up	215.19	154.45	222.07	107.68	78.29	122.96	197.236666667	102.976666667
ENSCHIG00000017196		-	5.092	2.34818606349	1.52213683755E-14	1.28606020065E-12	yes	up	24.84	19.41	42.51	7.63	4.74	4.81	28.92	5.72666666667
ENSCHIG00000017202	FXR1	FMR1 autosomal homolog 1 [Source:HGNC Symbol;Acc:HGNC:4023]	0.276	-1.85764064455	0.000331373645409	0.00278383242961	yes	down	1.94	0.88	5.24	3.61	17.72	8.63	2.68666666667	9.98666666667
ENSCHIG00000017208	CLCF1	cardiotrophin like cytokine factor 1 [Source:HGNC Symbol;Acc:HGNC:17412]	0.491	-1.02477207294	0.00087075713914	0.00589616817289	yes	down	11.21	11.72	9.76	24.84	22.25	34.2	10.8966666667	27.0966666667
ENSCHIG00000017218		-	0.127	-2.97588072026	2.15093835402E-13	1.57636448984E-11	yes	down	1.08	0.66	2.61	6.36	11.15	15.35	1.45	10.9533333333
ENSCHIG00000017223	INTS6	integrator complex subunit 6 [Source:HGNC Symbol;Acc:HGNC:14879]	0.499	-1.00173102864	0.0113416454005	0.0424629896067	yes	down	1.98	1.31	4.4	3.75	7.56	5.63	2.56333333333	5.64666666667
ENSCHIG00000017227		-	2.026	1.01837402885	0.00668850493115	0.0284459820172	yes	up	71.9	84.16	46.47	40	41.63	43.12	67.51	41.5833333333
ENSCHIG00000017229	HAVCR2	hepatitis A virus cellular receptor 2 [Source:HGNC Symbol;Acc:HGNC:18437]	0.499	-1.00299030741	0.00483392867981	0.0221492448835	yes	down	1.28	0.86	1.9	2.01	3.62	2.77	1.34666666667	2.8
ENSCHIG00000017230	MAN2C1	mannosidase alpha class 2C member 1 [Source:HGNC Symbol;Acc:HGNC:6827]	2.210	1.14414587361	0.000415248280476	0.00333228580793	yes	up	15.3	15.1	12.15	8.55	6.07	8.7	14.1833333333	7.77333333333
ENSCHIG00000017237	HAPLN3	hyaluronan and proteoglycan link protein 3 [Source:HGNC Symbol;Acc:HGNC:21446]	6.017	2.58899065154	2.66381135937E-8	8.31422533696E-7	yes	up	2.87	3.01	2.42	0.79	0.43	0.36	2.76666666667	0.526666666667
ENSCHIG00000017238	AP5M1	adaptor related protein complex 5 subunit mu 1 [Source:HGNC Symbol;Acc:HGNC:20192]	0.241	-2.05053634553	0.000275481146454	0.00238996560347	yes	down	0.82	0.36	1.02	1.64	5.6	3.07	0.733333333333	3.43666666667
ENSCHIG00000017240	FZD6	frizzled class receptor 6 [Source:HGNC Symbol;Acc:HGNC:4044]	0.470	-1.08922587675	0.00689156122362	0.0290857650752	yes	down	3.86	2.04	9.05	6.58	13.34	15.1	4.98333333333	11.6733333333
ENSCHIG00000017250	CSDE1	cold shock domain containing E1 [Source:HGNC Symbol;Acc:HGNC:29905]	0.454	-1.13876195504	0.00444816211984	0.0207690498133	yes	down	14.71	8.1	32.12	22.41	59.63	43.78	18.31	41.94
ENSCHIG00000017254	SERP2	stress associated endoplasmic reticulum protein family member 2 [Source:HGNC Symbol;Acc:HGNC:20607]	4.703	2.23369945198	0.000748467200624	0.00523098915505	yes	up	3.01	2.01	2.38	0.58	0.6	0.48	2.46666666667	0.553333333333
ENSCHIG00000017255	MAL2	mal, T cell differentiation protein 2 [Source:HGNC Symbol;Acc:HGNC:13634]	0.249	-2.00646895069	2.70964361529E-9	1.03882724153E-7	yes	down	21.23	13.92	34.89	73.18	136.08	82.12	23.3466666667	97.1266666667
ENSCHIG00000017259	ELOVL4	ELOVL fatty acid elongase 4 [Source:HGNC Symbol;Acc:HGNC:14415]	3.475	1.79716431965	1.71439523953E-10	8.48561673596E-9	yes	up	3.13	2.89	4.87	1.1	1.25	1.25	3.63	1.2
ENSCHIG00000017260	TRPM4	transient receptor potential cation channel subfamily M member 4 [Source:HGNC Symbol;Acc:HGNC:17993]	0.412	-1.27974042279	3.11365483257E-6	5.6194056264E-5	yes	down	6.34	6.08	7.03	19.17	14.1	23.9	6.48333333333	19.0566666667
ENSCHIG00000017264	WWTR1	WW domain containing transcription regulator 1 [Source:HGNC Symbol;Acc:HGNC:24042]	0.447	-1.16220383046	0.000549693948156	0.00413361123713	yes	down	2.47	1.8	4.95	4.8	9.53	9.26	3.07333333333	7.86333333333
ENSCHIG00000017273	SLK	STE20 like kinase [Source:HGNC Symbol;Acc:HGNC:11088]	0.380	-1.39702902217	0.00307327576809	0.0156195414037	yes	down	1.69	0.86	4.38	2.77	10.63	5.76	2.31	6.38666666667
ENSCHIG00000017274	PARP8	poly(ADP-ribose) polymerase family member 8 [Source:HGNC Symbol;Acc:HGNC:26124]	0.105	-3.2489277912	2.90719507627E-8	8.98926402955E-7	yes	down	0.03	0.05	0.31	0.81	1.29	1.84	0.13	1.31333333333
ENSCHIG00000017275		-	0.357	-1.48780621286	0.000680365875984	0.00486788206306	yes	down	12.55	24.77	9.87	18.95	50.05	17.94	15.73	28.98
ENSCHIG00000017276	XDH	xanthine dehydrogenase [Source:NCBI gene (formerly Entrezgene);Acc:100861280]	36.972	5.20836040401	0.00451693322787	0.0209996584389	yes	up	0.11	0.07	0.12	0	0	0	0.1	0
ENSCHIG00000017286	CRYZ	crystallin zeta [Source:HGNC Symbol;Acc:HGNC:2419]	0.261	-1.93589043952	0.000238884357992	0.00211959933697	yes	down	0.47	0.37	1.18	0.99	4.62	2.94	0.673333333333	2.85
ENSCHIG00000017291		-	0.279	-1.84186344409	0.00144593738061	0.00869463252668	yes	down	1.68	1.73	3.17	2.57	19.79	4.25	2.19333333333	8.87
ENSCHIG00000017324		-	0.402	-1.31447698076	0.00218891057701	0.0120281270936	yes	down	0.89	0.71	2.12	1.66	4.83	3.22	1.24	3.23666666667
ENSCHIG00000017329		-	10.421	3.38137512824	0.0115975526468	0.0431654141021	yes	up	0.35	0.42	0.3	0.07	0	0.05	0.356666666667	0.04
ENSCHIG00000017335	CD274	CD274 molecule [Source:HGNC Symbol;Acc:HGNC:17635]	0.129	-2.95116282316	2.42902811565E-7	6.18446409867E-6	yes	down	0.2	0.42	0.58	3.54	3.75	1	0.4	2.76333333333
ENSCHIG00000017336	IFRD1	interferon related developmental regulator 1 [Source:HGNC Symbol;Acc:HGNC:5456]	0.320	-1.64348450838	4.85195404543E-6	8.07542916094E-5	yes	down	5.62	3.05	10.58	14.71	33.7	25.03	6.41666666667	24.48
ENSCHIG00000017340	CYP2D43	cytochrome P450 family 2 subfamily D member 43 [Source:VGNC Symbol;Acc:VGNC:103443]	48.162	5.58981246103	2.67130229111E-31	1.10733827786E-28	yes	up	2.31	1.54	2.05	0.1	0.05	0.08	1.96666666667	0.0766666666667
ENSCHIG00000017347	BIRC2	baculoviral IAP repeat containing 2 [Source:HGNC Symbol;Acc:HGNC:590]	0.191	-2.38699233134	2.59357753283E-6	4.81992794303E-5	yes	down	1.27	0.69	4.26	4.55	15.91	12.45	2.07333333333	10.97
ENSCHIG00000017355	EN1	engrailed homeobox 1 [Source:HGNC Symbol;Acc:HGNC:3342]	19.317	4.27178377923	1.32501011477E-9	5.40807974536E-8	yes	up	0.89	0.88	0.42	0.07	0.02	0.04	0.73	0.0433333333333
ENSCHIG00000017356	PLCG2	phospholipase C gamma 2 [Source:HGNC Symbol;Acc:HGNC:9066]	2.590	1.37302036898	4.08582306317E-5	0.000482192552785	yes	up	2.16	1.83	2.73	1.07	0.84	1.11	2.24	1.00666666667
ENSCHIG00000017360		-	0.315	-1.6672838614	8.21751512942E-5	0.000858309749542	yes	down	2.12	1.98	2.05	7.09	7.32	7.73	2.05	7.38
ENSCHIG00000017365	RABL3	RAB, member of RAS oncogene family like 3 [Source:HGNC Symbol;Acc:HGNC:18072]	0.325	-1.62074819161	0.0107925961733	0.0408455886557	yes	down	2.88	1.31	6.68	2.41	22.1	8.61	3.62333333333	11.04
ENSCHIG00000017378	NUPR1	nuclear protein 1, transcriptional regulator [Source:HGNC Symbol;Acc:HGNC:29990]	0.382	-1.38953713397	2.76800656542E-5	0.000348034190429	yes	down	10.16	11.97	17.18	53.41	26.47	33.41	13.1033333333	37.7633333333
ENSCHIG00000017392	DKC1	dyskerin pseudouridine synthase 1 [Source:HGNC Symbol;Acc:HGNC:2890]	2.570	1.36201465862	5.71163855188E-6	9.22836606464E-5	yes	up	91.04	82.19	95.86	51.4	38.46	35.6	89.6966666667	41.82
ENSCHIG00000017398	HAPLN4	hyaluronan and proteoglycan link protein 4 [Source:HGNC Symbol;Acc:HGNC:31357]	5.264	2.3962792912	0.0136054229142	0.0483590393774	yes	up	0.69	0.74	1.35	0.36	0.06	0.16	0.926666666667	0.193333333333
ENSCHIG00000017417		-	0.327	-1.61317398028	3.71632999682E-5	0.00044451864209	yes	down	6.28	3.52	7.66	14.23	19.33	15.92	5.82	16.4933333333
ENSCHIG00000017432	RHOT2	ras homolog family member T2 [Source:HGNC Symbol;Acc:HGNC:21169]	2.099	1.06964324907	0.000517070265266	0.00395555770977	yes	up	57.64	61.81	50.7	36.68	28.11	32.84	56.7166666667	32.5433333333
ENSCHIG00000017433		-	167.882	7.39130448853	2.65576691341E-28	8.38779716818E-26	yes	up	14.68	11.68	36.08	0.16	0.22	0	20.8133333333	0.126666666667
ENSCHIG00000017456		-	0.193	-2.37326974168	5.63101890633E-10	2.54066210179E-8	yes	down	5.87	3.23	9.17	42.46	39.38	22.93	6.09	34.9233333333
ENSCHIG00000017463	DHX36	DEAH-box helicase 36 [Source:HGNC Symbol;Acc:HGNC:14410]	0.351	-1.51117453704	0.00196524504965	0.0110837481223	yes	down	1.76	0.82	3.97	3.02	10.71	6.45	2.18333333333	6.72666666667
ENSCHIG00000017465		-	5.420	2.43825528716	0.00207724911046	0.0115727465142	yes	up	0.69	0.55	0.1	0.11	0.24	0.14	0.446666666667	0.163333333333
ENSCHIG00000017469	CHAC1	ChaC glutathione specific gamma-glutamylcyclotransferase 1 [Source:HGNC Symbol;Acc:HGNC:28680]	2.596	1.37634887463	0.0017563931263	0.0101254040941	yes	up	22.59	21.02	33.18	17.97	9.27	5.38	25.5966666667	10.8733333333
ENSCHIG00000017472	FBP2	fructose-bisphosphatase 2 [Source:HGNC Symbol;Acc:HGNC:3607]	2.191	1.13191295188	0.00211933169088	0.0117430805679	yes	up	15.13	9.36	8.87	7.06	6.64	4.98	11.12	6.22666666667
ENSCHIG00000017475	LZIC	leucine zipper and CTNNBIP1 domain containing [Source:HGNC Symbol;Acc:HGNC:17497]	0.488	-1.03562874498	0.00719958719202	0.0299892336346	yes	down	5.46	6.82	13.67	10.07	25.09	16.69	8.65	17.2833333333
ENSCHIG00000017478	RSPH1	radial spoke head component 1 [Source:HGNC Symbol;Acc:HGNC:12371]	0.254	-1.97956527745	0.000991092181154	0.00650189801336	yes	down	0.77	0.45	0.45	2.11	2.61	3.64	0.556666666667	2.78666666667
ENSCHIG00000017486	NDNF	neuron derived neurotrophic factor [Source:HGNC Symbol;Acc:HGNC:26256]	54.334	5.76377507055	0.000518753283897	0.00396386077816	yes	up	0.22	0.18	0.39	0	0	0	0.263333333333	0
ENSCHIG00000017492	IPMK	inositol polyphosphate multikinase [Source:HGNC Symbol;Acc:HGNC:20739]	0.265	-1.91690671132	0.000394252525583	0.00319667466495	yes	down	0.44	0.3	1.16	1.03	3.98	2.19	0.633333333333	2.4
ENSCHIG00000017495	PRKAA1	protein kinase AMP-activated catalytic subunit alpha 1 [Source:HGNC Symbol;Acc:HGNC:9376]	0.290	-1.78498854945	7.06787479992E-5	0.000759152706242	yes	down	4.5	3.44	8.14	7.51	25.61	14.59	5.36	15.9033333333
ENSCHIG00000017496	PDE9A	phosphodiesterase 9A [Source:HGNC Symbol;Acc:HGNC:8795]	6.295	2.65426433308	6.15127557932E-7	1.39720326301E-5	yes	up	2.88	1.95	1.85	0.36	0.36	0.63	2.22666666667	0.45
ENSCHIG00000017497	PTPRG	protein tyrosine phosphatase receptor type G [Source:HGNC Symbol;Acc:HGNC:9671]	0.311	-1.68546598577	1.91783867877E-5	0.000256452924133	yes	down	0.36	0.45	0.37	1.32	0.78	1.06	0.393333333333	1.05333333333
ENSCHIG00000017511		-	0.230	-2.12163907379	0.000108784464639	0.00108661590621	yes	down	0.38	0.19	1.06	1.22	3.85	2.57	0.543333333333	2.54666666667
ENSCHIG00000017523	EIF5A2	eukaryotic translation initiation factor 5A2 [Source:HGNC Symbol;Acc:HGNC:3301]	0.269	-1.89187009161	0.00491674734159	0.0224310239164	yes	down	0.93	0.88	0.74	0.58	2.25	0.93	0.85	1.25333333333
ENSCHIG00000017527	SECISBP2L	SECIS binding protein 2 like [Source:HGNC Symbol;Acc:HGNC:28997]	0.288	-1.79692559388	0.000730834180277	0.00513747594009	yes	down	0.61	0.33	2.24	1.56	5.73	4.4	1.06	3.89666666667
ENSCHIG00000017543	DYNC2H1	dynein cytoplasmic 2 heavy chain 1 [Source:HGNC Symbol;Acc:HGNC:2962]	0.263	-1.92444172346	0.00467027331491	0.0215482349643	yes	down	0.03	0.02	0.06	0.06	0.18	0.19	0.0366666666667	0.143333333333
ENSCHIG00000017559	WASHC4	WASH complex subunit 4 [Source:HGNC Symbol;Acc:HGNC:29174]	0.256	-1.96791939129	0.001650255351	0.00963920617834	yes	down	0.42	0.17	1.62	0.99	4.72	3.36	0.736666666667	3.02333333333
ENSCHIG00000017594	MBD6	methyl-CpG binding domain protein 6 [Source:HGNC Symbol;Acc:HGNC:20445]	2.396	1.26055366127	2.67452376128E-5	0.000338849643681	yes	up	7.19	6.87	7.72	4.19	2.66	3.87	7.26	3.57333333333
ENSCHIG00000017603	CDC40	cell division cycle 40 [Source:HGNC Symbol;Acc:HGNC:17350]	0.381	-1.39375169362	0.01014391953	0.0388562207814	yes	down	0.68	0.61	2.09	1.01	4.59	2.38	1.12666666667	2.66
ENSCHIG00000017605	UACA	uveal autoantigen with coiled-coil domains and ankyrin repeats [Source:HGNC Symbol;Acc:HGNC:15947]	0.170	-2.55890403248	4.77015857087E-8	1.38157540268E-6	yes	down	1.93	1.96	4.66	6.21	18.27	18.29	2.85	14.2566666667
ENSCHIG00000017613	SDK2	sidekick cell adhesion molecule 2 [Source:HGNC Symbol;Acc:HGNC:19308]	4.107	2.03816149396	1.50755706089E-10	7.54631864632E-9	yes	up	12	11.12	10.12	2.58	2.49	4.98	11.08	3.35
ENSCHIG00000017615	VPS37B	VPS37B subunit of ESCRT-I [Source:HGNC Symbol;Acc:HGNC:25754]	0.448	-1.15763836906	3.13234342813E-6	5.63779315795E-5	yes	down	28.35	30.57	36.38	84.84	70.43	102.56	31.7666666667	85.9433333333
ENSCHIG00000017616	COMMD3	COMM domain containing 3 [Source:HGNC Symbol;Acc:HGNC:23332]	0.408	-1.29338206715	0.00240944919751	0.0129503012986	yes	down	10.34	6.34	7.6	12.4	36.76	20.94	8.09333333333	23.3666666667
ENSCHIG00000017624	TNIK	TRAF2 and NCK interacting kinase [Source:HGNC Symbol;Acc:HGNC:30765]	0.473	-1.0786809184	0.00122723162235	0.00769339672518	yes	down	2.75	1.77	4.85	7.7	12.7	17.1	3.12333333333	12.5
ENSCHIG00000017626	RAD23A	RAD23 homolog A, nucleotide excision repair protein [Source:HGNC Symbol;Acc:HGNC:9812]	2.034	1.02432850457	0.00014550085555	0.00138257080864	yes	up	299.17	260.74	276.38	190.49	149.38	175.56	278.763333333	171.81
ENSCHIG00000017637		-	0.395	-1.34111802457	0.000101325354353	0.00102133801329	yes	down	0.93	0.71	1.79	2.64	2.53	4.72	1.14333333333	3.29666666667
ENSCHIG00000017641	THBS1	thrombospondin 1 [Source:HGNC Symbol;Acc:HGNC:11785]	0.415	-1.27037994361	3.91372914091E-5	0.000465610915284	yes	down	508.12	298.38	958.64	1314.53	1223.32	2104.28	588.38	1547.37666667
ENSCHIG00000017642	FHL3	four and a half LIM domains 3 [Source:HGNC Symbol;Acc:HGNC:3704]	2.129	1.09035827774	0.00113379449875	0.00724691900205	yes	up	23.01	23.54	20.13	15.36	10.41	11.72	22.2266666667	12.4966666667
ENSCHIG00000017643	CCDC125	coiled-coil domain containing 125 [Source:HGNC Symbol;Acc:HGNC:28924]	0.154	-2.69937582371	7.33258820699E-7	1.62925933946E-5	yes	down	0.61	0.19	1.09	2.26	6.66	4.64	0.63	4.52
ENSCHIG00000017645	CNTN2	contactin 2 [Source:HGNC Symbol;Acc:HGNC:2172]	15.516	3.95565928858	0.00638499527352	0.0274455483808	yes	up	0.07	0.05	0.11	0.01	0	0.03	0.0766666666667	0.0133333333333
ENSCHIG00000017655	PRDM16	PR/SET domain 16 [Source:HGNC Symbol;Acc:HGNC:14000]	6.136	2.61734248807	0.00474452891054	0.0218225298191	yes	up	0.15	0.19	0.77	0.11	0.04	0.04	0.37	0.0633333333333
ENSCHIG00000017665	ANKRD44	ankyrin repeat domain 44 [Source:HGNC Symbol;Acc:HGNC:25259]	0.332	-1.59212939287	0.0109406307698	0.0412831825342	yes	down	0.17	0.06	0.42	0.25	0.67	1.07	0.216666666667	0.663333333333
ENSCHIG00000017674	PLEK	pleckstrin [Source:HGNC Symbol;Acc:HGNC:9070]	91.822	6.52076217121	1.29236114837E-6	2.62529412453E-5	yes	up	1.52	1.66	2.36	0	0	0.09	1.84666666667	0.03
ENSCHIG00000017675	SAC3D1	SAC3 domain containing 1 [Source:HGNC Symbol;Acc:HGNC:30179]	3.721	1.89562787031	3.61989968043E-5	0.000435539925489	yes	up	6.3	9.44	5.63	3	1.96	2.04	7.12333333333	2.33333333333
ENSCHIG00000017685	SLX9	SLX9 ribosome biogenesis factor [Source:HGNC Symbol;Acc:HGNC:15811]	2.035	1.02471522693	0.00445009806068	0.020770777894	yes	up	89.31	93.36	64.65	56.96	41.5	38.31	82.44	45.59
ENSCHIG00000017689	TXNIP	thioredoxin interacting protein [Source:HGNC Symbol;Acc:HGNC:16952]	0.245	-2.0277952303	2.53198674742E-5	0.000324196951781	yes	down	12	9.43	66.42	104.84	110.5	153.04	29.2833333333	122.793333333
ENSCHIG00000017690	TUT7	terminal uridylyl transferase 7 [Source:HGNC Symbol;Acc:HGNC:25817]	0.277	-1.85143610679	0.0015783399544	0.00935090642926	yes	down	0.4	0.24	1.85	1.21	4.85	3.74	0.83	3.26666666667
ENSCHIG00000017691	KAZN	kazrin, periplakin interacting protein [Source:HGNC Symbol;Acc:HGNC:29173]	2.431	1.28132739384	6.74322873939E-5	0.000731389445854	yes	up	1.68	1.18	2.26	0.83	0.62	0.97	1.70666666667	0.806666666667
ENSCHIG00000017693	RXYLT1	ribitol xylosyltransferase 1 [Source:HGNC Symbol;Acc:HGNC:13530]	0.330	-1.59786476525	0.00222764838138	0.0122005597767	yes	down	0.72	1.31	1.68	2.94	6.49	3.52	1.23666666667	4.31666666667
ENSCHIG00000017695	FBXL16	F-box and leucine rich repeat protein 16 [Source:HGNC Symbol;Acc:HGNC:14150]	11.376	3.50793226245	3.63047785243E-8	1.10202033667E-6	yes	up	0.91	1.02	1.78	0.18	0.02	0.17	1.23666666667	0.123333333333
ENSCHIG00000017696	CREB5	cAMP responsive element binding protein 5 [Source:HGNC Symbol;Acc:HGNC:16844]	0.408	-1.29254851605	4.8203330959E-7	1.13978107874E-5	yes	down	6.77	5.82	6.7	9.02	8.42	9.94	6.43	9.12666666667
ENSCHIG00000017703	RAP1A	RAP1A, member of RAS oncogene family [Source:HGNC Symbol;Acc:HGNC:9855]	0.396	-1.33478614384	0.00126079416181	0.0078395035472	yes	down	11.95	7.91	14.6	15.95	44.05	26.67	11.4866666667	28.89
ENSCHIG00000017704	LTN1	listerin E3 ubiquitin protein ligase 1 [Source:HGNC Symbol;Acc:HGNC:13082]	0.324	-1.62687477464	0.00621260270613	0.0268787263199	yes	down	0.48	0.17	1.6	0.91	3.83	2.53	0.75	2.42333333333
ENSCHIG00000017710	KIF4A	kinesin family member 4A [Source:HGNC Symbol;Acc:HGNC:13339]	2.536	1.34260530585	0.0110997148325	0.0417222208141	yes	up	2.27	1.54	5.33	1.5	1.85	0.41	3.04666666667	1.25333333333
ENSCHIG00000017723	PTCH2	patched 2 [Source:HGNC Symbol;Acc:HGNC:9586]	12.475	3.64093799457	0.00401070390309	0.0192064147612	yes	up	0.17	0.17	0.26	0.02	0	0.04	0.2	0.02
ENSCHIG00000017736	CCNA2	cyclin A2 [Source:HGNC Symbol;Acc:HGNC:1578]	3.094	1.62969325285	0.00209778164764	0.0116480006513	yes	up	17.52	9.08	16.08	7.14	6.66	1.29	14.2266666667	5.03
ENSCHIG00000017747	PNISR	PNN interacting serine and arginine rich protein [Source:HGNC Symbol;Acc:HGNC:21222]	0.369	-1.43759576135	0.00302474813647	0.0154379700001	yes	down	0.69	0.6	2.16	1.65	4.65	4.34	1.15	3.54666666667
ENSCHIG00000017758	THPO	thrombopoietin [Source:HGNC Symbol;Acc:HGNC:11795]	0.397	-1.3332206791	0.00640214573611	0.0275103541268	yes	down	0.93	0.76	2.69	3.52	3.56	4.71	1.46	3.93
ENSCHIG00000017765	SNX14	sorting nexin 14 [Source:HGNC Symbol;Acc:HGNC:14977]	0.321	-1.63900751851	0.00108349746117	0.00699396293059	yes	down	1.65	0.66	2.93	2.21	9.83	5.52	1.74666666667	5.85333333333
ENSCHIG00000017777	ATG4D	autophagy related 4D cysteine peptidase [Source:HGNC Symbol;Acc:HGNC:20789]	2.080	1.05634066892	0.000220160220256	0.00197726832884	yes	up	96.19	125.94	113.78	62.89	59.8	63.91	111.97	62.2
ENSCHIG00000017778	NLRC5	NLR family CARD domain containing 5 [Source:HGNC Symbol;Acc:HGNC:29933]	4.225	2.078858278	3.079527632E-6	5.56538610879E-5	yes	up	2.33	2.33	2.86	1.15	0.41	0.45	2.50666666667	0.67
ENSCHIG00000017779	ACTA2	actin alpha 2, smooth muscle [Source:HGNC Symbol;Acc:HGNC:130]	4.335	2.11596395483	2.6755360828E-10	1.28126303749E-8	yes	up	128.47	114.66	89.48	36.9	29.61	29.6	110.87	32.0366666667
ENSCHIG00000017801	ASS1	argininosuccinate synthase 1 [Source:HGNC Symbol;Acc:HGNC:758]	0.365	-1.45401469453	1.30918425609E-5	0.000188354980012	yes	down	20.08	18.42	57.7	94.16	84.46	108.29	32.0666666667	95.6366666667
ENSCHIG00000017825	KLK5	kallikrein related peptidase 5 [Source:HGNC Symbol;Acc:HGNC:6366]	0.098	-3.35085017162	8.60765931386E-7	1.8687496039E-5	yes	down	0.06	0.09	0.29	1.77	1.08	2.04	0.146666666667	1.63
ENSCHIG00000017827	HAUS5	HAUS augmin like complex subunit 5 [Source:HGNC Symbol;Acc:HGNC:29130]	2.024	1.01742020236	0.000807327676746	0.00555456516184	yes	up	12.85	9.3	13.6	8.08	5.86	6.37	11.9166666667	6.77
ENSCHIG00000017833	FAIM	Fas apoptotic inhibitory molecule [Source:HGNC Symbol;Acc:HGNC:18703]	0.307	-1.70538118207	0.000148060800574	0.00140287608544	yes	down	2.05	1.93	4.05	5.49	14.93	9.11	2.67666666667	9.84333333333
ENSCHIG00000017842	SGMS2	sphingomyelin synthase 2 [Source:HGNC Symbol;Acc:HGNC:28395]	0.285	-1.80882236526	2.84148909283E-7	7.00601353465E-6	yes	down	3.8	1.91	6.14	11.68	13.65	18.48	3.95	14.6033333333
ENSCHIG00000017850	CKB	creatine kinase B [Source:HGNC Symbol;Acc:HGNC:1991]	2.414	1.27134094221	2.83643142833E-5	0.000354478419604	yes	up	254.14	282.47	227.05	126.73	102.71	126.74	254.553333333	118.726666667
ENSCHIG00000017858	IFI6	interferon alpha inducible protein 6 [Source:HGNC Symbol;Acc:HGNC:4054]	0.185	-2.43167655488	1.88900933299E-7	4.93261984293E-6	yes	down	61.88	62.28	303.75	1112.72	591.16	633.27	142.636666667	779.05
ENSCHIG00000017862	TPST2	tyrosylprotein sulfotransferase 2 [Source:HGNC Symbol;Acc:HGNC:12021]	2.591	1.3735311497	1.40682502682E-5	0.000199657348553	yes	up	9.01	9.92	10.12	3.77	3.9	5.98	9.68333333333	4.55
ENSCHIG00000017864	CDK2AP1	cyclin dependent kinase 2 associated protein 1 [Source:HGNC Symbol;Acc:HGNC:14002]	2.151	1.10479553099	0.000317521523182	0.00269476839732	yes	up	175.38	172.23	247.09	118.53	92.33	98.26	198.233333333	103.04
ENSCHIG00000017882	MYCN	MYCN proto-oncogene, bHLH transcription factor [Source:HGNC Symbol;Acc:HGNC:7559]	6.677	2.73930498908	0.00760350872943	0.0311971986687	yes	up	0.19	0.24	0.12	0.05	0.01	0.03	0.183333333333	0.03
ENSCHIG00000017889	S100A10	S100 calcium binding protein A10 [Source:HGNC Symbol;Acc:HGNC:10487]	0.455	-1.13750079415	4.02218688613E-6	6.95623325221E-5	yes	down	2740.57	2233.76	3180.98	5072.97	6099.27	5157.45	2718.43666667	5443.23
ENSCHIG00000017890	LNX1	ligand of numb-protein X 1 [Source:HGNC Symbol;Acc:HGNC:6657]	0.339	-1.56090097407	4.7064396808E-6	7.84308069923E-5	yes	down	1.62	1.5	3.06	4.96	5.52	9.23	2.06	6.57
ENSCHIG00000017892	ITGB3	integrin subunit beta 3 [Source:HGNC Symbol;Acc:HGNC:6156]	0.149	-2.74555317319	3.8185389943E-10	1.78985582189E-8	yes	down	0.39	0.19	0.59	1.71	2.13	5.29	0.39	3.04333333333
ENSCHIG00000017898	MIER1	MIER1 transcriptional regulator [Source:HGNC Symbol;Acc:HGNC:29657]	0.314	-1.67204397914	0.00167272441576	0.00973188130484	yes	down	0.89	0.38	1.54	1.16	5.58	3.12	0.936666666667	3.28666666667
ENSCHIG00000017899	SOD3	superoxide dismutase 3 [Source:HGNC Symbol;Acc:HGNC:11181]	0.461	-1.11747886019	0.00710259341294	0.0297211046128	yes	down	2.28	1.79	2.25	5.2	5.44	4.98	2.10666666667	5.20666666667
ENSCHIG00000017907		-	0.481	-1.05725003352	0.00478696840006	0.0219872353971	yes	down	34.95	33.99	31.37	39.93	77.83	48.59	33.4366666667	55.45
ENSCHIG00000017922	PDE6A	phosphodiesterase 6A [Source:HGNC Symbol;Acc:HGNC:8785]	3.356	1.74668258305	7.05202711677E-5	0.000759152706242	yes	up	2.39	1.11	4.14	2.88	3.25	6.23	2.54666666667	4.12
ENSCHIG00000017949	ETV3	ETS variant transcription factor 3 [Source:HGNC Symbol;Acc:HGNC:3492]	0.302	-1.72695589228	7.61491814837E-9	2.70085265342E-7	yes	down	8.03	5.06	17.55	21.33	28.45	35	10.2133333333	28.26
ENSCHIG00000017950	SHANK3	SH3 and multiple ankyrin repeat domains 3 [Source:HGNC Symbol;Acc:HGNC:14294]	8.029	3.00528808198	9.92951013766E-18	1.13547372393E-15	yes	up	2.91	2.78	5.09	0.62	0.35	0.56	3.59333333333	0.51
ENSCHIG00000017961		-	2.455	1.29591508646	2.12790538663E-5	0.000279748909353	yes	up	2.53	1.9	3.85	1.3	2.03	1.37	2.76	1.56666666667
ENSCHIG00000017962	MEX3C	mex-3 RNA binding family member C [Source:HGNC Symbol;Acc:HGNC:28040]	0.336	-1.57326066633	1.1251430828E-6	2.35782353765E-5	yes	down	7.31	3.93	10.89	15.12	26.48	33.21	7.37666666667	24.9366666667
ENSCHIG00000017963	FGFR2	fibroblast growth factor receptor 2 [Source:HGNC Symbol;Acc:HGNC:3689]	2.618	1.38857594051	7.97933664979E-6	0.000123941335667	yes	up	8.05	4.62	12.52	4.11	2.93	3.4	8.39666666667	3.48
ENSCHIG00000017965	ZNF148	zinc finger protein 148 [Source:HGNC Symbol;Acc:HGNC:12933]	0.273	-1.87474768336	0.000937411577902	0.00623609056212	yes	down	0.55	0.14	1	1.11	3.47	1.92	0.563333333333	2.16666666667
ENSCHIG00000017969	DHRS9	dehydrogenase/reductase 9 [Source:HGNC Symbol;Acc:HGNC:16888]	23.349	4.54530046916	6.57766849478E-52	8.72527725833E-49	yes	up	15.57	11.93	13.64	0.66	0.65	0.79	13.7133333333	0.7
ENSCHIG00000017970	APPL1	adaptor protein, phosphotyrosine interacting with PH domain and leucine zipper 1 [Source:HGNC Symbol;Acc:HGNC:24035]	0.257	-1.9624382007	6.22389481505E-6	9.9000655587E-5	yes	down	0.86	0.5	1.39	1.81	6.1	4.04	0.916666666667	3.98333333333
ENSCHIG00000017977	FBLN1	fibulin 1 [Source:HGNC Symbol;Acc:HGNC:3600]	16.333	4.0297281818	0.00160944630322	0.00948976353193	yes	up	0.48	0.42	0.29	0.08	0	0	0.396666666667	0.0266666666667
ENSCHIG00000017990	PPP1R3G	protein phosphatase 1 regulatory subunit 3G [Source:HGNC Symbol;Acc:HGNC:14945]	4.798	2.26256883763	0.00233811052545	0.0126695408987	yes	up	1.67	1.03	3.69	0.38	0.66	0.4	2.13	0.48
ENSCHIG00000017994	ADHFE1	alcohol dehydrogenase iron containing 1 [Source:HGNC Symbol;Acc:HGNC:16354]	0.171	-2.54518784451	0.000185082441053	0.00170022062366	yes	down	0.31	0.13	0.45	2.95	2.14	4.01	0.296666666667	3.03333333333
ENSCHIG00000018004	COL6A2	collagen type VI alpha 2 chain [Source:HGNC Symbol;Acc:HGNC:2212]	36.017	5.17060959425	1.30689264716E-47	1.33353315112E-44	yes	up	9.74	7.29	14.15	0.41	0.32	0.25	10.3933333333	0.326666666667
ENSCHIG00000018011		-	0.121	-3.05069987969	0.00984938815014	0.0380023658556	yes	down	0.04	0.15	0	0.71	0.75	0.44	0.0633333333333	0.633333333333
ENSCHIG00000018019	LIMK2	LIM domain kinase 2 [Source:HGNC Symbol;Acc:HGNC:6614]	2.472	1.30595218322	8.52484776616E-5	0.000883453950142	yes	up	196.68	262.09	202.16	125.63	91.25	102.92	220.31	106.6
ENSCHIG00000018021	CELSR1	cadherin EGF LAG seven-pass G-type receptor 1 [Source:HGNC Symbol;Acc:HGNC:1850]	4.622	2.20861627912	3.27877382293E-13	2.35096944655E-11	yes	up	25.27	19.34	34.19	8.66	3.23	4.99	26.2666666667	5.62666666667
ENSCHIG00000018025	TUBA1B	tubulin alpha 1b [Source:HGNC Symbol;Acc:HGNC:18809]	2.193	1.13259283223	9.250297022E-5	0.000946799305531	yes	up	2026.33	1911.18	1810.11	1118.75	803.66	817.76	1915.87333333	913.39
ENSCHIG00000018030	DCN	decorin [Source:NCBI gene (formerly Entrezgene);Acc:100860944]	49.436	5.62749891655	5.2237836466E-10	2.37349358408E-8	yes	up	1.58	1.08	4.28	0.14	0.03	0	2.31333333333	0.0566666666667
ENSCHIG00000018042	GPATCH2	G-patch domain containing 2 [Source:HGNC Symbol;Acc:HGNC:25499]	0.325	-1.62355202317	0.0014821455729	0.0088721394515	yes	down	0.52	0.5	1.16	1.36	3.66	2.38	0.726666666667	2.46666666667
ENSCHIG00000018043	FAR1	fatty acyl-CoA reductase 1 [Source:HGNC Symbol;Acc:HGNC:26222]	0.274	-1.86700639348	0.000323280180186	0.00273489259577	yes	down	1.89	0.88	5.07	4.37	15.91	10.21	2.61333333333	10.1633333333
ENSCHIG00000018052		-	0.205	-2.28393580255	1.28723053281E-11	7.4890846569E-10	yes	down	33.26	30.58	41.07	93.45	139.09	267.68	34.97	166.74
ENSCHIG00000018056	NT5M	5',3'-nucleotidase, mitochondrial [Source:HGNC Symbol;Acc:HGNC:15769]	2.379	1.25018870877	0.000111689825143	0.00111479723892	yes	up	28.24	30.98	38.36	18.33	15.75	12.35	32.5266666667	15.4766666667
ENSCHIG00000018059	UBA6	ubiquitin like modifier activating enzyme 6 [Source:HGNC Symbol;Acc:HGNC:25581]	0.248	-2.01282854617	0.000779047350133	0.00540201939337	yes	down	0.66	0.3	2.52	1.68	8.58	4.24	1.16	4.83333333333
ENSCHIG00000018065	SLC35A1	solute carrier family 35 member A1 [Source:HGNC Symbol;Acc:HGNC:11021]	0.339	-1.56234892552	0.00556178926625	0.0245705051783	yes	down	0.58	0.55	1.74	1.2	5.27	1.97	0.956666666667	2.81333333333
ENSCHIG00000018071		-	0.171	-2.54498565919	9.35817592335E-5	0.000954893874025	yes	down	0.97	0.31	0.93	1.09	9.68	2.99	0.736666666667	4.58666666667
ENSCHIG00000018072	PARP1	poly(ADP-ribose) polymerase 1 [Source:HGNC Symbol;Acc:HGNC:270]	2.053	1.03741684379	4.27293851139E-5	0.000501597604899	yes	up	53.6	37.44	58.56	31.23	23.14	29.58	49.8666666667	27.9833333333
ENSCHIG00000018080	GRWD1	glutamate rich WD repeat containing 1 [Source:HGNC Symbol;Acc:HGNC:21270]	2.126	1.088166928	0.000688834039234	0.00491785981186	yes	up	68.99	71.63	45.97	37.32	27.74	34.11	62.1966666667	33.0566666667
ENSCHIG00000018085	TBCEL	tubulin folding cofactor E like [Source:HGNC Symbol;Acc:HGNC:28115]	0.443	-1.17387506933	0.00190787449169	0.0108338849025	yes	down	1.6	0.85	3.33	3.98	4.22	5.43	1.92666666667	4.54333333333
ENSCHIG00000018089	SEMA6A	semaphorin 6A [Source:HGNC Symbol;Acc:HGNC:10738]	0.096	-3.3738432774	2.03899944272E-14	1.69045797548E-12	yes	down	0.26	0.12	0.28	3.28	2.06	2.66	0.22	2.66666666667
ENSCHIG00000018091	EXOSC9	exosome component 9 [Source:HGNC Symbol;Acc:HGNC:9137]	0.371	-1.43109774101	0.0136891483719	0.0485266042635	yes	down	2.5	1.68	4.04	2.33	16.46	6.13	2.74	8.30666666667
ENSCHIG00000018092	ZSCAN21	zinc finger and SCAN domain containing 21 [Source:HGNC Symbol;Acc:HGNC:13104]	0.461	-1.11861115682	5.91682656947E-5	0.000655169821227	yes	down	4.34	3.78	7.81	9.53	9.65	16.57	5.31	11.9166666667
ENSCHIG00000018094	MCM4	minichromosome maintenance complex component 4 [Source:HGNC Symbol;Acc:HGNC:6947]	3.518	1.8146206198	1.83520463685E-5	0.000247147101603	yes	up	80.69	70.03	67.76	38.03	19.64	13.26	72.8266666667	23.6433333333
ENSCHIG00000018132	XPO1	exportin 1 [Source:HGNC Symbol;Acc:HGNC:12825]	0.444	-1.17015001034	0.00326326079394	0.0163347752572	yes	down	2.26	1.34	4.44	3.6	9.78	6.59	2.68	6.65666666667
ENSCHIG00000018133	PROM2	prominin 2 [Source:HGNC Symbol;Acc:HGNC:20685]	2.511	1.32804820607	1.69926405335E-5	0.000232618551782	yes	up	33.61	26.56	33.21	18.86	11.53	12.29	31.1266666667	14.2266666667
ENSCHIG00000018134	KANK1	KN motif and ankyrin repeat domains 1 [Source:HGNC Symbol;Acc:HGNC:19309]	2.603	1.38014888274	4.13932791559E-6	7.12168415049E-5	yes	up	13.58	8.33	21.53	5.52	4.98	9.04	14.48	6.51333333333
ENSCHIG00000018136	IRAK1BP1	interleukin 1 receptor associated kinase 1 binding protein 1 [Source:HGNC Symbol;Acc:HGNC:17368]	0.226	-2.14807959752	0.0124775831675	0.045555719749	yes	down	0.04	0.03	0.08	0.21	0.23	0.29	0.05	0.243333333333
ENSCHIG00000018141	CRACR2A	calcium release activated channel regulator 2A [Source:HGNC Symbol;Acc:HGNC:28657]	0.025	-5.30003369301	3.88790693096E-9	1.43657619608E-7	yes	down	0.02	0	0.1	1.22	0.93	1.87	0.04	1.34
ENSCHIG00000018160	ZNF644	zinc finger protein 644 [Source:HGNC Symbol;Acc:HGNC:29222]	0.201	-2.31218044884	0.000133131301253	0.00128528872716	yes	down	0.23	0.17	0.24	0.42	2.37	0.92	0.213333333333	1.23666666667
ENSCHIG00000018171	CAMK1	calcium/calmodulin dependent protein kinase I [Source:HGNC Symbol;Acc:HGNC:1459]	2.014	1.01022280285	0.00401229946116	0.0192064147612	yes	up	3.87	4.09	3.73	2.57	2.51	2.03	3.89666666667	2.37
ENSCHIG00000018182	PCDHGA4	protocadherin gamma subfamily A, 4 [Source:HGNC Symbol;Acc:HGNC:8702]	0.096	-3.38516429212	3.56363893794E-6	6.25286646982E-5	yes	down	0.14	0.11	0.03	1.27	1.05	1.19	0.0933333333333	1.17
ENSCHIG00000018186	PIGA	phosphatidylinositol glycan anchor biosynthesis class A [Source:HGNC Symbol;Acc:HGNC:8957]	0.375	-1.41340180638	0.00048176976192	0.00374161351983	yes	down	1.03	0.82	2.19	2.02	4.06	4.14	1.34666666667	3.40666666667
ENSCHIG00000018194	GGNBP2	gametogenetin binding protein 2 [Source:HGNC Symbol;Acc:HGNC:19357]	0.454	-1.14068796839	0.00718723388453	0.0299712849665	yes	down	3.46	1.45	7.01	5.58	11.96	10.76	3.97333333333	9.43333333333
ENSCHIG00000018215		-	29.405	4.87799919094	0.013404257	0.0478491574554	yes	up	0.18	0.2	0.14	0	0	0	0.173333333333	0
ENSCHIG00000018218	FOXO6	forkhead box O6 [Source:HGNC Symbol;Acc:HGNC:24814]	45.435	5.50574155567	1.30297666013E-5	0.000188354980012	yes	up	0.81	1.13	0.48	0.03	0.03	0	0.806666666667	0.02
ENSCHIG00000018222	MYBBP1A	MYB binding protein 1a [Source:HGNC Symbol;Acc:HGNC:7546]	2.166	1.115315636	0.000430635410871	0.00343466790335	yes	up	115.63	115.91	111.95	79.08	46.3	58.33	114.496666667	61.2366666667
ENSCHIG00000018228		-	2.093	1.06581946272	0.00183913435668	0.0104949391815	yes	up	7.82	8.54	9.45	5.91	3.91	4.89	8.60333333333	4.90333333333
ENSCHIG00000018230	ADRA1B	adrenoceptor alpha 1B [Source:HGNC Symbol;Acc:HGNC:278]	10.675	3.41621396688	0.00799961493657	0.0324641822511	yes	up	0.17	0.3	0.71	0	0	0.14	0.393333333333	0.0466666666667
ENSCHIG00000018235	RASAL3	RAS protein activator like 3 [Source:HGNC Symbol;Acc:HGNC:26129]	0.499	-1.00310043006	0.0127410124842	0.0461648540299	yes	down	1.87	1.47	1.65	2.61	6.03	5.94	1.66333333333	4.86
ENSCHIG00000018238	TCF20	transcription factor 20 [Source:HGNC Symbol;Acc:HGNC:11631]	5.902	2.56109053299	4.88247919634E-8	1.40186334501E-6	yes	up	2.76	1.22	8.42	0.31	0.54	0.49	4.13333333333	0.446666666667
ENSCHIG00000018248		-	0.480	-1.05761482328	0.000123918176721	0.00121670955899	yes	down	517.91	543.15	652.46	1198.16	1396.4	1544.28	571.173333333	1379.61333333
ENSCHIG00000018255	IFT57	intraflagellar transport 57 [Source:HGNC Symbol;Acc:HGNC:17367]	0.365	-1.45439726128	0.00195178837113	0.0110172224439	yes	down	0.24	0.22	0.39	0.42	1.12	1.19	0.283333333333	0.91
ENSCHIG00000018259	ADARB1	adenosine deaminase RNA specific B1 [Source:HGNC Symbol;Acc:HGNC:226]	2.244	1.16599518204	4.04580877684E-6	6.98797570636E-5	yes	up	35.15	31.09	37.35	16.33	14.9	24.29	34.53	18.5066666667
ENSCHIG00000018260	RO60	Ro60, Y RNA binding protein [Source:HGNC Symbol;Acc:HGNC:11313]	0.235	-2.09020378671	0.000263486886829	0.00229944312749	yes	down	0.72	0.21	1.04	0.82	3.76	2.53	0.656666666667	2.37
ENSCHIG00000018267		-	0.370	-1.43628433293	0.00202638878016	0.011347719152	yes	down	5.53	3.45	9.59	12.2	11.01	5.71	6.19	9.64
ENSCHIG00000018269	FGF2	fibroblast growth factor 2 [Source:HGNC Symbol;Acc:HGNC:3676]	0.048	-4.38985749124	3.80793232198E-19	5.10224467182E-17	yes	down	0.57	0.51	3.48	13.8	38.78	43.07	1.52	31.8833333333
ENSCHIG00000018282	PIM3	Pim-3 proto-oncogene, serine/threonine kinase [Source:HGNC Symbol;Acc:HGNC:19310]	2.028	1.02012168566	0.000983915196423	0.00646659596588	yes	up	24.83	28.4	24.67	17.25	13.37	14.4	25.9666666667	15.0066666667
ENSCHIG00000018284	SLC38A9	solute carrier family 38 member 9 [Source:HGNC Symbol;Acc:HGNC:26907]	0.357	-1.48742220549	6.83138449608E-5	0.000739137971782	yes	down	3	1.94	6.08	8.61	15.63	9.31	3.67333333333	11.1833333333
ENSCHIG00000018290	SPIDR	scaffold protein involved in DNA repair [Source:HGNC Symbol;Acc:HGNC:28971]	2.196	1.13495221123	0.000245269658561	0.00216755630967	yes	up	53.69	65.04	52.97	35.21	27.42	28.26	57.2333333333	30.2966666667
ENSCHIG00000018298	SLC16A5	solute carrier family 16 member 5 [Source:HGNC Symbol;Acc:HGNC:10926]	2.650	1.40589045318	0.000117331927442	0.00116497606102	yes	up	18.52	21.98	20.94	12.44	6.39	8.5	20.48	9.11
ENSCHIG00000018307	TFAP2A	transcription factor AP-2 alpha [Source:HGNC Symbol;Acc:HGNC:11742]	0.397	-1.33351024501	1.11506715386E-9	4.63129520172E-8	yes	down	17.67	14.97	25.41	51.01	52.36	64.52	19.35	55.9633333333
ENSCHIG00000018312	COL6A3	collagen type VI alpha 3 chain [Source:HGNC Symbol;Acc:HGNC:2213]	129.902	7.02128442319	4.39538764825E-35	2.15943767237E-32	yes	up	6.31	2.88	8.33	0.08	0.07	0.01	5.84	0.0533333333333
ENSCHIG00000018314	CLK1	CDC like kinase 1 [Source:HGNC Symbol;Acc:HGNC:2068]	0.212	-2.23575257908	0.000390471245089	0.00317183163877	yes	down	1.02	0.93	1.44	1.66	12.99	2.95	1.13	5.86666666667
ENSCHIG00000018316	TSPAN1	tetraspanin 1 [Source:HGNC Symbol;Acc:HGNC:20657]	0.300	-1.737747896	0.000928037240966	0.00619296949548	yes	down	0.94	0.67	1.44	2	3.66	5.42	1.01666666667	3.69333333333
ENSCHIG00000018318	ITPR1	inositol 1,4,5-trisphosphate receptor type 1 [Source:HGNC Symbol;Acc:HGNC:6180]	0.403	-1.31196062695	0.000674155671963	0.00482996487561	yes	down	3.56	2.5	5.87	4.21	5.56	13.1	3.97666666667	7.62333333333
ENSCHIG00000018326	FRY	FRY microtubule binding protein [Source:HGNC Symbol;Acc:HGNC:20367]	2.642	1.40175708403	5.32078329797E-5	0.000600682471894	yes	up	20.03	10.09	32.4	21.02	12.46	8.15	20.84	13.8766666667
ENSCHIG00000018333	CYTIP	cytohesin 1 interacting protein [Source:HGNC Symbol;Acc:HGNC:9506]	4.435	2.14893995352	0.00340944361616	0.0168975930605	yes	up	0.83	1	2.24	0.03	0.29	0.27	1.35666666667	0.196666666667
ENSCHIG00000018334	CKAP5	cytoskeleton associated protein 5 [Source:HGNC Symbol;Acc:HGNC:28959]	0.485	-1.04435747725	0.000290042845829	0.00249994694602	yes	down	16.05	9.26	25.68	29.85	37.3	51.69	16.9966666667	39.6133333333
ENSCHIG00000018339	DPYSL3	dihydropyrimidinase like 3 [Source:HGNC Symbol;Acc:HGNC:3015]	0.298	-1.74517525432	1.05300140882E-6	2.22776135375E-5	yes	down	25.1	15.83	18.61	45.16	47.86	110.11	19.8466666667	67.71
ENSCHIG00000018347	STXBP1	syntaxin binding protein 1 [Source:HGNC Symbol;Acc:HGNC:11444]	0.461	-1.11703715975	0.00408206330322	0.0194708988555	yes	down	2.11	1.9	4.85	7.36	4.47	9.72	2.95333333333	7.18333333333
ENSCHIG00000018348	KCNQ5	potassium voltage-gated channel subfamily Q member 5 [Source:HGNC Symbol;Acc:HGNC:6299]	10.303	3.36494505782	1.66381576502E-26	4.24433002366E-24	yes	up	2.77	2.24	3.83	0.3	0.27	0.42	2.94666666667	0.33
ENSCHIG00000018361		-	0.470	-1.08903603955	0.00493899375485	0.0225062700646	yes	down	3.53	2.52	2.84	6.15	5.33	6.9	2.96333333333	6.12666666667
ENSCHIG00000018369	MOV10L1	Mov10 like RISC complex RNA helicase 1 [Source:HGNC Symbol;Acc:HGNC:7201]	0.072	-3.80089565333	0.0076921589255	0.0314927432552	yes	down	0	0.04	0	0.2	0.2	0.28	0.0133333333333	0.226666666667
ENSCHIG00000018376	BRAF	B-Raf proto-oncogene, serine/threonine kinase [Source:HGNC Symbol;Acc:HGNC:1097]	0.443	-1.17500682057	0.0138785309243	0.0489654281647	yes	down	1.05	0.37	2.05	2.09	3.36	3.08	1.15666666667	2.84333333333
ENSCHIG00000018378	SERPINB12	serpin family B member 12 [Source:HGNC Symbol;Acc:HGNC:14220]	6.396	2.67707630975	0.00623157988105	0.0269257026457	yes	up	0.12	0.1	0.3	0.05	0.01	0.03	0.173333333333	0.03
ENSCHIG00000018383	RND2	Rho family GTPase 2 [Source:HGNC Symbol;Acc:HGNC:18315]	0.364	-1.45753174862	0.0119961050456	0.0442533764315	yes	down	1.75	1.77	1.42	4.32	6.35	5.81	1.64666666667	5.49333333333
ENSCHIG00000018385	TRIM45	tripartite motif containing 45 [Source:HGNC Symbol;Acc:HGNC:19018]	0.477	-1.06736470597	0.0032130892806	0.0161491463927	yes	down	4.57	2.58	7.62	8.23	9.42	18.94	4.92333333333	12.1966666667
ENSCHIG00000018391	PARP14	poly(ADP-ribose) polymerase family member 14 [Source:HGNC Symbol;Acc:HGNC:29232]	0.266	-1.90882163883	0.000519327629512	0.00396573995815	yes	down	0.66	0.37	3.57	5.21	7.82	4.26	1.53333333333	5.76333333333
ENSCHIG00000018393	ZNFX1	zinc finger NFX1-type containing 1 [Source:HGNC Symbol;Acc:HGNC:29271]	0.460	-1.11909349668	0.00181248485908	0.0103800017188	yes	down	15.9	10.21	32.89	61.92	35.5	40.1	19.6666666667	45.84
ENSCHIG00000018405	SERPINB1	serpin family B member 1 [Source:HGNC Symbol;Acc:HGNC:3311]	2.221	1.15133808899	1.05725103736E-5	0.000156522712171	yes	up	119.62	117.22	118.32	63.32	60.59	69.13	118.386666667	64.3466666667
ENSCHIG00000018410	HOGA1	4-hydroxy-2-oxoglutarate aldolase 1 [Source:HGNC Symbol;Acc:HGNC:25155]	3.411	1.77012128492	0.00381797717882	0.0184568029435	yes	up	2.86	2.4	2.95	0.71	0.59	1.65	2.73666666667	0.983333333333
ENSCHIG00000018422	FASN	fatty acid synthase [Source:NCBI gene (formerly Entrezgene);Acc:100861286]	3.117	1.63996856162	2.79244773939E-7	6.91078717592E-6	yes	up	59.69	54.01	50.37	20.68	11.71	23.28	54.69	18.5566666667
ENSCHIG00000018426	MFAP2	microfibril associated protein 2 [Source:HGNC Symbol;Acc:HGNC:7033]	0.125	-3.00354812788	1.78933466296E-8	5.86062328499E-7	yes	down	0.84	0.42	0.58	4.31	4.69	8.8	0.613333333333	5.93333333333
ENSCHIG00000018432	LPGAT1	lysophosphatidylglycerol acyltransferase 1 [Source:HGNC Symbol;Acc:HGNC:28985]	0.341	-1.55426693796	0.000114070969251	0.00113685304817	yes	down	0.86	0.53	1.68	1.82	4.61	3.61	1.02333333333	3.34666666667
ENSCHIG00000018436	ELF2	E74 like ETS transcription factor 2 [Source:HGNC Symbol;Acc:HGNC:3317]	0.486	-1.04149834832	0.00174937923621	0.0100981355824	yes	down	1.94	1.69	3.17	3.45	5.59	5.29	2.26666666667	4.77666666667
ENSCHIG00000018440	JADE3	jade family PHD finger 3 [Source:HGNC Symbol;Acc:HGNC:22982]	0.376	-1.40969621671	0.00390864547682	0.0188265004539	yes	down	0.39	0.25	0.91	0.69	1.8	2.09	0.516666666667	1.52666666667
ENSCHIG00000018447	CARS2	cysteinyl-tRNA synthetase 2, mitochondrial [Source:HGNC Symbol;Acc:HGNC:25695]	2.105	1.07364511874	0.00159049241028	0.0094019081205	yes	up	42.04	50.9	32.08	23.07	20.87	27.49	41.6733333333	23.81
ENSCHIG00000018457	MYO6	myosin VI [Source:HGNC Symbol;Acc:HGNC:7605]	0.428	-1.22484821262	0.00223395936647	0.0122250292889	yes	down	3.44	2.05	8.82	7.49	13.71	17.57	4.77	12.9233333333
ENSCHIG00000018468	NUP210	nucleoporin 210 [Source:HGNC Symbol;Acc:HGNC:30052]	15.010	3.90786632687	7.40952282455E-17	7.61917211377E-15	yes	up	2.39	2.21	1.64	0.24	0.11	0.14	2.08	0.163333333333
ENSCHIG00000018469		-	0.421	-1.24889592706	0.00261388225722	0.0138321188348	yes	down	0.71	0.41	1.18	1.35	2.5	2.32	0.766666666667	2.05666666667
ENSCHIG00000018477	CHCHD4	coiled-coil-helix-coiled-coil-helix domain containing 4 [Source:HGNC Symbol;Acc:HGNC:26467]	2.515	1.33029586389	0.000125891152973	0.00123152370515	yes	up	65.5	68.17	72	34.15	31.25	30.53	68.5566666667	31.9766666667
ENSCHIG00000018488	RNGTT	RNA guanylyltransferase and 5'-phosphatase [Source:HGNC Symbol;Acc:HGNC:10073]	0.392	-1.35127876016	0.00574024604565	0.0251800144827	yes	down	0.6	0.44	1.06	0.83	3.21	2.01	0.7	2.01666666667
ENSCHIG00000018495		-	0.067	-3.90902056157	0.000244744241891	0.00216435491245	yes	down	0.33	0	0.63	8.64	2.13	0.52	0.32	3.76333333333
ENSCHIG00000018497	CDKN2C	cyclin dependent kinase inhibitor 2C [Source:HGNC Symbol;Acc:HGNC:1789]	5.969	2.57750969356	1.41967573627E-8	4.74357648404E-7	yes	up	17.54	13.33	13	2.68	3.01	1.79	14.6233333333	2.49333333333
ENSCHIG00000018498	TLR4	toll like receptor 4 [Source:NCBI gene (formerly Entrezgene);Acc:100860955]	7.484	2.90380515382	1.13399251256E-6	2.36888357152E-5	yes	up	0.81	0.82	1.57	0.13	0.2	0.19	1.06666666667	0.173333333333
ENSCHIG00000018502	AP1S2	adaptor related protein complex 1 subunit sigma 2 [Source:HGNC Symbol;Acc:HGNC:560]	0.387	-1.36888286068	0.00134466112034	0.00821395480833	yes	down	3.09	3.84	2.7	5.69	15.65	11.22	3.21	10.8533333333
ENSCHIG00000018513	TMEM14A	transmembrane protein 14A [Source:HGNC Symbol;Acc:HGNC:21076]	0.247	-2.01536083537	9.80448666393E-7	2.0943078196E-5	yes	down	1.95	1.03	2.05	4.25	9.85	9.68	1.67666666667	7.92666666667
ENSCHIG00000018522	C1QL2	complement C1q like 2 [Source:HGNC Symbol;Acc:HGNC:24181]	138.059	7.10914589775	6.65990884578E-7	1.49229207499E-5	yes	up	0.23	0.33	0.18	0	0	0	0.246666666667	0
ENSCHIG00000018526	MICU3	mitochondrial calcium uptake family member 3 [Source:HGNC Symbol;Acc:HGNC:27820]	0.189	-2.40429122087	0.0138625229099	0.0489450003725	yes	down	0.14	0.1	0.34	0.34	2.44	0.51	0.193333333333	1.09666666667
ENSCHIG00000018530	APRT	adenine phosphoribosyltransferase [Source:HGNC Symbol;Acc:HGNC:626]	2.041	1.02905946741	0.00879553524285	0.0349006206989	yes	up	192.05	221.58	116.11	126.01	105.72	88.76	176.58	106.83
ENSCHIG00000018533	SAYSD1	SAYSVFN motif domain containing 1 [Source:HGNC Symbol;Acc:HGNC:21025]	2.322	1.21537133784	0.0114529333165	0.0427470907268	yes	up	9.32	11.51	10.81	6.58	4.54	5	10.5466666667	5.37333333333
ENSCHIG00000018535	RHBG	Rh family B glycoprotein [Source:HGNC Symbol;Acc:HGNC:14572]	3.482	1.8000292631	0.00121680071206	0.00764607363593	yes	up	2.3	2.88	3.43	0.79	0.85	0.67	2.87	0.77
ENSCHIG00000018536	IFI44L	interferon induced protein 44 like [Source:HGNC Symbol;Acc:HGNC:17817]	0.140	-2.83521613587	0.0140352225007	0.0493054095529	yes	down	0.49	0.45	3.25	10.78	20.84	3.37	1.39666666667	11.6633333333
ENSCHIG00000018544	RIPK2	receptor interacting serine/threonine kinase 2 [Source:HGNC Symbol;Acc:HGNC:10020]	0.497	-1.0075358568	0.00217798640232	0.0119929388239	yes	down	5.26	4.57	9.04	10.54	18.61	12.7	6.29	13.95
ENSCHIG00000018547	ANKRD35	ankyrin repeat domain 35 [Source:HGNC Symbol;Acc:HGNC:26323]	7.299	2.86762997451	1.25126305375E-6	2.5535391397E-5	yes	up	0.55	0.36	0.99	0.12	0.12	0.04	0.633333333333	0.0933333333333
ENSCHIG00000018551		-	2.297	1.19944921689	0.00132118221737	0.00809566840895	yes	up	85.89	95.8	69.67	36.23	63.67	32.64	83.7866666667	44.18
ENSCHIG00000018553	MIER3	MIER family member 3 [Source:HGNC Symbol;Acc:HGNC:26678]	0.306	-1.7074127912	0.00703637868209	0.0295091884976	yes	down	0.36	0.31	1.5	1.31	3.9	2.22	0.723333333333	2.47666666667
ENSCHIG00000018560	NOP2	NOP2 nucleolar protein [Source:HGNC Symbol;Acc:HGNC:7867]	2.316	1.21178755101	0.00135961298739	0.00828445855661	yes	up	59.23	73.61	53.25	42.56	31.3	21.8	62.03	31.8866666667
ENSCHIG00000018562	ZNF800	zinc finger protein 800 [Source:HGNC Symbol;Acc:HGNC:27267]	0.485	-1.04376498338	0.005205208461	0.0233899357165	yes	down	1.28	1.24	3.72	3.27	5.61	6.78	2.08	5.22
ENSCHIG00000018580	CDCA2	cell division cycle associated 2 [Source:HGNC Symbol;Acc:HGNC:14623]	3.411	1.77029003524	0.000571782845559	0.00425405736067	yes	up	1.97	1.07	2.47	0.79	0.78	0.18	1.83666666667	0.583333333333
ENSCHIG00000018588	UHRF1	ubiquitin like with PHD and ring finger domains 1 [Source:HGNC Symbol;Acc:HGNC:12556]	4.682	2.22710595945	5.29146634144E-7	1.23576234189E-5	yes	up	25.88	22.31	20.93	10.6	6.22	7.04	23.04	7.95333333333
ENSCHIG00000018601		-	0.165	-2.5987741439	0.0112987172907	0.0423374954601	yes	down	0	0.15	0.52	1.81	0.63	1.78	0.223333333333	1.40666666667
ENSCHIG00000018607	PADI1	peptidyl arginine deiminase 1 [Source:HGNC Symbol;Acc:HGNC:18367]	0.187	-2.42077318615	0.000518191640865	0.00396185136373	yes	down	0.05	0.07	0.17	0.58	0.52	0.66	0.0966666666667	0.586666666667
ENSCHIG00000018610	ALOX15B	arachidonate 15-lipoxygenase type B [Source:HGNC Symbol;Acc:HGNC:434]	0.168	-2.56958491018	0.00345000023752	0.0170577593609	yes	down	0.02	0.04	0.13	0.35	0.35	0.44	0.0633333333333	0.38
ENSCHIG00000018611	MTG1	mitochondrial ribosome associated GTPase 1 [Source:HGNC Symbol;Acc:HGNC:32159]	2.466	1.30214914422	0.000217384726113	0.00195498874027	yes	up	17.61	17.15	12.98	8.43	7.97	7.15	15.9133333333	7.85
ENSCHIG00000018617	POLD1	DNA polymerase delta 1, catalytic subunit [Source:HGNC Symbol;Acc:HGNC:9175]	3.186	1.67180900154	2.04086959083E-5	0.00026991431481	yes	up	34.75	35.91	25.62	17.52	9.51	8.9	32.0933333333	11.9766666667
ENSCHIG00000018628	DALRD3	DALR anticodon binding domain containing 3 [Source:HGNC Symbol;Acc:HGNC:25536]	2.175	1.12086469945	0.000840742931279	0.00574572642113	yes	up	31.96	34.32	23.52	17.75	14.14	18.45	29.9333333333	16.78
ENSCHIG00000018644		-	2.679	1.4216371865	0.000617551486433	0.00450595185233	yes	up	10.23	14.53	11.42	6.93	3.44	5.94	12.06	5.43666666667
ENSCHIG00000018645	ANKRD1	ankyrin repeat domain 1 [Source:HGNC Symbol;Acc:HGNC:15819]	0.057	-4.1322190573	4.44208139354E-6	7.49671878948E-5	yes	down	14.82	8.54	72.65	219.42	868.68	647.1	32.0033333333	578.4
ENSCHIG00000018656		-	0.292	-1.77390228454	0.00012524771029	0.00122703905243	yes	down	0.79	0.41	1.33	1.59	4.13	4.43	0.843333333333	3.38333333333
ENSCHIG00000018659	ATIC	5-aminoimidazole-4-carboxamide ribonucleotide formyltransferase/IMP cyclohydrolase [Source:HGNC Symbol;Acc:HGNC:794]	0.465	-1.10344967977	5.18749406893E-6	8.55872000303E-5	yes	down	18.36	12.11	25.84	36.3	49.61	53.44	18.77	46.45
ENSCHIG00000018661	PCM1	pericentriolar material 1 [Source:HGNC Symbol;Acc:HGNC:8727]	0.297	-1.75086981861	0.000606707260456	0.004448851194	yes	down	0.58	0.27	1.51	1.06	4.52	2.94	0.786666666667	2.84
ENSCHIG00000018662	CDH2	cadherin 2 [Source:HGNC Symbol;Acc:HGNC:1759]	0.189	-2.40295904252	1.81892087267E-5	0.00024545254706	yes	down	0.28	0.13	0.64	0.82	2.14	3.35	0.35	2.10333333333
ENSCHIG00000018670	NID2	nidogen 2 [Source:HGNC Symbol;Acc:HGNC:13389]	3.735	1.9009749758	0.000562552008836	0.00420645569178	yes	up	1.4	0.69	4.01	0.49	0.29	1	2.03333333333	0.593333333333
ENSCHIG00000018699	SUCLA2	succinate-CoA ligase ADP-forming subunit beta [Source:HGNC Symbol;Acc:HGNC:11448]	0.339	-1.55984623358	0.00308815019708	0.0156771191597	yes	down	1.65	0.77	2.33	1.74	9.68	4.24	1.58333333333	5.22
ENSCHIG00000018704	CDHR4	cadherin related family member 4 [Source:HGNC Symbol;Acc:HGNC:34527]	3.114	1.63859971426	6.95643015563E-6	0.000109592691229	yes	up	10.47	9.81	7.16	3.39	3.14	4.67	9.14666666667	3.73333333333
ENSCHIG00000018709	ZNF821	zinc finger protein 821 [Source:HGNC Symbol;Acc:HGNC:28043]	0.320	-1.64459513983	8.37005515037E-7	1.83009220507E-5	yes	down	2.83	3.4	5.06	14.87	9.61	12.56	3.76333333333	12.3466666667
ENSCHIG00000018726	DNASE1	deoxyribonuclease 1 [Source:HGNC Symbol;Acc:HGNC:2956]	2.590	1.37269126671	0.00130734756718	0.00803985418574	yes	up	9.13	5.84	5.99	4.48	2.48	2.23	6.98666666667	3.06333333333
ENSCHIG00000018734	MARCHF7	membrane associated ring-CH-type finger 7 [Source:HGNC Symbol;Acc:HGNC:17393]	0.219	-2.19097938614	4.21325353828E-5	0.000495468157671	yes	down	1.32	0.89	3.22	3.16	16.95	6.31	1.81	8.80666666667
ENSCHIG00000018749	ENPP5	ectonucleotide pyrophosphatase/phosphodiesterase family member 5 [Source:HGNC Symbol;Acc:HGNC:13717]	0.263	-1.9251914273	5.56103989227E-5	0.000625145713313	yes	down	0.72	0.56	2.24	2.28	4.8	6.16	1.17333333333	4.41333333333
ENSCHIG00000018750	ADGRL2	adhesion G protein-coupled receptor L2 [Source:HGNC Symbol;Acc:HGNC:18582]	0.274	-1.86783579379	7.63540411784E-5	0.000805386215897	yes	down	1.65	0.47	3.58	4.57	8.63	9.58	1.9	7.59333333333
ENSCHIG00000018755	AP3B1	adaptor related protein complex 3 subunit beta 1 [Source:HGNC Symbol;Acc:HGNC:566]	0.478	-1.06466493769	0.0036519718797	0.0177970516877	yes	down	4.77	3.07	12.4	9.76	18.21	17.43	6.74666666667	15.1333333333
ENSCHIG00000018766	EGR2	early growth response 2 [Source:HGNC Symbol;Acc:HGNC:3239]	0.081	-3.62518301086	5.37432815753E-22	9.63384635266E-20	yes	down	0.47	0.25	1.11	7.61	7.89	9.58	0.61	8.36
ENSCHIG00000018771	STARD3NL	STARD3 N-terminal like [Source:HGNC Symbol;Acc:HGNC:19169]	0.421	-1.24834946068	0.000154513845944	0.00145260536247	yes	down	5.43	2.98	6.12	9.32	12.04	16.78	4.84333333333	12.7133333333
ENSCHIG00000018772	PRDM5	PR/SET domain 5 [Source:HGNC Symbol;Acc:HGNC:9349]	182.525	7.51195255903	4.06959863405E-8	1.21679071515E-6	yes	up	1.04	0.47	0.67	0	0	0	0.726666666667	0
ENSCHIG00000018791	GALC	galactosylceramidase [Source:HGNC Symbol;Acc:HGNC:4115]	10.264	3.35949681971	8.79225602606E-7	1.89821903101E-5	yes	up	0.39	0.23	0.68	0.03	0.08	0.04	0.433333333333	0.05
ENSCHIG00000018794		-	2.396	1.26045133125	6.97054992551E-5	0.000751742640341	yes	up	250.39	246.65	285.12	135.65	124.53	115.44	260.72	125.206666667
ENSCHIG00000018822	DDI2	DNA damage inducible 1 homolog 2 [Source:HGNC Symbol;Acc:HGNC:24578]	0.488	-1.03529707	0.0053181771881	0.0237767510617	yes	down	2.17	1.19	4.58	3.59	5.06	5.29	2.64666666667	4.64666666667
ENSCHIG00000018867	PTPRU	protein tyrosine phosphatase receptor type U [Source:HGNC Symbol;Acc:HGNC:9683]	3.698	1.88657047248	0.00383174246153	0.0185031174926	yes	up	0.6	0.46	0.32	0.19	0.09	0.18	0.46	0.153333333333
ENSCHIG00000018886	MXRA5	matrix remodeling associated 5 [Source:HGNC Symbol;Acc:HGNC:7539]	15.278	3.93341299486	4.27028405658E-17	4.64305885332E-15	yes	up	0.88	0.8	2.39	0.14	0.08	0.07	1.35666666667	0.0966666666667
ENSCHIG00000018891	QKI	QKI, KH domain containing RNA binding [Source:HGNC Symbol;Acc:HGNC:21100]	0.452	-1.14619699214	0.000151183592506	0.00142736680042	yes	down	24.61	14.22	32.92	33.82	50.28	55.22	23.9166666667	46.44
ENSCHIG00000018894		-	4.386	2.1328699842	1.93378741844E-6	3.76124488352E-5	yes	up	5.08	6.44	6.53	1.6	1.75	1.49	6.01666666667	1.61333333333
ENSCHIG00000018895		-	0.406	-1.30081229992	2.30815772752E-7	5.92644790951E-6	yes	down	35.55	32.77	43.91	106.92	90.91	107.98	37.41	101.936666667
ENSCHIG00000018896	CFD	complement factor D [Source:HGNC Symbol;Acc:HGNC:2771]	0.468	-1.09516995765	0.0125657397506	0.0457296399976	yes	down	2.63	2.62	5.08	7.85	6.66	10.7	3.44333333333	8.40333333333
ENSCHIG00000018917	MBLAC1	metallo-beta-lactamase domain containing 1 [Source:HGNC Symbol;Acc:HGNC:22180]	99.676	6.63917186591	1.04909868618E-5	0.000155489319242	yes	up	0.96	2.5	1.77	0	0	0	1.74333333333	0
ENSCHIG00000018930	CASP14	caspase 14 [Source:HGNC Symbol;Acc:HGNC:1502]	36.682	5.19698738104	0.00809220022848	0.0327764995514	yes	up	0.02	0.07	0.23	0	0	0	0.106666666667	0
ENSCHIG00000018936	FAM171A2	family with sequence similarity 171 member A2 [Source:HGNC Symbol;Acc:HGNC:30480]	0.415	-1.2703529688	5.7687921771E-5	0.000645219462304	yes	down	2.6	2.73	4.69	7.59	6.9	13.51	3.34	9.33333333333
ENSCHIG00000018949	FTH1	ferritin heavy chain 1 [Source:NCBI gene (formerly Entrezgene);Acc:100860752]	0.491	-1.02702280815	4.24318297839E-5	0.000498545812298	yes	down	2552.16	2410.62	2625.25	6143.73	5327.79	5760.16	2529.34333333	5743.89333333
ENSCHIG00000018973	SOLD1	secreted protein of Ly-6 domain 1 [Source:NCBI gene (formerly Entrezgene);Acc:100860888]	0.023	-5.47132154525	1.05764446254E-20	1.61260388455E-18	yes	down	0.8	0.35	0.07	8.91	10.89	11.97	0.406666666667	10.59
ENSCHIG00000018974	LRP2	LDL receptor related protein 2 [Source:HGNC Symbol;Acc:HGNC:6694]	75.324	6.23503067319	1.89354985616E-20	2.85431123205E-18	yes	up	0.74	0.3	1.23	0.01	0.01	0	0.756666666667	0.00666666666667
ENSCHIG00000018985	RAB3B	RAB3B, member RAS oncogene family [Source:HGNC Symbol;Acc:HGNC:9778]	0.085	-3.55846966831	5.77268568819E-7	1.32482137809E-5	yes	down	0.03	0.03	0.31	0.68	1.24	3.21	0.123333333333	1.71
ENSCHIG00000018996	RPRD1A	regulation of nuclear pre-mRNA domain containing 1A [Source:HGNC Symbol;Acc:HGNC:25560]	0.388	-1.36406308173	0.000488942016224	0.00378844383482	yes	down	2.87	1.61	4.86	6.07	9.98	10.55	3.11333333333	8.86666666667
ENSCHIG00000019005	STRN3	striatin 3 [Source:HGNC Symbol;Acc:HGNC:15720]	0.296	-1.75665531266	0.00071753257881	0.00506549742305	yes	down	2.92	1.11	8.12	5.99	24.31	15.9	4.05	15.4
ENSCHIG00000019015	ANKRD50	ankyrin repeat domain containing 50 [Source:HGNC Symbol;Acc:HGNC:29223]	0.121	-3.04392120896	1.29852665028E-8	4.37181624769E-7	yes	down	0.45	0.4	1.7	2.8	6.27	6.68	0.85	5.25
ENSCHIG00000019020	KIF5B	kinesin family member 5B [Source:HGNC Symbol;Acc:HGNC:6324]	0.364	-1.45923012435	0.00323070858322	0.0162085285009	yes	down	4.23	2.21	10.24	5.94	28.66	14.78	5.56	16.46
ENSCHIG00000019033	CA5B	carbonic anhydrase 5B [Source:HGNC Symbol;Acc:HGNC:1378]	0.455	-1.13522135649	0.00046199187465	0.0036219398447	yes	down	4.86	3.82	7.7	8.25	13.46	12.95	5.46	11.5533333333
ENSCHIG00000019038	HERPUD1	homocysteine inducible ER protein with ubiquitin like domain 1 [Source:HGNC Symbol;Acc:HGNC:13744]	2.154	1.10671938184	4.28418722432E-6	7.31399530638E-5	yes	up	22.01	25.2	31.95	13.72	13.78	16.26	26.3866666667	14.5866666667
ENSCHIG00000019046	FAAP100	FA core complex associated protein 100 [Source:HGNC Symbol;Acc:HGNC:26171]	4.147	2.05220060217	6.07556896316E-5	0.000670486042399	yes	up	3.82	9.45	6.9	3.22	1.34	1.16	6.72333333333	1.90666666667
ENSCHIG00000019054	LETM1	leucine zipper and EF-hand containing transmembrane protein 1 [Source:HGNC Symbol;Acc:HGNC:6556]	2.031	1.02249099382	0.000248014631995	0.00218744288126	yes	up	148.19	147.96	165.14	101.95	70.62	96.9	153.763333333	89.8233333333
ENSCHIG00000019059	DDX39A	DExD-box helicase 39A [Source:HGNC Symbol;Acc:HGNC:17821]	2.259	1.17556525182	0.00088137768846	0.00594775301938	yes	up	91.59	94.91	76.96	61.98	39.73	36.67	87.82	46.1266666667
ENSCHIG00000019061	UCHL1	ubiquitin C-terminal hydrolase L1 [Source:HGNC Symbol;Acc:HGNC:12513]	4.021	2.00754258475	0.00114537567603	0.00729050304342	yes	up	12.78	9.8	1.42	2.69	2.61	2.32	8	2.54
ENSCHIG00000019062	COL12A1	collagen type XII alpha 1 chain [Source:HGNC Symbol;Acc:HGNC:2188]	0.288	-1.79640149303	6.44807286369E-7	1.45253165868E-5	yes	down	6.89	3.95	9.14	15.05	19.6	46.9	6.66	27.1833333333
ENSCHIG00000019070	ANKLE1	ankyrin repeat and LEM domain containing 1 [Source:HGNC Symbol;Acc:HGNC:26812]	3.375	1.75505180711	0.000621806419131	0.00453201217021	yes	up	3.25	3.33	2.2	1.73	0.8	0.52	2.92666666667	1.01666666667
ENSCHIG00000019075	FER1L6	fer-1 like family member 6 [Source:HGNC Symbol;Acc:HGNC:28065]	0.045	-4.48641295012	2.16110491314E-30	8.19058762079E-28	yes	down	0.19	0.09	0.25	2.85	3.66	6.84	0.176666666667	4.45
ENSCHIG00000019078	UHMK1	U2AF homology motif kinase 1 [Source:HGNC Symbol;Acc:HGNC:19683]	0.367	-1.44639270574	0.0059693365491	0.0259958139605	yes	down	1.24	0.89	2.11	2.15	6.61	4.37	1.41333333333	4.37666666667
ENSCHIG00000019092		-	0.454	-1.14032440984	0.00158175969234	0.00936698317808	yes	down	5.84	3.3	12.54	12.07	21.78	18.99	7.22666666667	17.6133333333
ENSCHIG00000019098	MEGF6	multiple EGF like domains 6 [Source:HGNC Symbol;Acc:HGNC:3232]	19.166	4.26051360784	4.26941031016E-26	1.01131656722E-23	yes	up	4.08	3.07	2.43	0.14	0.22	0.25	3.19333333333	0.203333333333
ENSCHIG00000019100	CNOT6	CCR4-NOT transcription complex subunit 6 [Source:HGNC Symbol;Acc:HGNC:14099]	0.396	-1.33698386738	0.00209006821965	0.0116197631742	yes	down	1.93	1.06	2.62	3.19	4.58	4.4	1.87	4.05666666667
ENSCHIG00000019101		-	0.351	-1.51189285839	0.00321864902388	0.0161663685353	yes	down	3.24	1.61	4.77	3.95	20.54	8.71	3.20666666667	11.0666666667
ENSCHIG00000019140	SLC16A11	solute carrier family 16 member 11 [Source:HGNC Symbol;Acc:HGNC:23093]	0.438	-1.1896670976	0.00285808469387	0.014806057259	yes	down	1.73	1.22	2.6	3.86	4	6.25	1.85	4.70333333333
ENSCHIG00000019146	CASP8	caspase 8 [Source:HGNC Symbol;Acc:HGNC:1509]	0.436	-1.19757503896	0.00455896839375	0.0211376147302	yes	down	1.99	0.77	3.67	3.59	7.65	4.61	2.14333333333	5.28333333333
ENSCHIG00000019150	SLC20A1	solute carrier family 20 member 1 [Source:HGNC Symbol;Acc:HGNC:10946]	2.064	1.04533172847	1.17405259335E-5	0.000170765434767	yes	up	81.29	56.53	115.86	46.59	39.65	52.71	84.56	46.3166666667
ENSCHIG00000019153	C8orf82	chromosome 8 open reading frame 82 [Source:HGNC Symbol;Acc:HGNC:33826]	3.463	1.79190147712	0.000928128409876	0.00619296949548	yes	up	7.06	16.13	11.05	4.99	4.03	2.8	11.4133333333	3.94
ENSCHIG00000019180	SRSF7	serine and arginine rich splicing factor 7 [Source:HGNC Symbol;Acc:HGNC:10789]	2.050	1.03537345772	0.0018792821014	0.0106898272192	yes	up	81	62.81	60.75	47.86	46.01	30.37	68.1866666667	41.4133333333
ENSCHIG00000019186	CREG1	cellular repressor of E1A stimulated genes 1 [Source:HGNC Symbol;Acc:HGNC:2351]	3.857	1.94734220609	1.87316814833E-10	9.23701690989E-9	yes	up	24.83	16.8	41.13	6.78	8.99	8.25	27.5866666667	8.00666666667
ENSCHIG00000019187	PHAX	phosphorylated adaptor for RNA export [Source:HGNC Symbol;Acc:HGNC:10241]	0.329	-1.60339051221	0.00191677211008	0.0108658042907	yes	down	1.72	1.15	7.57	5.41	12.67	9.99	3.48	9.35666666667
ENSCHIG00000019207	RDH13	retinol dehydrogenase 13 [Source:HGNC Symbol;Acc:HGNC:19978]	2.420	1.27509553856	5.12242668922E-5	0.000586272562834	yes	up	8.56	6.07	6.47	3.01	2.06	3.36	7.03333333333	2.81
ENSCHIG00000019237		-	2.647	1.40438199256	1.03285792838E-5	0.00015394225191	yes	up	129.35	132.72	82.13	52.04	51.2	55.24	114.733333333	52.8266666667
ENSCHIG00000019251	LSM11	LSM11, U7 small nuclear RNA associated [Source:HGNC Symbol;Acc:HGNC:30860]	0.447	-1.1603574841	0.00356926260448	0.0174903097334	yes	down	0.67	0.33	1.42	1.61	2.14	2.15	0.806666666667	1.96666666667
ENSCHIG00000019256		-	0.048	-4.39291836397	0.000944223478651	0.00627197017742	yes	down	0.02	0	0.02	0.35	0.26	0.37	0.0133333333333	0.326666666667
ENSCHIG00000019264	HAUS4	HAUS augmin like complex subunit 4 [Source:HGNC Symbol;Acc:HGNC:20163]	2.645	1.40332775987	7.95990440568E-5	0.000834029478209	yes	up	43.24	43.17	31.39	22.44	15.82	14.56	39.2666666667	17.6066666667
ENSCHIG00000019272	ORAI1	ORAI calcium release-activated calcium modulator 1 [Source:HGNC Symbol;Acc:HGNC:25896]	3.351	1.74467398398	2.65820509964E-8	8.31422533696E-7	yes	up	50.25	61.56	63.58	24.5	17.63	19.54	58.4633333333	20.5566666667
ENSCHIG00000019284	NOD1	nucleotide binding oligomerization domain containing 1 [Source:HGNC Symbol;Acc:HGNC:16390]	2.812	1.49149846053	3.83060744878E-8	1.15417819949E-6	yes	up	6.52	5.25	7	2.53	2.07	3.08	6.25666666667	2.56
ENSCHIG00000019312	AEBP1	AE binding protein 1 [Source:HGNC Symbol;Acc:HGNC:303]	3.012	1.59050616217	0.000432145270799	0.00344288709739	yes	up	2.17	1.79	2.2	0.57	0.4	1.54	2.05333333333	0.836666666667
ENSCHIG00000019317	KIFAP3	kinesin associated protein 3 [Source:HGNC Symbol;Acc:HGNC:17060]	0.346	-1.53158773311	0.000351442423743	0.0029100397946	yes	down	3.53	1.56	6.48	6.22	17.88	12.59	3.85666666667	12.23
ENSCHIG00000019325	CPPED1	calcineurin like phosphoesterase domain containing 1 [Source:HGNC Symbol;Acc:HGNC:25632]	0.209	-2.25837841813	1.50933621063E-13	1.13114942565E-11	yes	down	2.8	2.55	3.18	12.41	15.55	14.57	2.84333333333	14.1766666667
ENSCHIG00000019326	PRTFDC1	phosphoribosyl transferase domain containing 1 [Source:HGNC Symbol;Acc:HGNC:23333]	0.390	-1.3598555642	0.000141089408303	0.00135009226828	yes	down	1.71	1.56	2.07	4.58	6.51	5.07	1.78	5.38666666667
ENSCHIG00000019339	SLC35A5	solute carrier family 35 member A5 [Source:HGNC Symbol;Acc:HGNC:20792]	0.368	-1.44108853547	0.000300571655156	0.00257231161654	yes	down	3.71	2.24	6.1	6.08	16.52	14.59	4.01666666667	12.3966666667
ENSCHIG00000019346	NPC2	NPC intracellular cholesterol transporter 2 [Source:HGNC Symbol;Acc:HGNC:14537]	0.424	-1.23892225022	4.21877601698E-7	1.01197222179E-5	yes	down	84.54	73.49	146.85	210.9	293.95	318.01	101.626666667	274.286666667
ENSCHIG00000019348	MVD	mevalonate diphosphate decarboxylase [Source:HGNC Symbol;Acc:HGNC:7529]	3.541	1.82403035755	5.63528548292E-8	1.60757122432E-6	yes	up	220.33	250.04	174.69	83.76	59.87	70.75	215.02	71.46
ENSCHIG00000019349	CPXM2	carboxypeptidase X, M14 family member 2 [Source:HGNC Symbol;Acc:HGNC:26977]	76.915	6.26519620305	5.04127937048E-5	0.000579549555484	yes	up	0.21	0.25	0.47	0	0	0	0.31	0
ENSCHIG00000019351	CFAP97	cilia and flagella associated protein 97 [Source:HGNC Symbol;Acc:HGNC:29276]	0.402	-1.3148461457	0.00225319242966	0.0123091867993	yes	down	1.7	0.78	3.07	2.69	6.23	4.58	1.85	4.5
ENSCHIG00000019365	BAZ1A	bromodomain adjacent to zinc finger domain 1A [Source:HGNC Symbol;Acc:HGNC:960]	0.336	-1.57244473773	0.00228736359274	0.0124505039219	yes	down	0.96	0.52	3.09	2.11	7.3	4.29	1.52333333333	4.56666666667
ENSCHIG00000019369	ZNF185	zinc finger protein 185 with LIM domain [Source:HGNC Symbol;Acc:HGNC:12976]	3.452	1.78763666992	5.68715795645E-12	3.49259955057E-10	yes	up	24.45	18.88	29.63	8.97	6.62	8.89	24.32	8.16
ENSCHIG00000019372	CMTM3	CKLF like MARVEL transmembrane domain containing 3 [Source:HGNC Symbol;Acc:HGNC:19174]	0.338	-1.56606111914	1.13403268697E-8	3.88706552782E-7	yes	down	9.54	8.87	16.79	32.78	35.4	44.31	11.7333333333	37.4966666667
ENSCHIG00000019377	HLCS	holocarboxylase synthetase [Source:HGNC Symbol;Acc:HGNC:4976]	2.227	1.15498723922	1.00879249551E-5	0.000151034226331	yes	up	11.78	10.18	14.39	6.91	6.22	6.2	12.1166666667	6.44333333333
ENSCHIG00000019381	SPEG	striated muscle enriched protein kinase [Source:HGNC Symbol;Acc:HGNC:16901]	4.570	2.19230160145	1.76928813519E-15	1.66451114278E-13	yes	up	18.25	18.3	18.98	4.92	3.82	6.56	18.51	5.1
ENSCHIG00000019382	DUS1L	dihydrouridine synthase 1 like [Source:HGNC Symbol;Acc:HGNC:30086]	2.388	1.2557234853	2.91731806046E-5	0.000363705113459	yes	up	67.53	81.36	70.25	39.11	31.13	35.7	73.0466666667	35.3133333333
ENSCHIG00000019384		-	0.319	-1.64680128915	9.70207638597E-6	0.000146247776432	yes	down	3.38	2.03	8.09	7.25	11.4	11.47	4.5	10.04
ENSCHIG00000019385	NSUN2	NOP2/Sun RNA methyltransferase 2 [Source:HGNC Symbol;Acc:HGNC:25994]	2.304	1.20385468303	1.72773927496E-6	3.39030495301E-5	yes	up	73.34	61.83	74.79	39.84	31.42	42.1	69.9866666667	37.7866666667
ENSCHIG00000019391	MLKL	mixed lineage kinase domain like pseudokinase [Source:HGNC Symbol;Acc:HGNC:26617]	0.198	-2.33830185271	8.99863327758E-5	0.000923892185968	yes	down	0.31	0.1	0.55	2.1	1.58	1.55	0.32	1.74333333333
ENSCHIG00000019405	SERPING1	serpin family G member 1 [Source:HGNC Symbol;Acc:HGNC:1228]	0.271	-1.88519813663	1.03639722875E-6	2.1996494783E-5	yes	down	2.54	1.16	3.54	10.72	6.85	14.43	2.41333333333	10.6666666667
ENSCHIG00000019412	RAB8B	RAB8B, member RAS oncogene family [Source:HGNC Symbol;Acc:HGNC:30273]	0.199	-2.32847799064	0.00960647409564	0.0372654908431	yes	down	0.82	0.18	1.46	1.77	7.79	3.14	0.82	4.23333333333
ENSCHIG00000019424		-	0.142	-2.81666613099	0.00197751818942	0.011138759568	yes	down	0.26	0.19	0.22	1.25	2.42	1.97	0.223333333333	1.88
ENSCHIG00000019429	ITGB8	integrin subunit beta 8 [Source:HGNC Symbol;Acc:HGNC:6163]	0.152	-2.71485286066	1.03611944667E-9	4.32205171701E-8	yes	down	0.72	0.5	2.44	3.46	11.33	10.18	1.22	8.32333333333
ENSCHIG00000019431		-	0.208	-2.26204768928	2.11935755728E-6	4.06849175071E-5	yes	down	2.09	1.32	5.43	6.06	20.45	18.04	2.94666666667	14.85
ENSCHIG00000019440	AHR	aryl hydrocarbon receptor [Source:HGNC Symbol;Acc:HGNC:348]	0.153	-2.70528477572	0.00668212693459	0.0284288752043	yes	down	0.05	0	0.16	0.47	0.45	0.55	0.07	0.49
ENSCHIG00000019453		-	6.085	2.60536518138	1.5600143506E-21	2.61944181781E-19	yes	up	39.33	43.79	45.12	8.86	7.02	9.23	42.7466666667	8.37
ENSCHIG00000019454	SULT4A1	sulfotransferase family 4A member 1 [Source:HGNC Symbol;Acc:HGNC:14903]	2.591	1.37357379129	7.23563283498E-5	0.000772984000732	yes	up	6.59	5.39	7.9	3.47	2.91	2.17	6.62666666667	2.85
ENSCHIG00000019458	OSR2	odd-skipped related transciption factor 2 [Source:HGNC Symbol;Acc:HGNC:15830]	0.236	-2.08108544716	0.00360617191932	0.0176255970928	yes	down	0.25	0.28	0.58	2.38	0.81	1.41	0.37	1.53333333333
ENSCHIG00000019466	MYNN	myoneurin [Source:HGNC Symbol;Acc:HGNC:14955]	0.200	-2.32433141278	2.71636437028E-6	5.01846425791E-5	yes	down	0.73	0.56	1.21	2.24	7.51	4.06	0.833333333333	4.60333333333
ENSCHIG00000019473	PAQR6	progestin and adipoQ receptor family member 6 [Source:HGNC Symbol;Acc:HGNC:30132]	22.481	4.49061220064	0.0018204624953	0.0104177890424	yes	up	0.64	1.4	0.48	0	0	0.16	0.84	0.0533333333333
ENSCHIG00000019495	OVOL2	ovo like zinc finger 2 [Source:HGNC Symbol;Acc:HGNC:15804]	2.541	1.34539724187	5.72881700675E-5	0.000641830722927	yes	up	4	4.49	4.15	2.37	1.72	1.8	4.21333333333	1.96333333333
ENSCHIG00000019498	ZKSCAN1	zinc finger with KRAB and SCAN domains 1 [Source:HGNC Symbol;Acc:HGNC:13101]	0.471	-1.08691223676	0.00464545362875	0.0214617027893	yes	down	5.82	3.22	14.6	9.94	17.14	23.08	7.88	16.72
ENSCHIG00000019515	PLEKHA3	pleckstrin homology domain containing A3 [Source:HGNC Symbol;Acc:HGNC:14338]	0.404	-1.30781547048	0.0121427604421	0.0446434914811	yes	down	2.86	0.9	6.09	5.68	10.88	9.65	3.28333333333	8.73666666667
ENSCHIG00000019519	TENT5B	terminal nucleotidyltransferase 5B [Source:HGNC Symbol;Acc:HGNC:28273]	3.597	1.84680367202	5.98459237042E-6	9.61084961182E-5	yes	up	78.86	95.07	103.77	39.68	17.45	13.32	92.5666666667	23.4833333333
ENSCHIG00000019524	CLK4	CDC like kinase 4 [Source:HGNC Symbol;Acc:HGNC:13659]	0.202	-2.30784691094	0.000709645390262	0.00502855026807	yes	down	0.24	0.37	0.69	1.19	4.74	1.15	0.433333333333	2.36
ENSCHIG00000019526	RBM43	RNA binding motif protein 43 [Source:HGNC Symbol;Acc:HGNC:24790]	0.325	-1.62109682501	0.000829334376132	0.00568533359142	yes	down	0.38	0.18	0.72	1.36	1.89	0.97	0.426666666667	1.40666666667
ENSCHIG00000019531	THEM6	thioesterase superfamily member 6 [Source:HGNC Symbol;Acc:HGNC:29656]	2.417	1.27313158649	0.0041487438578	0.0197152925362	yes	up	14.84	16.49	17.42	11.3	5.32	6.85	16.25	7.82333333333
ENSCHIG00000019535	KIF14	kinesin family member 14 [Source:HGNC Symbol;Acc:HGNC:19181]	3.460	1.79095647519	1.48788271642E-6	2.96347811311E-5	yes	up	3.58	1.88	3.21	1.29	0.82	0.7	2.89	0.936666666667
ENSCHIG00000019536	RPS5	ribosomal protein S5 [Source:HGNC Symbol;Acc:HGNC:10426]	2.065	1.04647273922	0.00508770580476	0.0230181822685	yes	up	2802.41	3394.66	2016.55	1860.76	1610.06	1256.68	2737.87333333	1575.83333333
ENSCHIG00000019560	LAMA4	laminin subunit alpha 4 [Source:HGNC Symbol;Acc:HGNC:6484]	19.669	4.29785714278	1.1417686446E-5	0.000166801333377	yes	up	0.45	0.11	0.49	0	0.04	0.03	0.35	0.0233333333333
ENSCHIG00000019587	FLT1	fms related receptor tyrosine kinase 1 [Source:HGNC Symbol;Acc:HGNC:3763]	0.169	-2.56815706606	0.00269566110442	0.0141615621981	yes	down	0.01	0.03	0.08	0.18	0.16	0.45	0.04	0.263333333333
ENSCHIG00000019588	SLC43A1	solute carrier family 43 member 1 [Source:HGNC Symbol;Acc:HGNC:9225]	0.464	-1.10863659281	7.6440350231E-5	0.000805386215897	yes	down	5.73	6.02	9.18	16.38	14.9	17.94	6.97666666667	16.4066666667
ENSCHIG00000019603	CBX2	chromobox 2 [Source:HGNC Symbol;Acc:HGNC:1552]	2.399	1.26225767794	0.00108757813419	0.0070134778561	yes	up	3.39	3.85	3.17	2.33	1.51	1.28	3.47	1.70666666667
ENSCHIG00000019604	LYRM1	LYR motif containing 1 [Source:HGNC Symbol;Acc:HGNC:25074]	0.325	-1.62138268012	0.00349395324474	0.0172166752569	yes	down	1.12	2.55	1.77	6.82	12.12	9.06	1.81333333333	9.33333333333
ENSCHIG00000019610	RLIM	ring finger protein, LIM domain interacting [Source:HGNC Symbol;Acc:HGNC:13429]	0.383	-1.38497225764	0.00137077362003	0.00833714446111	yes	down	1.06	0.48	1.7	1.53	4.28	2.63	1.08	2.81333333333
ENSCHIG00000019614	LDLR	low density lipoprotein receptor [Source:HGNC Symbol;Acc:HGNC:6547]	2.460	1.29867455011	3.73583619533E-6	6.52050883303E-5	yes	up	137.32	99.85	124.94	67.85	44.77	59.28	120.703333333	57.3
ENSCHIG00000019624	ERF	ETS2 repressor factor [Source:HGNC Symbol;Acc:HGNC:3444]	2.027	1.0191502641	0.00301920601981	0.0154223875835	yes	up	51.62	51.19	34.75	28.18	19.91	31.16	45.8533333333	26.4166666667
ENSCHIG00000019632	C6orf62	chromosome 6 open reading frame 62 [Source:HGNC Symbol;Acc:HGNC:20998]	0.351	-1.50967609661	6.2243910109E-6	9.9000655587E-5	yes	down	18.45	9.12	29.39	39.38	80.03	83.61	18.9866666667	67.6733333333
ENSCHIG00000019665	KIFC1	kinesin family member C1 [Source:HGNC Symbol;Acc:HGNC:6389]	3.129	1.64557061197	2.19273062504E-6	4.17910513522E-5	yes	up	76.71	84.49	55.22	32.92	22.66	28.9	72.14	28.16
ENSCHIG00000019672	FAM166A	family with sequence similarity 166 member A [Source:HGNC Symbol;Acc:HGNC:33818]	2.085	1.06009142061	0.00596678934635	0.0259932547387	yes	up	27.54	24.17	16.86	17.9	10.34	11.15	22.8566666667	13.13
ENSCHIG00000019685	C11orf58	chromosome 11 open reading frame 58 [Source:HGNC Symbol;Acc:HGNC:16990]	0.432	-1.21058156573	0.00145220166795	0.00872439090825	yes	down	20.61	11.42	29.85	32.56	74.59	54.15	20.6266666667	53.7666666667
ENSCHIG00000019688		-	0.090	-3.47752136713	0.0100020159901	0.0384458829638	yes	down	2.84	0	0	8.49	12.32	29.36	0.946666666667	16.7233333333
ENSCHIG00000019696	VWA5A	von Willebrand factor A domain containing 5A [Source:HGNC Symbol;Acc:HGNC:6658]	0.286	-1.80600398974	4.44725509627E-11	2.43772061372E-9	yes	down	39.09	28.45	56.89	126.78	133.62	245.57	41.4766666667	168.656666667
ENSCHIG00000019701	TENT2	terminal nucleotidyltransferase 2 [Source:HGNC Symbol;Acc:HGNC:26776]	0.347	-1.52518123384	0.000845057356989	0.00576629930065	yes	down	2.36	1.48	4.36	4.85	15.9	7.44	2.73333333333	9.39666666667
ENSCHIG00000019733	MEDAG	mesenteric estrogen dependent adipogenesis [Source:HGNC Symbol;Acc:HGNC:25926]	32.969	5.0430454497	0.00121531496674	0.00764397962725	yes	up	0.45	0.48	0.7	0	0.05	0	0.543333333333	0.0166666666667
ENSCHIG00000019740	N4BP2	NEDD4 binding protein 2 [Source:HGNC Symbol;Acc:HGNC:29851]	0.281	-1.83392161937	0.00319906636891	0.0161070123323	yes	down	0.15	0.11	0.37	0.32	1.58	0.56	0.21	0.82
ENSCHIG00000019752	PIMREG	PICALM interacting mitotic regulator [Source:HGNC Symbol;Acc:HGNC:25483]	6.878	2.78206135446	3.96269984904E-8	1.18925822393E-6	yes	up	95.34	131.97	72.94	27.93	11.06	6.92	100.083333333	15.3033333333
ENSCHIG00000019754	PWWP2B	PWWP domain containing 2B [Source:HGNC Symbol;Acc:HGNC:25150]	2.256	1.17401225545	0.000335972447739	0.00281178203108	yes	up	8.18	8.61	8.11	4.57	3.22	5.51	8.3	4.43333333333
ENSCHIG00000019755	KCNK7	potassium two pore domain channel subfamily K member 7 [Source:HGNC Symbol;Acc:HGNC:6282]	192.290	7.5871367705	7.86147897498E-8	2.1725524709E-6	yes	up	0.9	3.27	4.78	0	0	0	2.98333333333	0
ENSCHIG00000019758	CNN1	calponin 1 [Source:HGNC Symbol;Acc:HGNC:2155]	4.732	2.2425507939	2.5420367723E-5	0.000324856626056	yes	up	1.5	1.4	1.58	0.25	0.22	0.71	1.49333333333	0.393333333333
ENSCHIG00000019778	RGS12	regulator of G protein signaling 12 [Source:HGNC Symbol;Acc:HGNC:9994]	2.276	1.18622346155	3.02778953759E-5	0.000372921339055	yes	up	41.42	40.97	40.76	21.39	17.54	25.99	41.05	21.64
ENSCHIG00000019783	YIPF6	Yip1 domain family member 6 [Source:HGNC Symbol;Acc:HGNC:28304]	0.444	-1.17182823955	0.00376820714553	0.0182494588483	yes	down	5.42	6.23	9.3	10.32	22.92	13.81	6.98333333333	15.6833333333
ENSCHIG00000019791	SLC37A1	solute carrier family 37 member 1 [Source:HGNC Symbol;Acc:HGNC:11024]	0.330	-1.6011800119	6.14349089821E-8	1.73022095042E-6	yes	down	5.85	8.08	11.89	26.25	23.22	39.49	8.60666666667	29.6533333333
ENSCHIG00000019820	MCM2	minichromosome maintenance complex component 2 [Source:HGNC Symbol;Acc:HGNC:6944]	4.077	2.02745276375	8.23976526136E-6	0.000127241543879	yes	up	99.37	104.66	72.75	45.64	19.39	14.57	92.26	26.5333333333
ENSCHIG00000019844	DYNC2I2	dynein 2 intermediate chain 2 [Source:HGNC Symbol;Acc:HGNC:28296]	2.327	1.21831450295	0.00128822816249	0.00795176667075	yes	up	12.5	15.04	9	7	5.45	6.95	12.18	6.46666666667
ENSCHIG00000019848	IFIH1	interferon induced with helicase C domain 1 [Source:HGNC Symbol;Acc:HGNC:18873]	0.191	-2.38670126456	8.99940126605E-6	0.000137689801377	yes	down	1.14	0.9	7.08	17.72	19.37	10.44	3.04	15.8433333333
ENSCHIG00000019849	SLC7A5	solute carrier family 7 member 5 [Source:HGNC Symbol;Acc:HGNC:11063]	4.314	2.10892750933	1.70373442916E-9	6.76647820445E-8	yes	up	166.32	166.79	111.4	50.9	27.25	40.15	148.17	39.4333333333
ENSCHIG00000019855	TBCD	tubulin folding cofactor D [Source:HGNC Symbol;Acc:HGNC:11581]	2.357	1.23718050552	2.0022728613E-6	3.86610618706E-5	yes	up	79.82	76.16	87.59	42.77	31.79	47.84	81.19	40.8
ENSCHIG00000019856	SMYD3	SET and MYND domain containing 3 [Source:HGNC Symbol;Acc:HGNC:15513]	0.445	-1.16799597631	0.00169843287095	0.00985983021142	yes	down	2.03	1.8	4.87	6.02	7.01	8.22	2.9	7.08333333333
ENSCHIG00000019866	MTOR	mechanistic target of rapamycin kinase [Source:NCBI gene (formerly Entrezgene);Acc:100860902]	2.633	1.3964402086	5.54942195774E-7	1.28022751773E-5	yes	up	39.94	25.26	64.54	17.58	14.41	23.54	43.2466666667	18.51
ENSCHIG00000019868	UFSP1	UFM1 specific peptidase 1 (inactive) [Source:HGNC Symbol;Acc:HGNC:33821]	5.412	2.43621029794	0.001239018069	0.00774532266039	yes	up	7.15	5.08	6.94	1.48	2.38	0	6.39	1.28666666667
ENSCHIG00000019872		-	2.986	1.57832489034	2.21099331991E-9	8.62612540841E-8	yes	up	56.96	46.65	55.36	18.04	15.82	24.49	52.99	19.45
ENSCHIG00000019888	HS3ST6	heparan sulfate-glucosamine 3-sulfotransferase 6 [Source:HGNC Symbol;Acc:HGNC:14178]	3.947	1.98078519554	0.000279625139024	0.00241958739019	yes	up	2.29	3.95	1.1	0.97	0.65	0.76	2.44666666667	0.793333333333
ENSCHIG00000019897	IFNAR2	interferon alpha and beta receptor subunit 2 [Source:HGNC Symbol;Acc:HGNC:5433]	0.450	-1.15287901191	6.74939343729E-5	0.000731459999556	yes	down	5.86	4.74	12.15	16.46	18.95	21.17	7.58333333333	18.86
ENSCHIG00000019901	SMTN	smoothelin [Source:HGNC Symbol;Acc:HGNC:11126]	2.061	1.04355009119	0.00163865679444	0.00960105228719	yes	up	48.08	48.81	34.33	28.35	20.81	29.89	43.74	26.35
ENSCHIG00000019913	IRF1	interferon regulatory factor 1 [Source:HGNC Symbol;Acc:HGNC:6116]	0.290	-1.78571687838	5.79357953605E-5	0.000646684729195	yes	down	2.02	2.78	5.37	19.21	9.26	7.84	3.39	12.1033333333
ENSCHIG00000019915	CA9	carbonic anhydrase 9 [Source:HGNC Symbol;Acc:HGNC:1383]	3.809	1.92932127962	9.64103091969E-6	0.000145492918259	yes	up	7.41	8.97	5.45	2.74	1.59	2.75	7.27666666667	2.36
ENSCHIG00000019928	TMEM151A	transmembrane protein 151A [Source:HGNC Symbol;Acc:HGNC:28497]	0.418	-1.25740307816	0.0129606819488	0.0467056359824	yes	down	0.45	0.54	1.8	1.72	1.85	3.88	0.93	2.48333333333
ENSCHIG00000019936	SEMA3E	semaphorin 3E [Source:HGNC Symbol;Acc:HGNC:10727]	35.007	5.12958798416	0.00943431386052	0.0367929567231	yes	up	0.04	0.01	0.14	0	0	0	0.0633333333333	0
ENSCHIG00000019939		-	0.322	-1.6346242215	0.00028118414405	0.00243149131083	yes	down	3.11	2.1	6.69	5.88	19.59	11.17	3.96666666667	12.2133333333
ENSCHIG00000019941	TANGO2	transport and golgi organization 2 homolog [Source:HGNC Symbol;Acc:HGNC:25439]	2.426	1.27886287354	4.5796606437E-5	0.000533355561358	yes	up	17.99	20.62	16.39	10.3	8.29	8.88	18.3333333333	9.15666666667
ENSCHIG00000019946	F3	coagulation factor III, tissue factor [Source:HGNC Symbol;Acc:HGNC:3541]	0.410	-1.2856670737	4.75469302555E-7	1.12626791043E-5	yes	down	619.56	459.8	1115	1558.98	2115.39	2135.22	731.453333333	1936.53
ENSCHIG00000019953	MACROD1	mono-ADP ribosylhydrolase 1 [Source:HGNC Symbol;Acc:HGNC:29598]	3.029	1.59883124019	1.44030292861E-6	2.88604506768E-5	yes	up	78.23	97.73	66.85	32.89	28.23	38.09	80.9366666667	33.07
ENSCHIG00000019962	GPRC5C	G protein-coupled receptor class C group 5 member C [Source:HGNC Symbol;Acc:HGNC:13309]	2.022	1.01572586568	0.000568943772831	0.00423990963292	yes	up	36.35	46.03	45.24	26.38	18.39	27	42.54	23.9233333333
ENSCHIG00000019963	SDK1	sidekick cell adhesion molecule 1 [Source:HGNC Symbol;Acc:HGNC:19307]	7.450	2.89727667332	2.6309836973E-5	0.000333971279854	yes	up	1.27	0.78	0.24	0.18	0.05	0.14	0.763333333333	0.123333333333
ENSCHIG00000019964	BZW1	basic leucine zipper and W2 domains 1 [Source:HGNC Symbol;Acc:HGNC:18380]	0.300	-1.73719005121	0.000841571861183	0.0057484298345	yes	down	12.98	10.16	29.89	16.41	108.32	47.15	17.6766666667	57.2933333333
ENSCHIG00000019965	PPP1R3E	protein phosphatase 1 regulatory subunit 3E [Source:HGNC Symbol;Acc:HGNC:14943]	9.702	3.2782903184	0.00559487826334	0.0246646926432	yes	up	1.13	0.89	1.73	0.2	0.21	0	1.25	0.136666666667
ENSCHIG00000019983		-	2.337	1.22478845171	5.18197004744E-5	0.00059053979965	yes	up	47.89	63.79	58.54	28.15	27.89	36.53	56.74	30.8566666667
ENSCHIG00000019989	N4BP2L2	NEDD4 binding protein 2 like 2 [Source:HGNC Symbol;Acc:HGNC:26916]	0.269	-1.89478785577	0.00682529011937	0.0289164718727	yes	down	0.22	0.44	0.67	0.37	3.6	1.78	0.443333333333	1.91666666667
ENSCHIG00000020010	SREBF2	sterol regulatory element binding transcription factor 2 [Source:HGNC Symbol;Acc:HGNC:11290]	2.040	1.02854820628	0.000269762188655	0.00234617053151	yes	up	99.22	94.72	101.13	65.27	43.03	62.2	98.3566666667	56.8333333333
ENSCHIG00000020018	SPINK6	serine peptidase inhibitor Kazal type 6 [Source:HGNC Symbol;Acc:HGNC:29486]	0.312	-1.68132970367	0.00489947138678	0.0223958110897	yes	down	0.61	0.78	0.8	2.77	3.88	3.3	0.73	3.31666666667
ENSCHIG00000020031	CRYL1	crystallin lambda 1 [Source:HGNC Symbol;Acc:HGNC:18246]	2.307	1.20588587614	9.2359124793E-5	0.000946056980987	yes	up	181.27	202.45	156.46	101.38	84.21	91.36	180.06	92.3166666667
ENSCHIG00000020044	DOCK4	dedicator of cytokinesis 4 [Source:HGNC Symbol;Acc:HGNC:19192]	0.414	-1.27215438099	0.00282900025372	0.0146990553723	yes	down	0.6	0.45	1.67	1.2	2.63	3.47	0.906666666667	2.43333333333
ENSCHIG00000020048	SLC35E4	solute carrier family 35 member E4 [Source:HGNC Symbol;Acc:HGNC:17058]	2.917	1.54452212513	1.03791950885E-5	0.000154186324735	yes	up	26.73	25.95	20.04	9.95	7.92	12.76	24.24	10.21
ENSCHIG00000020049	NTNG1	netrin G1 [Source:HGNC Symbol;Acc:HGNC:23319]	0.129	-2.94917425955	5.47617297581E-7	1.2721792386E-5	yes	down	0.32	0.14	0.12	0.84	1.85	2.85	0.193333333333	1.84666666667
ENSCHIG00000020053		-	2.063	1.04490384964	0.000189152353502	0.00173520468133	yes	up	43.66	54.86	54.57	26.01	28.95	38.4	51.03	31.12
ENSCHIG00000020073	LRWD1	leucine rich repeats and WD repeat domain containing 1 [Source:HGNC Symbol;Acc:HGNC:21769]	2.280	1.18925521196	2.71090206541E-5	0.000342151435753	yes	up	36.17	31.74	30.91	17.93	14.68	19.32	32.94	17.31
ENSCHIG00000020079		-	5.183	2.37381282594	2.30450692645E-7	5.92644790951E-6	yes	up	133.35	148.72	103.58	50.22	23.6	14.58	128.55	29.4666666667
ENSCHIG00000020094	ID4	inhibitor of DNA binding 4, HLH protein [Source:HGNC Symbol;Acc:HGNC:5363]	49.264	5.62246854432	2.2066473343E-8	7.07033258201E-7	yes	up	0.82	0.47	0.82	0.03	0.02	0	0.703333333333	0.0166666666667
ENSCHIG00000020100	ZNHIT6	zinc finger HIT-type containing 6 [Source:HGNC Symbol;Acc:HGNC:26089]	0.353	-1.5040258696	7.07573683448E-5	0.000759382274348	yes	down	3.82	2.43	4.68	6.48	16.85	12.46	3.64333333333	11.93
ENSCHIG00000020106	DAGLA	diacylglycerol lipase alpha [Source:HGNC Symbol;Acc:HGNC:1165]	0.096	-3.37456037024	3.2699521918E-16	3.26134705445E-14	yes	down	0.15	0.08	0.16	1.43	1.18	2.18	0.13	1.59666666667
ENSCHIG00000020118	RAD54L	RAD54 like [Source:HGNC Symbol;Acc:HGNC:9826]	3.651	1.86811972606	1.80193705746E-5	0.000243905051707	yes	up	8.49	5.68	6.82	3.18	2.08	1.35	6.99666666667	2.20333333333
ENSCHIG00000020131	PHOSPHO1	phosphoethanolamine/phosphocholine phosphatase 1 [Source:HGNC Symbol;Acc:HGNC:16815]	2.833	1.50226337702	0.000258403362354	0.0022610294206	yes	up	1.95	2.04	5.34	0.9	1.09	1.3	3.11	1.09666666667
ENSCHIG00000020142	CXCL8	C-X-C motif chemokine ligand 8 [Source:HGNC Symbol;Acc:HGNC:6025]	0.161	-2.63219667092	0.00621071205651	0.0268787263199	yes	down	8.17	8.95	18.98	31.41	192.19	22.72	12.0333333333	82.1066666667
ENSCHIG00000020144	FUCA2	alpha-L-fucosidase 2 [Source:HGNC Symbol;Acc:HGNC:4008]	0.447	-1.16098714016	0.00555379733481	0.0245570405488	yes	down	5.71	2.26	12.79	12.37	15.94	19.81	6.92	16.04
ENSCHIG00000020147	RRAGD	Ras related GTP binding D [Source:HGNC Symbol;Acc:HGNC:19903]	0.349	-1.51747062603	0.0101981492189	0.0390301354266	yes	down	0.37	0.17	1.02	1.24	2.42	1.62	0.52	1.76
ENSCHIG00000020153	FBXL20	F-box and leucine rich repeat protein 20 [Source:HGNC Symbol;Acc:HGNC:24679]	0.270	-1.88726355687	6.43678169681E-7	1.45253165868E-5	yes	down	1.97	0.86	3.19	6.66	9.62	12.58	2.00666666667	9.62
ENSCHIG00000020170	FDPS	farnesyl diphosphate synthase [Source:HGNC Symbol;Acc:HGNC:3631]	3.142	1.65177332721	2.25801445538E-8	7.2001350362E-7	yes	up	351.43	312.28	281.66	135.8	110.53	119	315.123333333	121.776666667
ENSCHIG00000020177		-	0.392	-1.3511948844	0.00244151956485	0.0130494920679	yes	down	8.74	3.73	14.39	11.94	40.23	23.13	8.95333333333	25.1
ENSCHIG00000020190	EDIL3	EGF like repeats and discoidin domains 3 [Source:HGNC Symbol;Acc:HGNC:3173]	0.140	-2.83150697534	4.08488989752E-6	7.03715123254E-5	yes	down	0.67	0.33	2.9	3.25	10.1	16.24	1.3	9.86333333333
ENSCHIG00000020202	OSR1	odd-skipped related transcription factor 1 [Source:HGNC Symbol;Acc:HGNC:8111]	0.128	-2.96825844991	5.16482947819E-7	1.21259226599E-5	yes	down	0.31	0.44	3.21	6.63	8.8	17.18	1.32	10.87
ENSCHIG00000020210	TRIM2	tripartite motif containing 2 [Source:HGNC Symbol;Acc:HGNC:15974]	0.302	-1.7285475576	0.00556425160616	0.0245705051783	yes	down	0.39	0.32	1.65	0.99	2.61	5.06	0.786666666667	2.88666666667
ENSCHIG00000020214	TIA1	TIA1 cytotoxic granule associated RNA binding protein [Source:HGNC Symbol;Acc:HGNC:11802]	0.326	-1.61496098628	0.00210753060381	0.0116874554596	yes	down	1.02	0.33	3.65	1.39	7.87	4.2	1.66666666667	4.48666666667
ENSCHIG00000020225	EMILIN1	elastin microfibril interfacer 1 [Source:HGNC Symbol;Acc:HGNC:19880]	2.817	1.49435572487	0.00163781031738	0.00960033312421	yes	up	1.38	1.26	1.71	0.71	0.3	0.82	1.45	0.61
ENSCHIG00000020232	TMCC3	transmembrane and coiled-coil domain family 3 [Source:HGNC Symbol;Acc:HGNC:29199]	0.428	-1.22596996113	1.00861113634E-5	0.000151034226331	yes	down	12.58	12.89	25.2	50.36	40.48	43.64	16.89	44.8266666667
ENSCHIG00000020242	ZBTB1	zinc finger and BTB domain containing 1 [Source:HGNC Symbol;Acc:HGNC:20259]	0.218	-2.19908276157	9.97206419908E-5	0.00100592723651	yes	down	0.92	0.27	1.12	1.42	6.16	4.21	0.77	3.93
ENSCHIG00000020243	BMPR2	bone morphogenetic protein receptor type 2 [Source:HGNC Symbol;Acc:HGNC:1078]	0.295	-1.75982196142	0.000230967110511	0.00205899107589	yes	down	1.01	0.46	2.92	3.03	6.07	6.93	1.46333333333	5.34333333333
ENSCHIG00000020245	TBC1D23	TBC1 domain family member 23 [Source:HGNC Symbol;Acc:HGNC:25622]	0.270	-1.88788077457	0.00122673916241	0.00769339672518	yes	down	0.96	0.34	3.22	2.76	9.32	5.37	1.50666666667	5.81666666667
ENSCHIG00000020247	ALAD	aminolevulinate dehydratase [Source:HGNC Symbol;Acc:HGNC:395]	2.289	1.19447501346	0.00134494608697	0.00821395480833	yes	up	14.91	20.72	13.24	7.89	7.97	7.24	16.29	7.7
ENSCHIG00000020250	TRAP1	TNF receptor associated protein 1 [Source:HGNC Symbol;Acc:HGNC:16264]	2.138	1.096358241	0.000172558490026	0.00159957258574	yes	up	86.94	89.16	75.89	48.37	39.56	54	83.9966666667	47.31
ENSCHIG00000020269	MBOAT7	membrane bound O-acyltransferase domain containing 7 [Source:HGNC Symbol;Acc:HGNC:15505]	863.732	9.75443945002	6.93233379908E-15	6.13049385632E-13	yes	up	2.8	4.43	6.13	0	0	0	4.45333333333	0
ENSCHIG00000020276	ANKRD46	ankyrin repeat domain 46 [Source:HGNC Symbol;Acc:HGNC:27229]	0.347	-1.52574061146	0.00121650927858	0.00764607363593	yes	down	1.57	1.01	4.47	3.48	8.4	7.83	2.35	6.57
ENSCHIG00000020278	PIK3AP1	phosphoinositide-3-kinase adaptor protein 1 [Source:HGNC Symbol;Acc:HGNC:30034]	0.403	-1.31141412409	0.00144803437056	0.00870329674922	yes	down	0.74	0.34	1.37	1.69	1.73	2.59	0.816666666667	2.00333333333
ENSCHIG00000020287	ARSL	arylsulfatase L [Source:HGNC Symbol;Acc:HGNC:719]	2.993	1.58157242856	0.000314946031549	0.00267663708307	yes	up	3.81	3.98	2.47	1.75	1.18	1.23	3.42	1.38666666667
ENSCHIG00000020294	GXYLT1	glucoside xylosyltransferase 1 [Source:HGNC Symbol;Acc:HGNC:27482]	0.285	-1.80961767112	1.64339814617E-5	0.00022715428934	yes	down	2.82	1.72	4.34	3.95	13.06	8.18	2.96	8.39666666667
ENSCHIG00000020310		-	0.340	-1.55499223565	0.000934873000731	0.0062251873923	yes	down	3.74	2.7	8.51	5.83	26.51	12.17	4.98333333333	14.8366666667
ENSCHIG00000020313	PAXIP1	PAX interacting protein 1 [Source:HGNC Symbol;Acc:HGNC:8624]	2.242	1.16451907326	0.000155255229742	0.00145854151737	yes	up	5.45	5.07	5.14	3.11	2.21	2.9	5.22	2.74
ENSCHIG00000020314	THNSL2	threonine synthase like 2 [Source:HGNC Symbol;Acc:HGNC:25602]	0.470	-1.08817774193	0.0128350996581	0.0463947092627	yes	down	0.55	0.29	0.8	1.17	1.07	1.71	0.546666666667	1.31666666667
ENSCHIG00000020317		-	0.127	-2.97973857885	0.00527384879993	0.0236503057238	yes	down	9	5.64	0.37	39.58	47.1	55.19	5.00333333333	47.29
ENSCHIG00000020319	HTR2C	5-hydroxytryptamine receptor 2C [Source:HGNC Symbol;Acc:HGNC:5295]	0.093	-3.42264062133	0.00119259073049	0.00751887644484	yes	down	0.03	0	0.06	0.16	0.54	0.32	0.03	0.34
ENSCHIG00000020320	PDIA4	protein disulfide isomerase family A member 4 [Source:HGNC Symbol;Acc:HGNC:30167]	2.642	1.40140294911	5.88502448176E-8	1.67162419166E-6	yes	up	180.02	177.71	202.3	81.04	66.08	106.14	186.676666667	84.42
ENSCHIG00000020321	DENND5B	DENN domain containing 5B [Source:HGNC Symbol;Acc:HGNC:28338]	0.072	-3.79229908502	5.04293771686E-9	1.8277204594E-7	yes	down	0.05	0.04	0.21	0.78	1.57	2.28	0.1	1.54333333333
ENSCHIG00000020323	ALPK1	alpha kinase 1 [Source:HGNC Symbol;Acc:HGNC:20917]	0.237	-2.07713940871	7.14251508608E-8	1.99464131825E-6	yes	down	0.97	0.59	2.21	4.02	5.13	8.54	1.25666666667	5.89666666667
ENSCHIG00000020327	RIF1	replication timing regulatory factor 1 [Source:HGNC Symbol;Acc:HGNC:23207]	0.347	-1.52780789755	0.00434569152698	0.0204417014558	yes	down	0.2	0.09	0.3	0.34	0.95	0.6	0.196666666667	0.63
ENSCHIG00000020328	SH3GL2	SH3 domain containing GRB2 like 2, endophilin A1 [Source:HGNC Symbol;Acc:HGNC:10831]	0.153	-2.71285556465	2.78508355844E-9	1.06161302881E-7	yes	down	0.56	0.21	0.68	4.52	3.17	2.78	0.483333333333	3.49
ENSCHIG00000020330	TRIB3	tribbles pseudokinase 3 [Source:HGNC Symbol;Acc:HGNC:16228]	0.479	-1.06302726236	2.98831429933E-5	0.000370121280865	yes	down	7.23	8.39	11.03	17.65	19.82	27.56	8.88333333333	21.6766666667
ENSCHIG00000020332		-	78.174	6.28862042629	5.34794950694E-6	8.75809261846E-5	yes	up	2.45	1.24	2.74	0.1	0	0	2.14333333333	0.0333333333333
ENSCHIG00000020334	HSF2	heat shock transcription factor 2 [Source:HGNC Symbol;Acc:HGNC:5225]	0.399	-1.32408598404	0.00256172599012	0.0136143009852	yes	down	0.49	0.65	1.24	1.16	2.64	2.54	0.793333333333	2.11333333333
ENSCHIG00000020342	MCIDAS	multiciliate differentiation and DNA synthesis associated cell cycle protein [Source:HGNC Symbol;Acc:HGNC:40050]	0.298	-1.74464806242	0.0105926330033	0.0402726502692	yes	down	0.83	1.21	0.91	3.95	4.48	3.76	0.983333333333	4.06333333333
ENSCHIG00000020346	NUDT9	nudix hydrolase 9 [Source:HGNC Symbol;Acc:HGNC:8056]	0.405	-1.30413453885	0.00688668916129	0.0290837095589	yes	down	1.04	0.55	2.91	1.93	5.05	5.09	1.5	4.02333333333
ENSCHIG00000020359	UPF2	UPF2 regulator of nonsense mediated mRNA decay [Source:HGNC Symbol;Acc:HGNC:17854]	0.302	-1.72821922499	0.000608337573729	0.00445114768777	yes	down	0.55	0.43	1.9	1.34	4.73	4.36	0.96	3.47666666667
ENSCHIG00000020362	OXR1	oxidation resistance 1 [Source:HGNC Symbol;Acc:HGNC:15822]	0.277	-1.85375898476	0.00109675984143	0.00706581801678	yes	down	0.35	0.3	0.88	0.72	3.9	2.07	0.51	2.23
ENSCHIG00000020363	SLCO4A1	solute carrier organic anion transporter family member 4A1 [Source:HGNC Symbol;Acc:HGNC:10953]	3.127	1.64486257561	4.3659240935E-6	7.42486962824E-5	yes	up	5.78	4.61	4.6	2.38	1.37	1.91	4.99666666667	1.88666666667
ENSCHIG00000020375	STEAP3	STEAP3 metalloreductase [Source:HGNC Symbol;Acc:HGNC:24592]	3.298	1.72146073174	6.40218780518E-10	2.86908855526E-8	yes	up	84.09	75.7	85.28	33.38	19.39	27.77	81.69	26.8466666667
ENSCHIG00000020376	MDFI	MyoD family inhibitor [Source:HGNC Symbol;Acc:HGNC:6967]	2.773	1.47168615221	2.11766431417E-5	0.000278955482894	yes	up	62.09	72.34	44.6	28.32	22.91	28.34	59.6766666667	26.5233333333
ENSCHIG00000020380	AXL	AXL receptor tyrosine kinase [Source:HGNC Symbol;Acc:HGNC:905]	2.813	1.49193615123	5.40387203845E-7	1.2575853086E-5	yes	up	38.23	36.11	29.74	13.04	10.48	18.22	34.6933333333	13.9133333333
ENSCHIG00000020381		-	0.367	-1.44485300491	0.000123048441513	0.0012108587364	yes	down	2.35	2.71	2.55	9.18	7.96	8.27	2.53666666667	8.47
ENSCHIG00000020384	CRTAP	cartilage associated protein [Source:HGNC Symbol;Acc:HGNC:2379]	2.317	1.21223575394	4.22798859824E-6	7.24496187459E-5	yes	up	62.36	49.59	60.6	30.22	22.23	37.24	57.5166666667	29.8966666667
ENSCHIG00000020391	ZNF354A	zinc finger protein 354A [Source:HGNC Symbol;Acc:HGNC:11628]	0.259	-1.94865089334	0.0109950963474	0.0414111167089	yes	down	0.25	0.06	0.49	0.64	1.93	0.78	0.266666666667	1.11666666667
ENSCHIG00000020398	LYAR	Ly1 antibody reactive [Source:HGNC Symbol;Acc:HGNC:26021]	2.389	1.25621926665	9.31615255284E-6	0.000141675738629	yes	up	33.28	25.9	41.55	17.54	16.74	13.22	33.5766666667	15.8333333333
ENSCHIG00000020399	FGD6	FYVE, RhoGEF and PH domain containing 6 [Source:HGNC Symbol;Acc:HGNC:21740]	0.218	-2.19707866022	1.19966552267E-9	4.9421003597E-8	yes	down	1.89	0.95	3.4	5.64	10.92	13.55	2.08	10.0366666667
ENSCHIG00000020403	CCN5	cellular communication network factor 5 [Source:HGNC Symbol;Acc:HGNC:12770]	19.653	4.2967080205	7.4537961306E-6	0.000116460077353	yes	up	1.79	1.34	0.6	0.03	0	0.23	1.24333333333	0.0866666666667
ENSCHIG00000020407	XAF1	XIAP associated factor 1 [Source:HGNC Symbol;Acc:HGNC:30932]	0.178	-2.49367982361	4.59198474508E-6	7.70071778047E-5	yes	down	2.88	2.79	14.02	65.92	32.07	18.93	6.56333333333	38.9733333333
ENSCHIG00000020412	STMN4	stathmin 4 [Source:HGNC Symbol;Acc:HGNC:16078]	0.029	-5.10194726305	2.74979396865E-7	6.8307147929E-6	yes	down	0.06	0	0.08	0.55	1.59	3.39	0.0466666666667	1.84333333333
ENSCHIG00000020420	CLDN16	claudin 16 [Source:HGNC Symbol;Acc:HGNC:2037]	0.028	-5.14515574014	0.00695235123177	0.0292678321452	yes	down	0	0	0	0.11	2.09	0.89	0	1.03
ENSCHIG00000020423	MCM3	minichromosome maintenance complex component 3 [Source:HGNC Symbol;Acc:HGNC:6945]	3.190	1.67354778387	5.3837166121E-5	0.000606754467795	yes	up	62.53	60.01	55.13	28.91	14.58	12.35	59.2233333333	18.6133333333
ENSCHIG00000020426	PNMT	phenylethanolamine N-methyltransferase [Source:HGNC Symbol;Acc:HGNC:9160]	0.028	-5.13924934685	0.00417306897321	0.0197850026228	yes	down	0	0	0	0.95	1.13	0.37	0	0.816666666667
ENSCHIG00000020428		-	0.447	-1.16198408156	0.000227613721864	0.00203456605157	yes	down	8.37	7.29	17.16	15.56	16.97	28.08	10.94	20.2033333333
ENSCHIG00000020432	DUSP10	dual specificity phosphatase 10 [Source:HGNC Symbol;Acc:HGNC:3065]	0.362	-1.46681518837	2.15818728885E-5	0.000283168688295	yes	down	5.16	3.61	10.23	15.11	15	18.06	6.33333333333	16.0566666667
ENSCHIG00000020442	LONRF1	LON peptidase N-terminal domain and ring finger 1 [Source:HGNC Symbol;Acc:HGNC:26302]	0.328	-1.60851381052	0.000535112362253	0.0040538352286	yes	down	0.73	0.19	1.1	1.55	2.67	2.54	0.673333333333	2.25333333333
ENSCHIG00000020451		-	2.350	1.23257919203	0.000568014568817	0.00423536439312	yes	up	210.66	217.89	202.29	82.72	114.87	124.57	210.28	107.386666667
ENSCHIG00000020453	PNPLA1	patatin like phospholipase domain containing 1 [Source:HGNC Symbol;Acc:HGNC:21246]	0.162	-2.62545365098	0.000364232324559	0.00299909483878	yes	down	0.19	0.12	0.22	1.03	0.82	2.01	0.176666666667	1.28666666667
ENSCHIG00000020454	QPRT	quinolinate phosphoribosyltransferase [Source:HGNC Symbol;Acc:HGNC:9755]	0.365	-1.45539119845	0.00395874843124	0.0190263760653	yes	down	5.47	7.27	1.62	9.82	14.32	22.88	4.78666666667	15.6733333333
ENSCHIG00000020464	MRPS6	mitochondrial ribosomal protein S6 [Source:HGNC Symbol;Acc:HGNC:14051]	2.218	1.14940565744	6.2480980747E-5	0.000687720029915	yes	up	76.34	79.36	79.37	38.4	35.22	36.34	78.3566666667	36.6533333333
ENSCHIG00000020474	DPY19L4	dpy-19 like 4 [Source:HGNC Symbol;Acc:HGNC:27829]	0.261	-1.93580109949	0.002311411985	0.0125607865551	yes	down	0.25	0.16	0.75	0.5	3.02	1.11	0.386666666667	1.54333333333
ENSCHIG00000020478	THAP4	THAP domain containing 4 [Source:HGNC Symbol;Acc:HGNC:23187]	2.504	1.32400917629	5.85430294622E-5	0.000651487655886	yes	up	84.51	120.3	83.92	49.05	39.75	44.26	96.2433333333	44.3533333333
ENSCHIG00000020482	WDR62	WD repeat domain 62 [Source:HGNC Symbol;Acc:HGNC:24502]	2.165	1.1142683724	0.00207431368929	0.0115612483565	yes	up	3.1	2.77	2.59	2.11	1.12	1.4	2.82	1.54333333333
ENSCHIG00000020484		-	0.203	-2.30342490403	4.61965360427E-6	7.7275794528E-5	yes	down	1.02	0.63	1.67	3.71	6.57	8.67	1.10666666667	6.31666666667
ENSCHIG00000020485		-	2.435	1.28369063174	5.86609668979E-5	0.00065225291358	yes	up	226.13	227.65	259.93	151.29	99.05	88.8	237.903333333	113.046666667
ENSCHIG00000020509	ATP6V1A	ATPase H+ transporting V1 subunit A [Source:HGNC Symbol;Acc:HGNC:851]	0.496	-1.01208126637	0.00655442722324	0.0280285226036	yes	down	11.68	6.69	27.95	21.8	39.61	40.48	15.44	33.9633333333
ENSCHIG00000020522		-	11.433	3.51513083864	1.61278456764E-37	1.06967936449E-34	yes	up	68.06	62.76	70.38	6.13	6.23	6.44	67.0666666667	6.26666666667
ENSCHIG00000020526	MMP19	matrix metallopeptidase 19 [Source:HGNC Symbol;Acc:HGNC:7165]	47.530	5.57077954398	0.00235597528699	0.0127351312885	yes	up	0.63	0.05	0.46	0	0	0	0.38	0
ENSCHIG00000020542	ZNF503	zinc finger protein 503 [Source:HGNC Symbol;Acc:HGNC:23589]	2.933	1.55262084999	2.86792059969E-9	1.08661280045E-7	yes	up	22.73	18.97	28.1	9.09	7.27	11.47	23.2666666667	9.27666666667
ENSCHIG00000020545	SEC62	SEC62 homolog, preprotein translocation factor [Source:HGNC Symbol;Acc:HGNC:11846]	0.320	-1.642015681	0.00318737399055	0.0160762418193	yes	down	0.7	0.6	2.22	1.21	7.45	3.26	1.17333333333	3.97333333333
ENSCHIG00000020556	DCAF13	DDB1 and CUL4 associated factor 13 [Source:HGNC Symbol;Acc:HGNC:24535]	0.325	-1.62258444245	6.15815878798E-6	9.84192485814E-5	yes	down	8.65	5.07	12.79	18.49	46.05	27.49	8.83666666667	30.6766666667
ENSCHIG00000020562		-	6.077	2.60334181048	8.42635310966E-15	7.30559307187E-13	yes	up	67.01	87.86	61.14	13.97	13.54	16.3	72.0033333333	14.6033333333
ENSCHIG00000020564	ITFG1	integrin alpha FG-GAP repeat containing 1 [Source:HGNC Symbol;Acc:HGNC:30697]	0.394	-1.34266389561	0.000875573840365	0.0059197181409	yes	down	1.47	1.08	3.55	3.03	7.76	6.33	2.03333333333	5.70666666667
ENSCHIG00000020588	CSRP1	cysteine and glycine rich protein 1 [Source:HGNC Symbol;Acc:HGNC:2469]	2.351	1.23319414178	1.83316817845E-5	0.00024712373869	yes	up	533.23	665.11	581.86	331.58	274.27	309.24	593.4	305.03
ENSCHIG00000020589		-	3.105	1.63439488043	3.10439141945E-8	9.48842216105E-7	yes	up	132.78	120.11	126.33	45.05	33.53	69.46	126.406666667	49.3466666667
ENSCHIG00000020593	FGFR1OP2	FGFR1 oncogene partner 2 [Source:HGNC Symbol;Acc:HGNC:23098]	0.269	-1.89687766107	0.00267483698382	0.0140803010578	yes	down	1.6	0.72	2.72	1.82	10.78	1.78	1.68	4.79333333333
ENSCHIG00000020598	STAM2	signal transducing adaptor molecule 2 [Source:HGNC Symbol;Acc:HGNC:11358]	0.256	-1.96772552114	1.78161288771E-6	3.4908559757E-5	yes	down	1.44	0.83	1.81	3.28	10.52	6.07	1.36	6.62333333333
ENSCHIG00000020609	TMEM235	transmembrane protein 235 [Source:HGNC Symbol;Acc:HGNC:27563]	2.348	1.23161899967	0.000996498337343	0.00653090436999	yes	up	23.92	21.72	23.18	15.77	7.92	8.9	22.94	10.8633333333
ENSCHIG00000020623	PPFIBP2	PPFIA binding protein 2 [Source:HGNC Symbol;Acc:HGNC:9250]	3.399	1.76512902694	4.07278611027E-8	1.21679071515E-6	yes	up	47.8	33.79	73.85	20.95	14.37	12.43	51.8133333333	15.9166666667
ENSCHIG00000020631	FAM189B	family with sequence similarity 189 member B [Source:HGNC Symbol;Acc:HGNC:1233]	2.010	1.00691235413	0.00047439544174	0.00369732992637	yes	up	89.09	106.91	105.05	68.25	52.93	60.28	100.35	60.4866666667
ENSCHIG00000020632	ADGRL3	adhesion G protein-coupled receptor L3 [Source:HGNC Symbol;Acc:HGNC:20974]	0.358	-1.48039718273	0.000442963183007	0.0035029176798	yes	down	1.04	0.37	1.51	1.61	2.92	3.98	0.973333333333	2.83666666667
ENSCHIG00000020635	TUBE1	tubulin epsilon 1 [Source:HGNC Symbol;Acc:HGNC:20775]	0.393	-1.34869560187	0.0126998956436	0.0460788062669	yes	down	0.89	1.08	0.5	1.11	6.15	2.3	0.823333333333	3.18666666667
ENSCHIG00000020639	TMPRSS13	transmembrane serine protease 13 [Source:HGNC Symbol;Acc:HGNC:29808]	17.447	4.12488380918	2.48295974792E-6	4.69180356926E-5	yes	up	1.84	0.95	1.39	0.17	0.04	0.05	1.39333333333	0.0866666666667
ENSCHIG00000020640	COL24A1	collagen type XXIV alpha 1 chain [Source:HGNC Symbol;Acc:HGNC:20821]	0.018	-5.77930058092	0.000247458469187	0.00218398974968	yes	down	0	0	0	0.09	0.13	0.15	0	0.123333333333
ENSCHIG00000020642	TTC33	tetratricopeptide repeat domain 33 [Source:HGNC Symbol;Acc:HGNC:29959]	0.367	-1.44723286885	0.00416848018758	0.0197823535587	yes	down	1.18	0.84	1.69	1.23	2.97	4.49	1.23666666667	2.89666666667
ENSCHIG00000020652	DCTN6	dynactin subunit 6 [Source:HGNC Symbol;Acc:HGNC:16964]	0.299	-1.74353193761	0.00863204408298	0.03443731271	yes	down	2.18	3.76	2.66	3.05	30.52	6.74	2.86666666667	13.4366666667
ENSCHIG00000020654	TEX2	testis expressed 2 [Source:HGNC Symbol;Acc:HGNC:30884]	0.489	-1.03294104531	2.55389564889E-5	0.000326057995982	yes	down	43.84	31.38	70.91	109.73	129.97	137.63	48.71	125.776666667
ENSCHIG00000020671	SH2D5	SH2 domain containing 5 [Source:HGNC Symbol;Acc:HGNC:28819]	134.470	7.07114348476	5.26238689424E-7	1.2311386623E-5	yes	up	1.7	1.72	1.71	0	0	0	1.71	0
ENSCHIG00000020681	PIDD1	p53-induced death domain protein 1 [Source:HGNC Symbol;Acc:HGNC:16491]	2.173	1.11970034855	0.000961922189579	0.00635769698295	yes	up	7.89	8.07	6.24	3.77	3.18	5.32	7.4	4.09
ENSCHIG00000020701	IGSF9B	immunoglobulin superfamily member 9B [Source:HGNC Symbol;Acc:HGNC:32326]	0.319	-1.64737920144	0.00133624617879	0.00817587894908	yes	down	0.18	0.19	0.24	0.78	0.63	0.8	0.203333333333	0.736666666667
ENSCHIG00000020706	HJURP	Holliday junction recognition protein [Source:HGNC Symbol;Acc:HGNC:25444]	4.790	2.25991760489	1.2550767825E-7	3.36335222624E-6	yes	up	19.08	16.3	14.14	5.75	3.41	1.89	16.5066666667	3.68333333333
ENSCHIG00000020711	MAZ	MYC associated zinc finger protein [Source:HGNC Symbol;Acc:HGNC:6914]	2.202	1.13863253341	0.00126894701411	0.00786936986546	yes	up	82.02	98.02	59.18	49.84	36.58	42.68	79.74	43.0333333333
ENSCHIG00000020719	SLC52A3	solute carrier family 52 member 3 [Source:HGNC Symbol;Acc:HGNC:16187]	6.360	2.66913331984	9.46339668795E-5	0.000964888217261	yes	up	2.02	1.13	0.59	0.2	0.13	0.43	1.24666666667	0.253333333333
ENSCHIG00000020723	ANKRD54	ankyrin repeat domain 54 [Source:HGNC Symbol;Acc:HGNC:25185]	2.258	1.17488620713	8.30618036138E-5	0.000865526178269	yes	up	20.59	22.17	20.84	9.46	7.58	11.33	21.2	9.45666666667
ENSCHIG00000020726	BRPF3	bromodomain and PHD finger containing 3 [Source:HGNC Symbol;Acc:HGNC:14256]	0.427	-1.22687367079	1.47352032472E-5	0.000207084814791	yes	down	3.62	2.37	5.2	8.36	7.92	13.94	3.73	10.0733333333
ENSCHIG00000020729	ALDH1A3	aldehyde dehydrogenase 1 family member A3 [Source:HGNC Symbol;Acc:HGNC:409]	0.074	-3.75351081181	5.8023613143E-6	9.34081587793E-5	yes	down	2.09	1.11	10.3	40.81	93.91	49.77	4.5	61.4966666667
ENSCHIG00000020731	ELK3	ETS transcription factor ELK3 [Source:HGNC Symbol;Acc:HGNC:3325]	0.475	-1.0740834735	8.93008131747E-5	0.000918275416095	yes	down	17.22	12.2	27.12	31.81	41.92	50.65	18.8466666667	41.46
ENSCHIG00000020736	LMO1	LIM domain only 1 [Source:HGNC Symbol;Acc:HGNC:6641]	0.406	-1.30105905609	0.00257825816152	0.0136747678979	yes	down	6.3	8.8	3.71	18.05	20.34	20.13	6.27	19.5066666667
ENSCHIG00000020742	ARID4B	AT-rich interaction domain 4B [Source:HGNC Symbol;Acc:HGNC:15550]	0.237	-2.07401237827	1.21472573548E-5	0.000176487808117	yes	down	0.42	0.27	1.17	1.42	4	3.11	0.62	2.84333333333
ENSCHIG00000020748		-	0.194	-2.36506819252	0.00160416054243	0.00947004432367	yes	down	0.2	0.43	0.19	1.81	1.57	1.44	0.273333333333	1.60666666667
ENSCHIG00000020752	TRPV3	transient receptor potential cation channel subfamily V member 3 [Source:HGNC Symbol;Acc:HGNC:18084]	9.357	3.22598549605	1.60751463179E-8	5.30439840566E-7	yes	up	1.24	1.11	2.18	0.22	0.16	0.16	1.51	0.18
ENSCHIG00000020753	CAMKMT	calmodulin-lysine N-methyltransferase [Source:HGNC Symbol;Acc:HGNC:26276]	0.381	-1.39238495346	0.00244296211839	0.0130494920679	yes	down	0.77	1.11	1.25	2.48	3.49	3.77	1.04333333333	3.24666666667
ENSCHIG00000020764	NID1	nidogen 1 [Source:HGNC Symbol;Acc:HGNC:7821]	100.475	6.65069019961	5.13236919088E-9	1.85002384014E-7	yes	up	0.86	0.86	1.39	0.03	0	0	1.03666666667	0.01
ENSCHIG00000020769	PYROXD1	pyridine nucleotide-disulphide oxidoreductase domain 1 [Source:HGNC Symbol;Acc:HGNC:26162]	0.198	-2.33489061833	0.000335368069281	0.002808985248	yes	down	0.43	0.31	1.02	1.04	5.22	3.61	0.586666666667	3.29
ENSCHIG00000020780	RASA3	RAS p21 protein activator 3 [Source:HGNC Symbol;Acc:HGNC:20331]	5.188	2.37504600313	0.00904358908783	0.0355446545926	yes	up	0.35	0.19	0.72	0.09	0.1	0.06	0.42	0.0833333333333
ENSCHIG00000020787	DLL1	delta like canonical Notch ligand 1 [Source:HGNC Symbol;Acc:HGNC:2908]	32.282	5.01264553014	5.88435344004E-21	9.2923748074E-19	yes	up	3.19	2.14	2.25	0.13	0.11	0.04	2.52666666667	0.0933333333333
ENSCHIG00000020791	RBMS2	RNA binding motif single stranded interacting protein 2 [Source:HGNC Symbol;Acc:HGNC:9909]	0.498	-1.00695924872	5.52222600712E-6	8.96601321719E-5	yes	down	22.9	19.37	27.79	47.33	54.7	66.94	23.3533333333	56.3233333333
ENSCHIG00000020793	KCNQ1	potassium voltage-gated channel subfamily Q member 1 [Source:HGNC Symbol;Acc:HGNC:6294]	2.102	1.07187909288	0.00209723978561	0.0116480006513	yes	up	10.86	13.36	11.08	5.53	4.8	10.55	11.7666666667	6.96
ENSCHIG00000020796	RAD17	RAD17 checkpoint clamp loader component [Source:HGNC Symbol;Acc:HGNC:9807]	0.306	-1.70700417504	0.00505150162491	0.0228931223281	yes	down	0.47	0.3	0.91	0.81	3.47	1.89	0.56	2.05666666667
ENSCHIG00000020804		-	0.376	-1.41096275031	0.00576035945633	0.0252432005908	yes	down	3.49	5.28	3.35	15.02	17.99	5.39	4.04	12.8
ENSCHIG00000020814	ITPRIP	inositol 1,4,5-trisphosphate receptor interacting protein [Source:HGNC Symbol;Acc:HGNC:29370]	2.144	1.10040977397	3.26372218308E-5	0.000398280499201	yes	up	23.19	22.6	24.7	13.52	10.63	14.94	23.4966666667	13.03
ENSCHIG00000020827	DSC2	desmocollin 2 [Source:HGNC Symbol;Acc:HGNC:3036]	0.342	-1.54928111727	6.32209613463E-5	0.000693200641566	yes	down	49.79	24.87	123.86	138.12	197.61	275.25	66.1733333333	203.66
ENSCHIG00000020830	TRIM34	tripartite motif containing 34 [Source:HGNC Symbol;Acc:HGNC:10063]	0.258	-1.95583426989	0.000889188157524	0.00599039152339	yes	down	0.48	0.17	1.06	3.44	2.07	1.4	0.57	2.30333333333
ENSCHIG00000020832	DACT1	dishevelled binding antagonist of beta catenin 1 [Source:HGNC Symbol;Acc:HGNC:17748]	2.658	1.41059133191	0.000138471500592	0.00133006839634	yes	up	1.46	1.6	2.94	0.71	0.78	1.1	2	0.863333333333
ENSCHIG00000020838		-	5.930	2.56803570638	3.34296677497E-13	2.37136119091E-11	yes	up	6.32	5.1	5.13	0.97	1.21	0.8	5.51666666667	0.993333333333
ENSCHIG00000020845	AKIRIN2	akirin 2 [Source:HGNC Symbol;Acc:HGNC:21407]	0.395	-1.3410068713	1.03076528844E-9	4.32205171701E-8	yes	down	25.34	22.41	34.16	72.1	75.56	94.04	27.3033333333	80.5666666667
ENSCHIG00000020848	SLC46A1	solute carrier family 46 member 1 [Source:HGNC Symbol;Acc:HGNC:30521]	3.558	1.83111886317	6.44222620788E-5	0.000704502313664	yes	up	4.8	4.89	4.76	1.96	0.86	2.05	4.81666666667	1.62333333333
ENSCHIG00000020858	SERPINE1	serpin family E member 1 [Source:HGNC Symbol;Acc:HGNC:8583]	0.218	-2.19951302838	9.6400161193E-19	1.22956551752E-16	yes	down	694.84	623.3	1132.28	3919.01	2900.03	4486.8	816.806666667	3768.61333333
ENSCHIG00000020865	ACAD9	acyl-CoA dehydrogenase family member 9 [Source:HGNC Symbol;Acc:HGNC:21497]	2.210	1.1441645492	0.00012231606743	0.00120454538564	yes	up	65.77	77.09	63.75	37.31	32.23	41.28	68.87	36.94
ENSCHIG00000020867	CAVIN3	caveolae associated protein 3 [Source:HGNC Symbol;Acc:HGNC:9400]	2.776	1.47324541957	0.000316670982484	0.00268927053947	yes	up	97.58	109.93	67.32	55.8	36.99	25.98	91.61	39.59
ENSCHIG00000020875	CTSL	cathepsin L [Source:HGNC Symbol;Acc:HGNC:2537]	0.293	-1.77131687348	8.6489789724E-13	5.85350541168E-11	yes	down	13.06	12.95	22.76	52.57	63.72	75.51	16.2566666667	63.9333333333
ENSCHIG00000020879	CLCN4	chloride voltage-gated channel 4 [Source:HGNC Symbol;Acc:HGNC:2022]	0.239	-2.06411943096	1.38198058654E-6	2.77980700525E-5	yes	down	0.3	0.33	0.87	1.44	1.39	3.92	0.5	2.25
ENSCHIG00000020897	MMP11	matrix metallopeptidase 11 [Source:HGNC Symbol;Acc:HGNC:7157]	0.209	-2.25649070983	3.34063577082E-6	5.96413640645E-5	yes	down	0.73	1.15	1.29	3.98	4.17	10.32	1.05666666667	6.15666666667
ENSCHIG00000020908	SLF2	SMC5-SMC6 complex localization factor 2 [Source:HGNC Symbol;Acc:HGNC:17814]	0.369	-1.44003009723	0.0105447028907	0.0401019162402	yes	down	0.76	0.24	1.91	1.14	4.03	3.26	0.97	2.81
ENSCHIG00000020909	RBP1	retinol binding protein 1 [Source:HGNC Symbol;Acc:HGNC:9919]	0.289	-1.79064801934	1.02154818767E-10	5.29329558965E-9	yes	down	90.41	117.71	104.46	323.4	388.57	505.25	104.193333333	405.74
ENSCHIG00000020913		-	0.208	-2.26443378889	7.95817288969E-5	0.000834029478209	yes	down	0.99	0.74	1.13	2.15	9.32	6.13	0.953333333333	5.86666666667
ENSCHIG00000020920	MID2	midline 2 [Source:HGNC Symbol;Acc:HGNC:7096]	0.186	-2.42817911087	0.00863683447379	0.0344460641295	yes	down	0.1	0.07	0.46	0.67	1.43	1.4	0.21	1.16666666667
ENSCHIG00000020923	ANXA1	annexin A1 [Source:HGNC Symbol;Acc:HGNC:533]	0.322	-1.63516611307	0.000648862053117	0.00467018726782	yes	down	350.55	335.54	533.72	595	2791.33	749.62	406.603333333	1378.65
ENSCHIG00000020926		-	0.043	-4.53378384907	8.87676516619E-18	1.0239155646E-15	yes	down	0.39	0.15	0.29	6.02	4.93	2.62	0.276666666667	4.52333333333
ENSCHIG00000020934	NCAPD3	non-SMC condensin II complex subunit D3 [Source:HGNC Symbol;Acc:HGNC:28952]	2.972	1.57154045806	3.10699163715E-5	0.000381613370989	yes	up	14.07	11.17	11.81	7.65	4.24	3.75	12.35	5.21333333333
ENSCHIG00000020952	RBM14	RNA binding motif protein 14 [Source:HGNC Symbol;Acc:HGNC:14219]	2.235	1.15995574449	0.000126903070262	0.00123777149046	yes	up	52.17	59.81	52.89	33.61	24.84	29.89	54.9566666667	29.4466666667
ENSCHIG00000020955	SLC1A5	solute carrier family 1 member 5 [Source:HGNC Symbol;Acc:HGNC:10943]	2.661	1.41217522317	7.71178983587E-6	0.000120188689477	yes	up	65.79	61.31	65.01	37.11	20.51	27.15	64.0366666667	28.2566666667
ENSCHIG00000020957	NAA16	N-alpha-acetyltransferase 16, NatA auxiliary subunit [Source:HGNC Symbol;Acc:HGNC:26164]	0.393	-1.34681339612	0.00296613550998	0.0152443965672	yes	down	1.31	0.27	1.44	2.04	3.43	3.95	1.00666666667	3.14
ENSCHIG00000020958	DR1	down-regulator of transcription 1 [Source:HGNC Symbol;Acc:HGNC:3017]	0.449	-1.15508479322	0.00220540054807	0.0120886935001	yes	down	7.78	6.31	10.93	13.17	24.38	14.97	8.34	17.5066666667
ENSCHIG00000020960	SLC30A4	solute carrier family 30 member 4 [Source:HGNC Symbol;Acc:HGNC:11015]	0.428	-1.22296529221	0.0120594859982	0.0444304698882	yes	down	0.51	0.34	1.31	1.01	2.22	2.35	0.72	1.86
ENSCHIG00000020969	MDK	midkine [Source:HGNC Symbol;Acc:HGNC:6972]	0.009	-6.73555091989	3.62470723226E-50	4.37106740326E-47	yes	down	0.29	0.24	0.73	53.87	58.04	102.74	0.42	71.55
ENSCHIG00000020972	SPARC	secreted protein acidic and cysteine rich [Source:NCBI gene (formerly Entrezgene);Acc:100860800]	14.794	3.88694819344	3.43490130761E-56	6.50913797792E-53	yes	up	106.6	94.35	156.77	5.76	5.21	10.59	119.24	7.18666666667
ENSCHIG00000020973	ZSCAN29	zinc finger and SCAN domain containing 29 [Source:HGNC Symbol;Acc:HGNC:26673]	0.361	-1.47150577566	3.5984675487E-5	0.000433548338179	yes	down	2.14	1.42	3.75	4.39	7.63	9.38	2.43666666667	7.13333333333
ENSCHIG00000020978	CARD11	caspase recruitment domain family member 11 [Source:HGNC Symbol;Acc:HGNC:16393]	0.093	-3.43387118924	3.81298681744E-20	5.55816155311E-18	yes	down	0.6	0.32	1.29	8.6	6.72	10.35	0.736666666667	8.55666666667
ENSCHIG00000020991	IL18	interleukin 18 [Source:NCBI gene (formerly Entrezgene);Acc:100861190]	0.230	-2.11720865701	7.54962939845E-5	0.000801166671763	yes	down	4.21	2.49	4.32	4.71	39.87	14.85	3.67333333333	19.81
ENSCHIG00000021000	CHD9	chromodomain helicase DNA binding protein 9 [Source:HGNC Symbol;Acc:HGNC:25701]	0.416	-1.26682146264	0.011997273681	0.0442533764315	yes	down	0.47	0.18	1.1	0.63	2.13	1.78	0.583333333333	1.51333333333
ENSCHIG00000021007	P4HA2	prolyl 4-hydroxylase subunit alpha 2 [Source:HGNC Symbol;Acc:HGNC:8547]	2.138	1.09631662943	0.000149830272399	0.00141761666432	yes	up	73.46	74.29	77.91	32.08	32.85	53.26	75.22	39.3966666667
ENSCHIG00000021015	TINAGL1	tubulointerstitial nephritis antigen like 1 [Source:HGNC Symbol;Acc:HGNC:19168]	2.033	1.02352090316	0.000765827403419	0.00533592093334	yes	up	318.1	331.01	293.24	206.86	137.94	200.25	314.116666667	181.683333333
ENSCHIG00000021021		-	4.066	2.02352002889	7.42610468847E-7	1.64452885964E-5	yes	up	95.51	97.85	62.61	34.33	23.03	16.64	85.3233333333	24.6666666667
ENSCHIG00000021030	ABCB11	ATP binding cassette subfamily B member 11 [Source:HGNC Symbol;Acc:HGNC:42]	9.197	3.20112626386	0.00286334586552	0.0148252470359	yes	up	0.09	0.05	0.43	0.05	0.01	0.02	0.19	0.0266666666667
ENSCHIG00000021035	TAB2	TGF-beta activated kinase 1 (MAP3K7) binding protein 2 [Source:HGNC Symbol;Acc:HGNC:17075]	0.435	-1.2000365877	0.00179524583092	0.0103090631806	yes	down	2.33	1.02	4.12	4.13	7.97	6.78	2.49	6.29333333333
ENSCHIG00000021036	KIF18B	kinesin family member 18B [Source:HGNC Symbol;Acc:HGNC:27102]	4.613	2.20575639074	9.76248488037E-5	0.000990056283931	yes	up	11.24	9.19	7.94	4.39	2.02	0.53	9.45666666667	2.31333333333
ENSCHIG00000021039	MMP13	matrix metallopeptidase 13 [Source:HGNC Symbol;Acc:HGNC:7159]	0.022	-5.51408674183	0.000158181257277	0.00148287941892	yes	down	0.11	0.13	4.56	12.13	79.61	102.68	1.6	64.8066666667
ENSCHIG00000021041	CDO1	cysteine dioxygenase type 1 [Source:HGNC Symbol;Acc:HGNC:1795]	0.188	-2.41325555345	0.000748411547372	0.00523098915505	yes	down	0.05	0.17	0.43	0.75	1.99	1.06	0.216666666667	1.26666666667
ENSCHIG00000021042		-	12.291	3.61948201876	4.33813276238E-7	1.0349879693E-5	yes	up	7.06	9.39	7.73	1.87	0	0.69	8.06	0.853333333333
ENSCHIG00000021066	EFEMP1	EGF containing fibulin extracellular matrix protein 1 [Source:HGNC Symbol;Acc:HGNC:3218]	16.768	4.06762841632	1.18490120285E-19	1.63726192248E-17	yes	up	5.97	3.56	11.18	0.27	0.42	0.81	6.90333333333	0.5
ENSCHIG00000021067	SGMS1	sphingomyelin synthase 1 [Source:HGNC Symbol;Acc:HGNC:29799]	0.481	-1.05532135896	9.79605576676E-5	0.000992359427611	yes	down	15.85	10.33	27.54	30.51	43.37	41.29	17.9066666667	38.39
ENSCHIG00000021077	PPP1R16A	protein phosphatase 1 regulatory subunit 16A [Source:HGNC Symbol;Acc:HGNC:14941]	2.083	1.05891655921	0.00369583537757	0.0179711350013	yes	up	14.53	19.85	15.93	12.24	7.31	9.44	16.77	9.66333333333
ENSCHIG00000021082	HSD11B1	hydroxysteroid 11-beta dehydrogenase 1 [Source:HGNC Symbol;Acc:HGNC:5208]	0.169	-2.56567522812	1.39221837123E-10	7.04876973069E-9	yes	down	2.24	1.74	4.7	9.68	18.34	27.76	2.89333333333	18.5933333333
ENSCHIG00000021085	PSRC1	proline and serine rich coiled-coil 1 [Source:HGNC Symbol;Acc:HGNC:24472]	2.971	1.57110658208	1.03798257058E-5	0.000154186324735	yes	up	9.59	10.27	7.53	4.22	3.66	3.22	9.13	3.7
ENSCHIG00000021088	FAM180A	family with sequence similarity 180 member A [Source:HGNC Symbol;Acc:HGNC:33773]	20.936	4.38793893408	8.41413612135E-15	7.30559307187E-13	yes	up	1.65	0.96	5.16	0.07	0.09	0.68	2.59	0.28
ENSCHIG00000021089		-	2.431	1.28137915896	0.000998264807602	0.00653925070264	yes	up	13.89	13.4	13.88	5.4	5.53	4.99	13.7233333333	5.30666666667
ENSCHIG00000021091	TOP2B	DNA topoisomerase II beta [Source:HGNC Symbol;Acc:HGNC:11990]	0.500	-1.00042359334	0.012500685269	0.0456054978253	yes	down	3.82	1.99	8.32	5.39	13.15	12.92	4.71	10.4866666667
ENSCHIG00000021093	GALK2	galactokinase 2 [Source:HGNC Symbol;Acc:HGNC:4119]	2.119	1.08369224503	0.00720284194194	0.0299892336346	yes	up	3.44	3.26	5.86	1.56	2.44	2.79	4.18666666667	2.26333333333
ENSCHIG00000021097	NEK1	NIMA related kinase 1 [Source:HGNC Symbol;Acc:HGNC:7744]	0.470	-1.08916210617	0.0137123415337	0.0485958350104	yes	down	1.33	0.64	3.31	1.84	5.5	5.03	1.76	4.12333333333
ENSCHIG00000021099	ZNF32	zinc finger protein 32 [Source:HGNC Symbol;Acc:HGNC:13095]	0.456	-1.13295584026	0.00851844725391	0.0341021166395	yes	down	3.22	1.39	2.65	4.65	6.44	7.48	2.42	6.19
ENSCHIG00000021110	PCBD1	pterin-4 alpha-carbinolamine dehydratase 1 [Source:HGNC Symbol;Acc:HGNC:8646]	0.410	-1.28762743223	3.73484951742E-7	9.02418558263E-6	yes	down	12.89	15.17	11.55	44.76	50.85	31.42	13.2033333333	42.3433333333
ENSCHIG00000021112	SAPCD2	suppressor APC domain containing 2 [Source:HGNC Symbol;Acc:HGNC:28055]	3.136	1.64912901572	0.000114818392583	0.00114344292613	yes	up	10.89	12.6	6.1	5.18	3.11	3.28	9.86333333333	3.85666666667
ENSCHIG00000021113		-	0.116	-3.1075117768	0.00281130457256	0.0146202312358	yes	down	0.12	0.04	0.05	0.45	1	0.73	0.07	0.726666666667
ENSCHIG00000021114	NEDD9	neural precursor cell expressed, developmentally down-regulated 9 [Source:HGNC Symbol;Acc:HGNC:7733]	0.282	-1.82561430233	8.95550072992E-12	5.3033355885E-10	yes	down	15.02	13.63	25.51	37.85	43.85	75.44	18.0533333333	52.38
ENSCHIG00000021115	AHSG	alpha 2-HS glycoprotein [Source:HGNC Symbol;Acc:HGNC:349]	0.198	-2.3334192103	2.17136268745E-5	0.000284334906702	yes	down	1.02	1.61	2.7	15.31	10.55	3.25	1.77666666667	9.70333333333
ENSCHIG00000021120	NTN1	netrin 1 [Source:HGNC Symbol;Acc:HGNC:8029]	90.714	6.50324877881	1.50758983764E-5	0.000211174014744	yes	up	0.33	0.47	0.41	0	0	0	0.403333333333	0
ENSCHIG00000021132	UBR1	ubiquitin protein ligase E3 component n-recognin 1 [Source:HGNC Symbol;Acc:HGNC:16808]	0.439	-1.18875875266	0.00633190188023	0.0272526536149	yes	down	1.5	0.62	3.78	3.12	5.91	5.71	1.96666666667	4.91333333333
ENSCHIG00000021146	SUSD6	sushi domain containing 6 [Source:HGNC Symbol;Acc:HGNC:19956]	0.407	-1.29776083482	1.12758380116E-6	2.35921121804E-5	yes	down	13.34	10.75	24.62	43.35	36.87	54.79	16.2366666667	45.0033333333
ENSCHIG00000021149	BMP4	bone morphotic protein 4 [Source:NCBI gene (formerly Entrezgene);Acc:100860789]	3.414	1.77150933092	4.95834678751E-5	0.000571437620646	yes	up	2.19	1.84	1.77	0.69	0.61	0.72	1.93333333333	0.673333333333
ENSCHIG00000021152		-	0.068	-3.8844536957	4.23282732967E-6	7.24496187459E-5	yes	down	0.03	0.12	0.2	1.76	3.32	0.4	0.116666666667	1.82666666667
ENSCHIG00000021164	PLTP	phospholipid transfer protein [Source:HGNC Symbol;Acc:HGNC:9093]	10.909	3.44742554955	4.28892667363E-16	4.24571733774E-14	yes	up	34.64	37.14	17.06	3.1	2.34	4.91	29.6133333333	3.45
ENSCHIG00000021168	TRMT61A	tRNA methyltransferase 61A [Source:HGNC Symbol;Acc:HGNC:23790]	2.005	1.00361311722	0.00337711101359	0.0168095225498	yes	up	36.12	46.1	33.78	26.97	18.95	24.42	38.6666666667	23.4466666667
ENSCHIG00000021171	CCDC91	coiled-coil domain containing 91 [Source:HGNC Symbol;Acc:HGNC:24855]	0.355	-1.49469375006	0.00417476233254	0.0197850026228	yes	down	2.07	0.98	5.24	3.56	14.08	9.77	2.76333333333	9.13666666667
ENSCHIG00000021172	RASGEF1C	RasGEF domain family member 1C [Source:HGNC Symbol;Acc:HGNC:27400]	0.028	-5.16335337087	0.000543849403817	0.00410595466228	yes	down	0.04	0	0	0.76	0.39	0.76	0.0133333333333	0.636666666667
ENSCHIG00000021175	SEMA5B	semaphorin 5B [Source:HGNC Symbol;Acc:HGNC:10737]	0.165	-2.59517881415	0.00278029302976	0.0145027868816	yes	down	0.06	0	0.23	0.47	0.48	0.92	0.0966666666667	0.623333333333
ENSCHIG00000021177		-	3.714	1.89293438101	4.69802920669E-5	0.000545703655225	yes	up	1.84	0.79	2.63	0.4	0.59	0.57	1.75333333333	0.52
ENSCHIG00000021180	CDKN2AIP	CDKN2A interacting protein [Source:HGNC Symbol;Acc:HGNC:24325]	0.372	-1.42542917494	0.000169556908965	0.00157725974573	yes	down	1.52	0.98	3.19	4.35	6.23	3.72	1.89666666667	4.76666666667
ENSCHIG00000021188	ESF1	ESF1 nucleolar pre-rRNA processing protein homolog [Source:HGNC Symbol;Acc:HGNC:15898]	0.154	-2.69679369431	2.79271067019E-5	0.000350144679017	yes	down	0.18	0.21	0.69	0.79	4.94	1.91	0.36	2.54666666667
ENSCHIG00000021198	ACAT1	acetyl-CoA acetyltransferase 1 [Source:HGNC Symbol;Acc:HGNC:93]	0.374	-1.41878682293	0.000776647918897	0.00539521943126	yes	down	4.99	2.85	6.27	7.15	23.28	12.68	4.70333333333	14.37
ENSCHIG00000021199	CACNA1E	calcium voltage-gated channel subunit alpha1 E [Source:HGNC Symbol;Acc:HGNC:1392]	0.025	-5.33531743494	0.00085281801135	0.00580432576735	yes	down	0.01	0	0	0.03	0.08	0.35	0.00333333333333	0.153333333333
ENSCHIG00000021206	MYOCD	myocardin [Source:HGNC Symbol;Acc:HGNC:16067]	0.081	-3.62544555234	3.48946193744E-18	4.24657913763E-16	yes	down	0.22	0.09	0.27	2.34	2.09	4.39	0.193333333333	2.94
ENSCHIG00000021209	CERS1	ceramide synthase 1 [Source:HGNC Symbol;Acc:HGNC:14253]	0.273	-1.87309293458	5.25195613308E-6	8.63923718609E-5	yes	down	0.48	0.91	1.46	1.77	3.91	2.92	0.95	2.86666666667
ENSCHIG00000021212	CPXM1	carboxypeptidase X, M14 family member 1 [Source:HGNC Symbol;Acc:HGNC:15771]	7.396	2.88673418297	5.13316583021E-17	5.49124554336E-15	yes	up	220.48	193.41	137.98	35.32	26.8	27.06	183.956666667	29.7266666667
ENSCHIG00000021222	NSRP1	nuclear speckle splicing regulatory protein 1 [Source:HGNC Symbol;Acc:HGNC:25305]	0.325	-1.62030486678	0.00567436647209	0.0249322528163	yes	down	11.07	12.33	4.12	5.84	22.7	6.75	9.17333333333	11.7633333333
ENSCHIG00000021227	CAT	catalase [Source:HGNC Symbol;Acc:HGNC:1516]	2.844	1.50810651662	1.83951394366E-6	3.58313545707E-5	yes	up	15.12	13.42	24.6	3.57	4.84	10.72	17.7133333333	6.37666666667
ENSCHIG00000021234		-	7.088	2.82539546778	2.33190471441E-24	4.90995492646E-22	yes	up	325.26	286.51	333.8	58.06	45.99	46.95	315.19	50.3333333333
ENSCHIG00000021240	SEC63	SEC63 homolog, protein translocation regulator [Source:HGNC Symbol;Acc:HGNC:21082]	0.449	-1.15528119851	0.00727948457049	0.0302091478131	yes	down	1.67	1.07	4.87	3.26	7.67	7.49	2.53666666667	6.14
[truncated: 812 more rows]
